# Supplementary material for: Development of Loop-Mediated Isothermal Amplification Rapid Diagnostic Assays for the Detection of Klebsiella pneumoniae and Carbapenemase Genes in Clinical Samples
Source: Front Mol Biosci. 2022 Feb 9;8:794961. doi: 10.3389/fmolb.2021.794961 (PMC8864245; doi:10.3389/fmolb.2021.794961)
Supplement: Supplementary file 1 [file Table3.xlsx]

## Sheet: Sheet1
cgmlst	Name	CC/ST	source	country	year	Assembly	# assembly_accession	wgs_master	assembly_level	submitter	country	date	host	isolate	source
1	Kp02666	CC0258	nosource	Australia	2015	GCA_002909905.1_ASM290990v1	GCA_002909905.1	PPYL01000001.1	Contig	The University of Queensland	Australia: Queensland	08-Mar-2015	unknown	unknown	laboratory culture after 20 days
2	Kp02695	CC0258	nosource	Australia	2015	GCA_002910555.1_ASM291055v1	GCA_002910555.1	PPZM01000001.1	Contig	The University of Queensland	Australia: Queensland	08-Mar-2015	unknown	unknown	laboratory culture after 20 days
3	Kp02704	CC0258	nosource	Australia	2015	GCA_002911035.1_ASM291103v1	GCA_002911035.1	PPZC01000001.1	Contig	The University of Queensland	Australia: Queensland	08-Mar-2015	unknown	unknown	laboratory culture after 20 days
4	Kp02689	CC0258	nosource	Australia	2015	GCA_002910435.1_ASM291043v1	GCA_002910435.1	PPYR01000001.1	Contig	The University of Queensland	Australia: Queensland	08-Mar-2015	unknown	unknown	laboratory culture after 20 days
5	Kp02679	CC0258	nosource	Australia	2015	GCA_002910165.1_ASM291016v1	GCA_002910165.1	PPZD01000001.1	Contig	The University of Queensland	Australia: Queensland	08-Mar-2015	unknown	unknown	laboratory culture after 20 days
6	Kp02669	CC0258	nosource	Australia	2015	GCA_002909975.1_ASM290997v1	GCA_002909975.1	PPYO01000001.1	Contig	The University of Queensland	Australia: Queensland	08-Mar-2015	unknown	unknown	laboratory culture after 20 days
7	Kp02684	CC0258	nosource	Australia	2015	GCA_002910335.1_ASM291033v1	GCA_002910335.1	PPYG01000001.1	Contig	The University of Queensland	Australia: Queensland	08-Mar-2015	unknown	unknown	laboratory culture after 20 days
8	Kp02708	CC0258	nosource	Australia	2015	GCA_002911115.1_ASM291111v1	GCA_002911115.1	PPZS01000001.1	Contig	The University of Queensland	Australia: Queensland	08-Mar-2015	unknown	unknown	laboratory culture after 20 days
9	Kp02701	CC0258	nosource	Australia	2015	GCA_002910675.1_ASM291067v1	GCA_002910675.1	PPZY01000001.1	Contig	The University of Queensland	Australia: Queensland	08-Mar-2015	unknown	unknown	laboratory culture after 20 days
10	Kp02696	CC0258	nosource	Australia	2015	GCA_002910565.1_ASM291056v1	GCA_002910565.1	PPZQ01000001.1	Contig	The University of Queensland	Australia: Queensland	08-Mar-2015	unknown	unknown	laboratory culture after 20 days
11	Kp02674	CC0258	nosource	Australia	2015	GCA_002910075.1_ASM291007v1	GCA_002910075.1	PPYY01000001.1	Contig	The University of Queensland	Australia: Queensland	08-Mar-2015	unknown	unknown	laboratory culture after 20 days
12	Kp02690	CC0258	nosource	Australia	2015	GCA_002910455.1_ASM291045v1	GCA_002910455.1	PPYU01000001.1	Contig	The University of Queensland	Australia: Queensland	08-Mar-2015	unknown	unknown	laboratory culture after 20 days
13	Kp02710	CC0258	nosource	Australia	2015	GCA_002911155.1_ASM291115v1	GCA_002911155.1	PPZZ01000001.1	Contig	The University of Queensland	Australia: Queensland	08-Mar-2015	unknown	unknown	laboratory culture after 20 days
14	Kp02681	CC0258	nosource	Australia	2015	GCA_002910205.1_ASM291020v1	GCA_002910205.1	PPZI01000001.1	Contig	The University of Queensland	Australia: Queensland	08-Mar-2015	unknown	unknown	laboratory culture after 20 days
15	Kp02707	CC0258	nosource	Australia	2015	GCA_002911095.1_ASM291109v1	GCA_002911095.1	PPZF01000001.1	Contig	The University of Queensland	Australia: Queensland	08-Mar-2015	unknown	unknown	laboratory culture after 20 days
16	Kp01017	CC0258	human	Greece	2012	GCA_001701845.2_ASM170184v2	GCA_001701845.2	CP027048.1	Complete Genome	The Unniversity of Queensland	Greece: Athens	29-Nov-2012	Homo sapiens	unknown	Stool
17	Kp02687	CC0258	nosource	Australia	2015	GCA_002910385.1_ASM291038v1	GCA_002910385.1	PPYJ01000001.1	Contig	The University of Queensland	Australia: Queensland	08-Mar-2015	unknown	unknown	laboratory culture after 20 days
18	Kp02694	CC0258	nosource	Australia	2015	GCA_002910535.1_ASM291053v1	GCA_002910535.1	PPZP01000001.1	Contig	The University of Queensland	Australia: Queensland	08-Mar-2015	unknown	unknown	laboratory culture after 20 days
19	Kp02675	ST3792	nosource	Australia	2015	GCA_002910085.1_ASM291008v1	GCA_002910085.1	PPYX01000001.1	Contig	The University of Queensland	Australia: Queensland	08-Mar-2015	unknown	unknown	laboratory culture after 20 days
20	Kp02680	CC0258	nosource	Australia	2015	GCA_002910195.1_ASM291019v1	GCA_002910195.1	PPZH01000001.1	Contig	The University of Queensland	Australia: Queensland	08-Mar-2015	unknown	unknown	laboratory culture after 20 days
21	Kp02676	CC0258	nosource	Australia	2015	GCA_002910115.1_ASM291011v1	GCA_002910115.1	PPYZ01000001.1	Contig	The University of Queensland	Australia: Queensland	08-Mar-2015	unknown	unknown	laboratory culture after 20 days
22	Kp02683	CC0258	nosource	Australia	2015	GCA_002910255.1_ASM291025v1	GCA_002910255.1	PPZJ01000001.1	Contig	The University of Queensland	Australia: Queensland	08-Mar-2015	unknown	unknown	laboratory culture after 20 days
23	Kp02688	CC0258	nosource	Australia	2015	GCA_002910415.1_ASM291041v1	GCA_002910415.1	PPYQ01000001.1	Contig	The University of Queensland	Australia: Queensland	08-Mar-2015	unknown	unknown	laboratory culture after 20 days
24	Kp02720	CC0258	human	Greece	2012	GCA_002925675.1_ASM292567v1	GCA_002925675.1	PQAC01000001.1	Contig	The University of Queensland	Greece: Athens	29-Nov-2012	Homo sapiens	unknown	stool
25	Kp02667	CC0258	nosource	Australia	2015	GCA_002909935.1_ASM290993v1	GCA_002909935.1	PPYH01000001.1	Contig	The University of Queensland	Australia: Queensland	08-Mar-2015	unknown	unknown	laboratory culture after 20 days
26	Kp02685	CC0258	nosource	Australia	2015	GCA_002910345.1_ASM291034v1	GCA_002910345.1	PPYI01000001.1	Contig	The University of Queensland	Australia: Queensland	08-Mar-2015	unknown	unknown	laboratory culture after 20 days
27	Kp02698	CC0258	nosource	Australia	2015	GCA_002910615.1_ASM291061v1	GCA_002910615.1	PPZR01000001.1	Contig	The University of Queensland	Australia: Queensland	08-Mar-2015	unknown	unknown	laboratory culture after 20 days
28	Kp02697	CC0258	nosource	Australia	2015	GCA_002910595.1_ASM291059v1	GCA_002910595.1	PPZT01000001.1	Contig	The University of Queensland	Australia: Queensland	08-Mar-2015	unknown	unknown	laboratory culture after 20 days
29	Kp02673	CC0258	nosource	Australia	2015	GCA_002910055.1_ASM291005v1	GCA_002910055.1	PPYW01000001.1	Contig	The University of Queensland	Australia: Queensland	08-Mar-2015	unknown	unknown	laboratory culture after 20 days
30	Kp02665	CC0258	nosource	Australia	2015	GCA_002909895.1_ASM290989v1	GCA_002909895.1	PPYM01000001.1	Contig	The University of Queensland	Australia: Queensland	08-Mar-2015	unknown	unknown	laboratory culture after 20 days
31	Kp02668	CC0258	nosource	Australia	2015	GCA_002909945.1_ASM290994v1	GCA_002909945.1	PPYK01000001.1	Contig	The University of Queensland	Australia: Queensland	08-Mar-2015	unknown	unknown	laboratory culture after 20 days
32	Kp02686	CC0258	nosource	Australia	2015	GCA_002910375.1_ASM291037v1	GCA_002910375.1	PPYN01000001.1	Contig	The University of Queensland	Australia: Queensland	08-Mar-2015	unknown	unknown	laboratory culture after 20 days
33	Kp02671	CC0258	nosource	Australia	2015	GCA_002910015.1_ASM291001v1	GCA_002910015.1	PPYT01000001.1	Contig	The University of Queensland	Australia: Queensland	08-Mar-2015	unknown	unknown	laboratory culture after 20 days
34	Kp02699	CC0258	nosource	Australia	2015	GCA_002910635.1_ASM291063v1	GCA_002910635.1	PPZV01000001.1	Contig	The University of Queensland	Australia: Queensland	08-Mar-2015	unknown	unknown	laboratory culture after 20 days
35	Kp02723	CC0258	nosource	Australia	2015	GCA_002925975.1_ASM292597v1	GCA_002925975.1	PPZK01000001.1	Contig	The University of Queensland	Australia: Queensland	08-Mar-2015	unknown	unknown	laboratory culture after 20 days
36	Kp02677	CC0258	nosource	Australia	2015	GCA_002910125.1_ASM291012v1	GCA_002910125.1	PPZA01000001.1	Contig	The University of Queensland	Australia: Queensland	08-Mar-2015	unknown	unknown	laboratory culture after 20 days
37	Kp02682	CC0258	nosource	Australia	2015	GCA_002910235.1_ASM291023v1	GCA_002910235.1	PPZG01000001.1	Contig	The University of Queensland	Australia: Queensland	08-Mar-2015	unknown	unknown	laboratory culture after 20 days
38	Kp02691	CC0258	nosource	Australia	2015	GCA_002910465.1_ASM291046v1	GCA_002910465.1	PPYS01000001.1	Contig	The University of Queensland	Australia: Queensland	08-Mar-2015	unknown	unknown	laboratory culture after 20 days
39	Kp02692	CC0258	nosource	Australia	2015	GCA_002910495.1_ASM291049v1	GCA_002910495.1	PPZO01000001.1	Contig	The University of Queensland	Australia: Queensland	08-Mar-2015	unknown	unknown	laboratory culture after 20 days
40	Kp02693	CC0258	nosource	Australia	2015	GCA_002910515.1_ASM291051v1	GCA_002910515.1	PPZN01000001.1	Contig	The University of Queensland	Australia: Queensland	08-Mar-2015	unknown	unknown	laboratory culture after 20 days
41	Kp02678	CC0258	nosource	Australia	2015	GCA_002910155.1_ASM291015v1	GCA_002910155.1	PPZB01000001.1	Contig	The University of Queensland	Australia: Queensland	08-Mar-2015	unknown	unknown	laboratory culture after 20 days
42	Kp02706	CC0258	nosource	Australia	2015	GCA_002911065.1_ASM291106v1	GCA_002911065.1	PPZL01000001.1	Contig	The University of Queensland	Australia: Queensland	08-Mar-2015	unknown	unknown	laboratory culture after 20 days
43	Kp02705	ST3792	nosource	Australia	2015	GCA_002911055.1_ASM291105v1	GCA_002911055.1	PPZE01000001.1	Contig	The University of Queensland	Australia: Queensland	08-Mar-2015	unknown	unknown	laboratory culture after 20 days
44	Kp02703	CC0258	human	Greece	2012	GCA_002910715.1_ASM291071v1	GCA_002910715.1	PQAD01000001.1	Contig	The University of Queensland	Greece: Athens	29-Nov-2012	Homo sapiens	unknown	stool
45	Kp02719	CC0258	nosource	Australia	2015	GCA_002925665.1_ASM292566v1	GCA_002925665.1	PQAB01000001.1	Contig	The University of Queensland	Australia: Queensland	08-Mar-2015	unknown	unknown	laboratory culture after 20 days
46	Kp02711	CC0258	nosource	Australia	2015	GCA_002911165.1_ASM291116v1	GCA_002911165.1	PPZW01000001.1	Contig	The University of Queensland	Australia: Queensland	08-Mar-2015	unknown	unknown	laboratory culture after 20 days
47	Kp02670	CC0258	nosource	Australia	2015	GCA_002909995.1_ASM290999v1	GCA_002909995.1	PPYP01000001.1	Contig	The University of Queensland	Australia: Queensland	08-Mar-2015	unknown	unknown	laboratory culture after 20 days
48	Kp02672	CC0258	nosource	Australia	2015	GCA_002910035.1_ASM291003v1	GCA_002910035.1	PPYV01000001.1	Contig	The University of Queensland	Australia: Queensland	08-Mar-2015	unknown	unknown	laboratory culture after 20 days
49	Kp02709	CC0258	nosource	Australia	2015	GCA_002911135.1_ASM291113v1	GCA_002911135.1	PPZU01000001.1	Contig	The University of Queensland	Australia: Queensland	08-Mar-2015	unknown	unknown	laboratory culture after 20 days
50	Kp02702	CC0258	nosource	Australia	2015	GCA_002910695.1_ASM291069v1	GCA_002910695.1	PQAA01000001.1	Contig	The University of Queensland	Australia: Queensland	08-Mar-2015	unknown	unknown	laboratory culture after 20 days
51	Kp01804	CC0258	human	Italy	2012	GCA_002236055.1_ASM223605v1	GCA_002236055.1	NGYV01000001.1	Contig	Division of Molecular Biology, Immunology and Experimental Medicine, Army Medical Center	Italy	22-Oct-2012	Homo sapiens	unknown	urine
52	Kp08376	CC0258	nosource	nocountry	noyear	GCA_901538995.1_1758	GCA_901538995.1	CABEHE010000001.1	Contig	UNIMI	unknown	unknown	unknown	S_1758	unknown
53	Kp00450	CC0258	nosource	nocountry	noyear	GCA_000822205.1_50BG	GCA_000822205.1	CCHA01000001.1	Contig	UNIMI	unknown	unknown	unknown	unknown	unknown
54	Kp07604	CC0258	nosource	nocountry	noyear	GCA_900515635.1_18174_7_135	GCA_900515635.1	UKXC01000100.1	Contig	SC	unknown	unknown	unknown	unknown	unknown
55	Kp07030	CC0258	nosource	nocountry	noyear	GCA_900509895.1_17870_2_13	GCA_900509895.1	UKBE01000058.1	Contig	SC	unknown	unknown	unknown	unknown	unknown
56	Kp00742	CC0258	nosource	nocountry	2013	GCA_001182425.1_KpVA-3	GCA_001182425.1	CDFR01000001.1	Contig	UNIMI	unknown	18-Feb-2013	unknown	KpVA-3	unknown
57	Kp00743	CC0258	nosource	nocountry	2011	GCA_001182445.1_KpVA-4	GCA_001182445.1	CDFQ01000001.1	Contig	UNIMI	unknown	11-Jan-2011	unknown	KpVA-4	unknown
58	Kp00454	CC0258	nosource	nocountry	noyear	GCA_000822285.1_54BG	GCA_000822285.1	CCHD01000001.1	Contig	UNIMI	unknown	unknown	unknown	unknown	unknown
59	Kp00741	CC0258	nosource	nocountry	2013	GCA_001182405.1_KpVA-2	GCA_001182405.1	CDFP01000001.1	Contig	UNIMI	unknown	30-Oct-2013	unknown	KpVA-2	unknown
60	Kp01767	CC0258	human	Italy	2013	GCA_002235295.1_ASM223529v1	GCA_002235295.1	NGXA01000009.1	Scaffold	Division of Molecular Biology, Immunology and Experimental Medicine, Army Medical Center	Italy	29-Jul-2013	Homo sapiens	unknown	decubitus
61	Kp01769	CC0258	human	Italy	2013	GCA_002235325.1_ASM223532v1	GCA_002235325.1	NGXC01000005.1	Contig	Division of Molecular Biology, Immunology and Experimental Medicine, Army Medical Center	Italy	27-Jun-2013	Homo sapiens	unknown	urine
62	Kp01779	CC0258	human	Italy	2013	GCA_002235535.1_ASM223553v1	GCA_002235535.1	NGXP01000001.1	Contig	Division of Molecular Biology, Immunology and Experimental Medicine, Army Medical Center	Italy	21-Mar-2013	Homo sapiens	unknown	broncoalveolar lavage
63	Kp08375	CC0258	nosource	nocountry	noyear	GCA_901538985.1_1760	GCA_901538985.1	CABEHM010000001.1	Contig	UNIMI	unknown	unknown	unknown	S_1760	unknown
64	Kp01784	CC0258	human	Italy	2013	GCA_002235635.1_ASM223563v1	GCA_002235635.1	NGXZ01000006.1	Scaffold	Division of Molecular Biology, Immunology and Experimental Medicine, Army Medical Center	Italy	2013-01-03	Homo sapiens	unknown	broncoalveolar lavage
65	Kp01785	CC0258	human	Italy	2012	GCA_002235655.1_ASM223565v1	GCA_002235655.1	NGYA01000002.1	Contig	Division of Molecular Biology, Immunology and Experimental Medicine, Army Medical Center	Italy	27-Dec-2012	Homo sapiens	unknown	urine
66	Kp01802	CC0258	human	Italy	2012	GCA_002235985.1_ASM223598v1	GCA_002235985.1	NGYX01000105.1	Scaffold	Division of Molecular Biology, Immunology and Experimental Medicine, Army Medical Center	Italy	18-Oct-2012	Homo sapiens	unknown	central venous catheter
67	Kp07545	CC0258	nosource	nocountry	noyear	GCA_900515045.1_18174_6_49	GCA_900515045.1	UKUW01000090.1	Contig	SC	unknown	unknown	unknown	unknown	unknown
68	Kp07550	CC0258	nosource	nocountry	noyear	GCA_900515095.1_18174_6_54	GCA_900515095.1	UKUZ01000151.1	Contig	SC	unknown	unknown	unknown	unknown	unknown
69	Kp07542	CC0258	nosource	nocountry	noyear	GCA_900515015.1_18174_6_45	GCA_900515015.1	UKUV01000111.1	Contig	SC	unknown	unknown	unknown	unknown	unknown
70	Kp07544	CC0258	nosource	nocountry	noyear	GCA_900515035.1_18174_6_51	GCA_900515035.1	UKUY01000110.1	Contig	SC	unknown	unknown	unknown	unknown	unknown
71	Kp07537	CC0258	nosource	nocountry	noyear	GCA_900514965.1_18174_6_44	GCA_900514965.1	UKUM01000113.1	Contig	SC	unknown	unknown	unknown	unknown	unknown
72	Kp07540	CC0258	nosource	nocountry	noyear	GCA_900514995.1_18174_6_36	GCA_900514995.1	UKUO01000087.1	Contig	SC	unknown	unknown	unknown	unknown	unknown
73	Kp01774	CC0258	human	Italy	2013	GCA_002235435.1_ASM223543v1	GCA_002235435.1	NGXG01000103.1	Contig	Division of Molecular Biology, Immunology and Experimental Medicine, Army Medical Center	Italy	20-May-2013	Homo sapiens	unknown	urethral swab
74	Kp01789	CC0258	human	Italy	2012	GCA_002235735.1_ASM223573v1	GCA_002235735.1	NGYW01000001.1	Contig	Division of Molecular Biology, Immunology and Experimental Medicine, Army Medical Center	Italy	18-Oct-2012	Homo sapiens	unknown	gall
75	Kp01798	CC0258	human	Italy	2012	GCA_002235915.1_ASM223591v1	GCA_002235915.1	NGYO01000002.1	Contig	Division of Molecular Biology, Immunology and Experimental Medicine, Army Medical Center	Italy	29-Oct-2012	Homo sapiens	unknown	urine
76	Kp01801	CC0258	human	Italy	2012	GCA_002235975.1_ASM223597v1	GCA_002235975.1	NGYM01000004.1	Scaffold	Division of Molecular Biology, Immunology and Experimental Medicine, Army Medical Center	Italy	2012-11-03	Homo sapiens	unknown	urine
77	Kp01796	CC0258	human	Italy	2012	GCA_002235875.1_ASM223587v1	GCA_002235875.1	NGYD01000008.1	Contig	Division of Molecular Biology, Immunology and Experimental Medicine, Army Medical Center	Italy	2012-12-03	Homo sapiens	unknown	urine
78	Kp01799	CC0258	human	Italy	2012	GCA_002235935.1_ASM223593v1	GCA_002235935.1	NGYI01000012.1	Contig	Division of Molecular Biology, Immunology and Experimental Medicine, Army Medical Center	Italy	27-Aug-2012	Homo sapiens	unknown	drainage
79	Kp01803	CC0258	human	Italy	2012	GCA_002236015.1_ASM223601v1	GCA_002236015.1	NGYS01000001.1	Contig	Division of Molecular Biology, Immunology and Experimental Medicine, Army Medical Center	Italy	22-Oct-2012	Homo sapiens	unknown	urine
80	Kp01770	CC0258	human	Italy	2013	GCA_002235355.1_ASM223535v1	GCA_002235355.1	NGXF01000006.1	Scaffold	Division of Molecular Biology, Immunology and Experimental Medicine, Army Medical Center	Italy	2013-06-10	Homo sapiens	unknown	urine
81	Kp00416	CC0258	nosource	nocountry	noyear	GCA_000821525.1_13PV	GCA_000821525.1	CCFT01000001.1	Contig	UNIMI	unknown	unknown	unknown	unknown	unknown
82	Kp00415	ST0000	nosource	nocountry	noyear	GCA_000821505.1_12PV	GCA_000821505.1	CCFR01000001.1	Contig	UNIMI	unknown	unknown	unknown	unknown	unknown
83	Kp00414	CC0258	nosource	nocountry	noyear	GCA_000821485.1_11PV	GCA_000821485.1	CCFQ01000001.1	Contig	UNIMI	unknown	unknown	unknown	unknown	unknown
84	Kp01766	CC0258	human	Italy	2013	GCA_002235265.1_ASM223526v1	GCA_002235265.1	NGWZ01000002.1	Scaffold	Division of Molecular Biology, Immunology and Experimental Medicine, Army Medical Center	Italy	23-Jan-2013	Homo sapiens	unknown	urine
85	Kp00456	CC0258	nosource	nocountry	noyear	GCA_000822325.1_56BG	GCA_000822325.1	CCHE01000001.1	Contig	UNIMI	unknown	unknown	unknown	unknown	unknown
86	Kp00427	CC0258	nosource	nocountry	noyear	GCA_000821745.1_24PV	GCA_000821745.1	CCGH01000001.1	Contig	UNIMI	unknown	unknown	unknown	unknown	unknown
87	Kp06444	CC0258	nosource	nocountry	noyear	GCA_900503355.1_18858_1_27	GCA_900503355.1	UJBU01000135.1	Contig	SC	unknown	unknown	unknown	unknown	unknown
88	Kp00844	CC0258	human	Norway	2011	GCA_001463055.1_ASM146305v1	GCA_001463055.1	LNHG01000001.1	Contig	Norwegian National Advisory Unit on Detection of Antimicrobial Resistance	Norway	2011	Homo sapiens	unknown	Tracheal secretion
89	Kp05062	CC0258	nosource	nocountry	noyear	GCA_900069965.1_KPN_RH201207	GCA_900069965.1	LT216436.1	Chromosome	WTSI	unknown	unknown	unknown	207M1D0-sc-2013-04-03T11:21:06Z-1606409	unknown
90	Kp06179	CC0258	nosource	nocountry	noyear	GCA_900500695.1_18489_5_57	GCA_900500695.1	UIRL01000161.1	Contig	SC	unknown	unknown	unknown	unknown	unknown
91	Kp06253	CC0258	nosource	nocountry	noyear	GCA_900501445.1_18623_1_55	GCA_900501445.1	UIUJ01000142.1	Contig	SC	unknown	unknown	unknown	unknown	unknown
92	Kp06267	CC0258	nosource	nocountry	noyear	GCA_900501585.1_18623_1_81	GCA_900501585.1	UIVD01000398.1	Contig	SC	unknown	unknown	unknown	unknown	unknown
93	Kp06491	CC0258	nosource	nocountry	noyear	GCA_900503825.1_19084_3_101	GCA_900503825.1	UJDO01000393.1	Contig	SC	unknown	unknown	unknown	unknown	unknown
94	Kp08021	CC0258	hospital	nocountry	noyear	GCA_900607895.1_kpneu023	GCA_900607895.1	UWWP01000007.1	Contig	BIOZENTRUM, UNIVERSITY OF BASEL	unknown	unknown	unknown	kpneu023	Hospital
95	Kp08028	CC0258	hospital	nocountry	noyear	GCA_900608005.1_kpneu030	GCA_900608005.1	UWXA01000006.1	Contig	BIOZENTRUM, UNIVERSITY OF BASEL	unknown	unknown	unknown	kpneu030	Hospital
96	Kp08041	CC0258	hospital	nocountry	noyear	GCA_900608295.1_kpneu043	GCA_900608295.1	UWYB01000006.1	Contig	BIOZENTRUM, UNIVERSITY OF BASEL	unknown	unknown	unknown	kpneu043	Hospital
97	Kp06351	CC0258	nosource	nocountry	noyear	GCA_900502425.1_18623_2_39	GCA_900502425.1	UIYF01000136.1	Contig	SC	unknown	unknown	unknown	unknown	unknown
98	Kp06232	CC0258	nosource	nocountry	noyear	GCA_900501235.1_18623_1_17	GCA_900501235.1	UITO01000336.1	Contig	SC	unknown	unknown	unknown	unknown	unknown
99	Kp06186	CC0258	nosource	nocountry	noyear	GCA_900500775.1_18489_5_59	GCA_900500775.1	UIRX01000267.1	Contig	SC	unknown	unknown	unknown	unknown	unknown
100	Kp01022	CC0258	human	Greece	2013	GCA_001701975.1_ASM170197v1	GCA_001701975.1	LXMT01000001.1	Contig	The Unniversity of Queensland	Greece: Athens	13-Mar-2013	Homo sapiens	unknown	blood
101	Kp06248	CC0258	nosource	nocountry	noyear	GCA_900501395.1_18623_1_53	GCA_900501395.1	UIUE01000136.1	Contig	SC	unknown	unknown	unknown	unknown	unknown
102	Kp06245	CC0258	nosource	nocountry	noyear	GCA_900501365.1_18623_1_35	GCA_900501365.1	UITY01000119.1	Contig	SC	unknown	unknown	unknown	unknown	unknown
103	Kp06345	CC0258	nosource	nocountry	noyear	GCA_900502365.1_18623_2_27	GCA_900502365.1	UIYA01000335.1	Contig	SC	unknown	unknown	unknown	unknown	unknown
104	Kp06192	CC0258	nosource	nocountry	noyear	GCA_900500835.1_18489_5_71	GCA_900500835.1	UISJ01000134.1	Contig	SC	unknown	unknown	unknown	unknown	unknown
105	Kp06190	CC0258	nosource	nocountry	noyear	GCA_900500815.1_18489_5_68	GCA_900500815.1	UIRV01000093.1	Contig	SC	unknown	unknown	unknown	unknown	unknown
106	Kp06188	CC0258	nosource	nocountry	noyear	GCA_900500795.1_18489_5_69	GCA_900500795.1	UIRY01000154.1	Contig	SC	unknown	unknown	unknown	unknown	unknown
107	Kp06334	CC0258	nosource	nocountry	noyear	GCA_900502255.1_18623_2_2	GCA_900502255.1	UIXQ01000131.1	Contig	SC	unknown	unknown	unknown	unknown	unknown
108	Kp06355	CC0258	nosource	nocountry	noyear	GCA_900502465.1_18623_2_4	GCA_900502465.1	UIYJ01000127.1	Contig	SC	unknown	unknown	unknown	unknown	unknown
109	Kp06247	CC0258	nosource	nocountry	noyear	GCA_900501385.1_18623_1_44	GCA_900501385.1	UIUG01000407.1	Contig	SC	unknown	unknown	unknown	unknown	unknown
110	Kp06180	CC0258	nosource	nocountry	noyear	GCA_900500705.1_18489_5_51	GCA_900500705.1	UIRP01000400.1	Contig	SC	unknown	unknown	unknown	unknown	unknown
111	Kp07111	CC0258	nosource	nocountry	noyear	GCA_900510705.1_17870_3_23	GCA_900510705.1	UKEB01000134.1	Contig	SC	unknown	unknown	unknown	unknown	unknown
112	Kp04538	CC0258	human	Greece	2016	GCA_006487535.1_ASM648753v1	GCA_006487535.1	VDGP01000100.1	Scaffold	Aristotle University of Thessaloniki	Greece: Thessaloniki	15-Mar-2016	Homo sapiens	unknown	urine
113	Kp04639	CC0258	human	Greece	2016	GCA_007655445.1_ASM765544v1	GCA_007655445.1	VJXE01000100.1	Contig	Monash University	Greece: Athens	2016	Homo sapiens	unknown	stool samples
114	Kp04640	CC0258	human	Greece	2016	GCA_007655475.1_ASM765547v1	GCA_007655475.1	VJXF01000100.1	Contig	Monash University	Greece: Athens	2016	Homo sapiens	unknown	stool samples
115	Kp00995	CC0258	human	Greece	2014	GCA_001701365.1_ASM170136v1	GCA_001701365.1	LXMQ01000001.1	Contig	The Unniversity of Queensland	Greece: Athens	19-May-2014	Homo sapiens	unknown	Bronchial secretion
116	Kp04637	CC0258	human	Greece	2016	GCA_007655395.1_ASM765539v1	GCA_007655395.1	VJXB01000100.1	Contig	Monash University	Greece: Athens	2016	Homo sapiens	unknown	stool samples
117	Kp01015	CC0258	human	Greece	2014	GCA_001701815.1_ASM170181v1	GCA_001701815.1	LXMP01000001.1	Contig	The Unniversity of Queensland	Greece: Athens	03-Feb-2014	Homo sapiens	unknown	urine
118	Kp04536	CC0258	human	Greece	2017	GCA_006487505.1_ASM648750v1	GCA_006487505.1	VDGQ01000100.1	Scaffold	Aristotle University of Thessaloniki	Greece: Kozani	05-May-2017	Homo sapiens	unknown	urine
119	Kp04895	CC0258	human	France	2018	GCA_008374765.1_ASM837476v1	GCA_008374765.1	VUCM01000001.1	Contig	Faculte de Medecine, Universite Paris-Sud	France	2018	Homo sapiens	unknown	unknown
120	Kp08025	CC0258	hospital	nocountry	noyear	GCA_900607945.1_kpneu027	GCA_900607945.1	UWWU01000006.1	Contig	BIOZENTRUM, UNIVERSITY OF BASEL	unknown	unknown	unknown	kpneu027	Hospital
121	Kp00899	CC0258	nosource	nocountry	noyear	GCA_001511455.1_ERS822467	GCA_001511455.1	FBSL01000001.1	Scaffold	UMCG Groningen	unknown	unknown	unknown	143500545	unknown
122	Kp04539	CC0258	human	Greece	2016	GCA_006487545.1_ASM648754v1	GCA_006487545.1	VDGO01000100.1	Scaffold	Aristotle University of Thessaloniki	Greece: Thessaloniki	10-Mar-2016	Homo sapiens	unknown	wound
123	Kp04540	CC0258	human	Greece	2016	GCA_006487565.1_ASM648756v1	GCA_006487565.1	VDGN01000100.1	Scaffold	Aristotle University of Thessaloniki	Greece: Thessaloniki	15-Jan-2016	Homo sapiens	unknown	urine
124	Kp06343	CC0258	nosource	nocountry	noyear	GCA_900502345.1_18623_2_3	GCA_900502345.1	UIYB01000132.1	Contig	SC	unknown	unknown	unknown	unknown	unknown
125	Kp07278	CC0258	nosource	nocountry	noyear	GCA_900512375.1_18174_4_27	GCA_900512375.1	UKKM01000137.1	Contig	SC	unknown	unknown	unknown	unknown	unknown
126	Kp00840	CC0258	human	Norway	2011	GCA_001462865.1_ASM146286v1	GCA_001462865.1	LNHH01000001.1	Contig	Norwegian National Advisory Unit on Detection of Antimicrobial Resistance	Norway	2011	Homo sapiens	unknown	Airway specimen
127	Kp01004	CC0258	human	Greece	2012	GCA_001701555.1_ASM170155v1	GCA_001701555.1	LXMG01000001.1	Contig	The Unniversity of Queensland	Greece: Athens	10-Nov-2012	Homo sapiens	unknown	stool
128	Kp01026	CC0258	human	Greece	2012	GCA_001702045.2_ASM170204v2	GCA_001702045.2	CP027053.1	Complete Genome	The Unniversity of Queensland	Greece: Athens	12-Mar-2012	Homo sapiens	unknown	Urine
129	Kp05481	CC0258	environment	UK	2015	GCA_900172845.1_20794_7_122	GCA_900172845.1	FWJR01000078.1	Scaffold	SC	United Kingdom	2015	unknown	unknown	sewage
130	Kp05476	CC0258	environment	UK	2015	GCA_900172795.1_20794_7_118	GCA_900172795.1	FWJF01000083.1	Scaffold	SC	United Kingdom	2015	unknown	unknown	sewage
131	Kp07992	CC0258	nosource	nocountry	noyear	GCA_900560685.1_9776_7_27	GCA_900560685.1	UODU01000001.1	Contig	WTSI	unknown	unknown	unknown	unknown	unknown
132	Kp06254	CC0258	nosource	nocountry	noyear	GCA_900501455.1_18623_1_54	GCA_900501455.1	UIUL01000169.1	Contig	SC	unknown	unknown	unknown	unknown	unknown
133	Kp06486	CC0258	nosource	nocountry	noyear	GCA_900503775.1_18858_1_76	GCA_900503775.1	UJDL01000094.1	Contig	SC	unknown	unknown	unknown	unknown	unknown
134	Kp06261	CC0258	nosource	nocountry	noyear	GCA_900501525.1_18623_1_76	GCA_900501525.1	UIUS01000252.1	Contig	SC	unknown	unknown	unknown	unknown	unknown
135	Kp06264	CC0258	nosource	nocountry	noyear	GCA_900501555.1_18623_1_78	GCA_900501555.1	UIUV01000145.1	Contig	SC	unknown	unknown	unknown	unknown	unknown
136	Kp00830	CC0258	human	Norway	2008	GCA_001462645.1_ASM146264v1	GCA_001462645.1	LNGV01000001.1	Contig	Norwegian National Advisory Unit on Detection of Antimicrobial Resistance	Norway	2008	Homo sapiens	unknown	Urine
137	Kp01025	CC0258	human	Greece	2012	GCA_001702035.1_ASM170203v1	GCA_001702035.1	LXMZ01000001.1	Contig	The Unniversity of Queensland	Greece: Athens	27-Mar-2012	Homo sapiens	unknown	blood
138	Kp00892	CC0258	nosource	nocountry	noyear	GCA_001511315.1_ERS822469	GCA_001511315.1	FBSS01000001.1	Scaffold	UMCG Groningen	unknown	unknown	unknown	143500548	unknown
139	Kp00903	CC0258	nosource	nocountry	noyear	GCA_001511555.1_ERS822471	GCA_001511555.1	FBSR01000001.1	Scaffold	UMCG Groningen	unknown	unknown	unknown	143500550	unknown
140	Kp01893	CC0258	human	Australia	2012	GCA_002249975.1_ASM224997v1	GCA_002249975.1	CP022691.1	Complete Genome	Doherty Applied Microbial Genomics	Australia: Victoria	26-Sep-2012	Homo sapiens	unknown	Patient urine
141	Kp04537	CC0258	human	Greece	2017	GCA_006487515.1_ASM648751v1	GCA_006487515.1	VDGR01000100.1	Scaffold	Aristotle University of Thessaloniki	Greece: Corfu	20-Jun-2017	Homo sapiens	unknown	urine
142	Kp06238	CC0258	nosource	nocountry	noyear	GCA_900501295.1_18623_1_28	GCA_900501295.1	UITU01000201.1	Contig	SC	unknown	unknown	unknown	unknown	unknown
143	Kp06241	CC0258	nosource	nocountry	noyear	GCA_900501325.1_18623_1_33	GCA_900501325.1	UITZ01000085.1	Contig	SC	unknown	unknown	unknown	unknown	unknown
144	Kp07294	CC0258	nosource	nocountry	noyear	GCA_900512535.1_18174_4_50	GCA_900512535.1	UKLA01000113.1	Contig	SC	unknown	unknown	unknown	unknown	unknown
145	Kp08058	CC0258	nosource	nocountry	noyear	GCA_900622645.1_KPC2	GCA_900622645.1	LR130548.1	Complete Genome	Bioplatforms Australia	unknown	unknown	unknown	KPC2	unknown
146	Kp06246	CC0258	nosource	nocountry	noyear	GCA_900501375.1_18623_1_4	GCA_900501375.1	UIUC01000142.1	Contig	SC	unknown	unknown	unknown	unknown	unknown
147	Kp06233	CC0258	nosource	nocountry	noyear	GCA_900501245.1_18623_1_25	GCA_900501245.1	UIUB01000285.1	Contig	SC	unknown	unknown	unknown	unknown	unknown
148	Kp01002	CC0258	human	Greece	2013	GCA_001701505.1_ASM170150v1	GCA_001701505.1	LXMV01000001.1	Contig	The Unniversity of Queensland	Greece: Athens	18-Feb-2013	Homo sapiens	unknown	stool
149	Kp04902	CC0258	human	France	2018	GCA_008374905.1_ASM837490v1	GCA_008374905.1	VUCS01000027.1	Contig	Faculte de Medecine, Universite Paris-Sud	France	2018	Homo sapiens	unknown	unknown
150	Kp02300	CC0258	human	Australia	2014	GCA_002812385.1_ASM281238v1	GCA_002812385.1	CP025008.1	Complete Genome	Doherty Applied Microbial Genomics	Australia: Victoria	2014-09-24	Homo sapiens	unknown	urine
151	Kp00994	CC0258	human	Greece	2014	GCA_001701355.1_ASM170135v1	GCA_001701355.1	LXMK01000001.1	Contig	The Unniversity of Queensland	Greece: Athens	05-Jun-2014	Homo sapiens	unknown	stool
152	Kp06350	CC0258	nosource	nocountry	noyear	GCA_900502415.1_18623_2_33	GCA_900502415.1	UIYE01000179.1	Contig	SC	unknown	unknown	unknown	unknown	unknown
153	Kp01003	CC0258	human	Greece	2014	GCA_001701525.1_ASM170152v1	GCA_001701525.1	LXML01000001.1	Contig	The Unniversity of Queensland	Greece: Athens	09-Jun-2014	Homo sapiens	unknown	stool
154	Kp00777	CC0258	human	Australia	2014	GCA_001238585.1_ASM123858v1	GCA_001238585.1	LGAB01000001.1	Scaffold	The University of Queensland	Australia: Brisbane	13-May-2014	Homo sapiens	unknown	urine
155	Kp06590	CC0258	nosource	nocountry	noyear	GCA_900504815.1_19084_3_82	GCA_900504815.1	UJHM01000270.1	Contig	SC	unknown	unknown	unknown	unknown	unknown
156	Kp00996	CC0258	human	Greece	2012	GCA_001701395.1_ASM170139v1	GCA_001701395.1	LXMH01000001.1	Contig	The Unniversity of Queensland	Greece: Athens	18-Oct-2012	Homo sapiens	unknown	sputum
157	Kp01024	CC0258	human	Greece	2013	GCA_001702005.1_ASM170200v1	GCA_001702005.1	LXNA01000001.1	Contig	The Unniversity of Queensland	Greece: Athens	25-Jun-2013	Homo sapiens	unknown	sputum
158	Kp02299	CC0258	human	Australia	2014	GCA_002812365.1_ASM281236v1	GCA_002812365.1	CP025005.1	Complete Genome	Doherty Applied Microbial Genomics	Australia: Victoria	2014-01-13	Homo sapiens	unknown	Sacral swab
159	Kp07825	CC0258	nosource	nocountry	noyear	GCA_900517855.1_18489_5_42	GCA_900517855.1	ULFM01000102.1	Contig	SC	unknown	unknown	unknown	unknown	unknown
160	Kp06809	CC0258	nosource	nocountry	noyear	GCA_900507005.1_19506_1_68	GCA_900507005.1	UJPY01000104.1	Contig	SC	unknown	unknown	unknown	unknown	unknown
161	Kp00888	CC0258	nosource	nocountry	noyear	GCA_001511215.1_ERS822474	GCA_001511215.1	FBSU01000001.1	Scaffold	UMCG Groningen	unknown	unknown	unknown	143500554	unknown
162	Kp00905	CC0258	nosource	nocountry	noyear	GCA_001511595.1_ERS822460	GCA_001511595.1	FBSH01000001.1	Scaffold	UMCG Groningen	unknown	unknown	unknown	143500536	unknown
163	Kp00895	CC0258	nosource	nocountry	noyear	GCA_001511375.1_ERS822463	GCA_001511375.1	FBSI01000001.1	Contig	UMCG Groningen	unknown	unknown	unknown	143500540	unknown
164	Kp04535	CC0258	human	Greece	2017	GCA_006487465.1_ASM648746v1	GCA_006487465.1	VDGS01000100.1	Scaffold	Aristotle University of Thessaloniki	Greece: Thessaloniki	31-Aug-2017	Homo sapiens	unknown	urine
165	Kp00896	CC0258	nosource	nocountry	noyear	GCA_001511395.1_ERS822472	GCA_001511395.1	FBSQ01000001.1	Scaffold	UMCG Groningen	unknown	unknown	unknown	143500551	unknown
166	Kp00884	CC0258	nosource	nocountry	noyear	GCA_001511135.1_ERS822462	GCA_001511135.1	FBSK01000001.1	Scaffold	UMCG Groningen	unknown	unknown	unknown	143500538	unknown
167	Kp00902	CC0258	nosource	nocountry	noyear	GCA_001511535.1_ERS822468	GCA_001511535.1	FBSO01000001.1	Scaffold	UMCG Groningen	unknown	unknown	unknown	143500546	unknown
168	Kp00913	CC0258	human	Netherlands	2013	GCA_001517725.1_ASM151772v1	GCA_001517725.1	JTFV01000001.1	Scaffold	unverisity medical center groningen	Netherlands: Breda	22-Nov-2013	Homo sapiens	unknown	Rectal
169	Kp00914	CC0258	human	Netherlands	2013	GCA_001517735.1_ASM151773v1	GCA_001517735.1	JTFU01000001.1	Contig	unverisity medical center groningen	Netherlands: Breda	18-Nov-2013	Homo sapiens	unknown	rectal
170	Kp02651	CC0258	human	Netherlands	2013	GCA_002900135.1_ASM290013v1	GCA_002900135.1	JTFS01000001.1	Contig	unverisity medical center groningen	Netherlands: Breda	31-Oct-2013	Homo sapiens	unknown	rectal
171	Kp02652	CC0258	human	Netherlands	2013	GCA_002900145.1_ASM290014v1	GCA_002900145.1	JTFT01000001.1	Scaffold	unverisity medical center groningen	Netherlands: Breda	18-Nov-2013	Homo sapiens	unknown	Rectal
172	Kp00916	CC0258	environment	Netherlands	2013	GCA_001517795.1_ASM151779v1	GCA_001517795.1	JTFZ01000001.1	Contig	unverisity medical center groningen	Netherlands: Breda	21-Nov-2013	unknown	unknown	Environment
173	Kp00917	CC0258	human	Netherlands	2013	GCA_001517805.1_ASM151780v1	GCA_001517805.1	JTGA01000100.1	Scaffold	unverisity medical center groningen	Netherlands: Breda	03-Dec-2013	Homo sapiens	unknown	rectal
174	Kp00915	CC0258	environment	Netherlands	2013	GCA_001517745.1_ASM151774v1	GCA_001517745.1	JTFW01000001.1	Scaffold	unverisity medical center groningen	Netherlands: Breda	21-Nov-2013	unknown	unknown	environment contaminated by Homo
175	Kp00918	CC0258	environment	Netherlands	2013	GCA_001517955.1_ASM151795v1	GCA_001517955.1	JTFY01000001.1	Scaffold	unverisity medical center groningen	Netherlands: Breda	21-Nov-2013	unknown	unknown	environment
176	Kp00912	CC0258	environment	Netherlands	2013	GCA_001517715.1_ASM151771v1	GCA_001517715.1	JTFX01000001.1	Contig	unverisity medical center groningen	Netherlands: Breda	21-Nov-2013	unknown	unknown	environment
177	Kp02649	CC0258	human	Netherlands	2013	GCA_002900015.1_ASM290001v1	GCA_002900015.1	JTFR01000001.1	Scaffold	unverisity medical center groningen	Netherlands: Breda	05-Jul-2013	Homo sapiens	unknown	rectal
178	Kp01000	CC0258	human	Greece	2013	GCA_001701475.1_ASM170147v1	GCA_001701475.1	LXMO01000001.1	Contig	The Unniversity of Queensland	Greece: Athens	12-Dec-2013	Homo sapiens	unknown	stool
179	Kp00909	CC0258	nosource	nocountry	noyear	GCA_001511695.1_ERS822465	GCA_001511695.1	FBSN01000001.1	Scaffold	UMCG Groningen	unknown	unknown	unknown	143500542	unknown
180	Kp00890	CC0258	nosource	nocountry	noyear	GCA_001511275.1_ERS822454	GCA_001511275.1	FBRS01000001.1	Scaffold	UMCG Groningen	unknown	unknown	unknown	143500528	unknown
181	Kp00900	CC0258	nosource	nocountry	noyear	GCA_001511475.1_ERS822475	GCA_001511475.1	FBSV01000001.1	Scaffold	UMCG Groningen	unknown	unknown	unknown	143500555	unknown
182	Kp02650	CC0258	human	Netherlands	2013	GCA_002900035.1_ASM290003v1	GCA_002900035.1	JTFQ01000001.1	Scaffold	unverisity medical center groningen	Netherlands: Breda	24-Jun-2013	Homo sapiens	unknown	rectal
183	Kp00893	CC0258	nosource	nocountry	noyear	GCA_001511335.1_ERS822456	GCA_001511335.1	FBRH01000001.1	Contig	UMCG Groningen	unknown	unknown	unknown	143500531	unknown
184	Kp00883	CC0258	nosource	nocountry	noyear	GCA_001511115.1_ERS822464	GCA_001511115.1	FBSJ01000001.1	Scaffold	UMCG Groningen	unknown	unknown	unknown	143500541	unknown
185	Kp00911	CC0258	nosource	nocountry	noyear	GCA_001511735.1_ERS822466	GCA_001511735.1	FBSM01000001.1	Scaffold	UMCG Groningen	unknown	unknown	unknown	143500543	unknown
186	Kp00886	CC0258	nosource	nocountry	noyear	GCA_001511175.1_ERS822459	GCA_001511175.1	FBSG01000001.1	Scaffold	UMCG Groningen	unknown	unknown	unknown	143500535	unknown
187	Kp00852	CC0258	human	Norway	2014	GCA_001463415.1_ASM146341v1	GCA_001463415.1	LNIM01000001.1	Contig	Norwegian National Advisory Unit on Detection of Antimicrobial Resistance	Norway	2014	Homo sapiens	unknown	Rectal swab
188	Kp06748	CC0258	nosource	nocountry	noyear	GCA_900506395.1_19506_1_121	GCA_900506395.1	UJNM01000072.1	Contig	SC	unknown	unknown	unknown	unknown	unknown
189	Kp03543	CC0258	human	Switzerland	2010	GCA_003353255.1_ASM335325v1	GCA_003353255.1	QRAC01000088.1	Scaffold	Geneva University Hospital	Switzerland: Geneva	27-Sep-2010	Homo sapiens	unknown	unknown
190	Kp00997	CC0258	human	Greece	2013	GCA_001701415.1_ASM170141v1	GCA_001701415.1	LXMF01000001.1	Contig	The Unniversity of Queensland	Greece: Athens	13-Jan-2013	Homo sapiens	unknown	stool
191	Kp01020	CC0258	human	Greece	2012	GCA_001701925.1_ASM170192v1	GCA_001701925.1	LXMU01000001.1	Contig	The Unniversity of Queensland	Greece: Athens	10-Dec-2012	Homo sapiens	unknown	Bronchial secretion
192	Kp07305	CC0258	nosource	nocountry	noyear	GCA_900512645.1_18174_4_74	GCA_900512645.1	UKLL01000110.1	Contig	SC	unknown	unknown	unknown	unknown	unknown
193	Kp00826	CC0258	human	Norway	2008	GCA_001462545.1_ASM146254v1	GCA_001462545.1	LNGR01000001.1	Contig	Norwegian National Advisory Unit on Detection of Antimicrobial Resistance	Norway	2008	Homo sapiens	unknown	Rectal swab
194	Kp00829	CC0258	human	Norway	2008	GCA_001462615.1_ASM146261v1	GCA_001462615.1	LNGT01000001.1	Contig	Norwegian National Advisory Unit on Detection of Antimicrobial Resistance	Norway	2008	Homo sapiens	unknown	Wound secretion
195	Kp08023	CC0258	hospital	nocountry	noyear	GCA_900607925.1_kpneu025	GCA_900607925.1	UWWS01000003.1	Contig	BIOZENTRUM, UNIVERSITY OF BASEL	unknown	unknown	unknown	kpneu025	Hospital
196	Kp07199	CC0258	nosource	nocountry	noyear	GCA_900511585.1_17870_5_40	GCA_900511585.1	UKHO01000107.1	Contig	SC	unknown	unknown	unknown	unknown	unknown
197	Kp01831	CC0258	human	France	2009	GCA_002243445.1_ASM224344v1	GCA_002243445.1	CP022573.1	Complete Genome	Faculte de Medecine, Universite Paris-Sud	France: Kremlin-Bicetre	2009-09-01	Homo sapiens	unknown	unknown
198	Kp00999	CC0258	human	Greece	2013	GCA_001701445.1_ASM170144v1	GCA_001701445.1	LXMW01000001.1	Contig	The Unniversity of Queensland	Greece: Athens	06-Jul-2013	Homo sapiens	unknown	stool
199	Kp01292	CC0258	human	Switzerland	2009	GCA_002086075.1_ASM208607v1	GCA_002086075.1	MUMW01000101.1	Scaffold	Geneva University Hospital	Switzerland: Geneva	2009-01-01	Homo sapiens	unknown	feces
200	Kp00836	CC0258	human	Norway	2010	GCA_001462785.1_ASM146278v1	GCA_001462785.1	LNHB01000001.1	Contig	Norwegian National Advisory Unit on Detection of Antimicrobial Resistance	Norway	2010	Homo sapiens	unknown	Rectal swab
201	Kp00804	CC0258	human	Italy	2010	GCA_001399815.1_ScK55	GCA_001399815.1	LJOO01000171.1	Contig	University of Siena	Italy: Northern Italy, Genova	2010	Homo sapiens	unknown	blood
202	Kp00468	CC0258	nosource	nocountry	noyear	GCA_000822565.1_71RE	GCA_000822565.1	CCHS01000001.1	Contig	UNIMI	unknown	unknown	unknown	unknown	unknown
203	Kp00907	CC0258	nosource	nocountry	noyear	GCA_001511635.1_ERS822453	GCA_001511635.1	FBRU01000001.1	Scaffold	UMCG Groningen	unknown	unknown	unknown	143500525	unknown
204	Kp00889	CC0258	nosource	nocountry	noyear	GCA_001511255.1_ERS822455	GCA_001511255.1	FBRK01000001.1	Contig	UMCG Groningen	unknown	unknown	unknown	143500529	unknown
205	Kp00891	CC0258	nosource	nocountry	noyear	GCA_001511295.1_ERS822461	GCA_001511295.1	FBSF01000001.1	Scaffold	UMCG Groningen	unknown	unknown	unknown	143500537	unknown
206	Kp00835	CC0258	human	Norway	2010	GCA_001462765.1_ASM146276v1	GCA_001462765.1	LNHA01000001.1	Contig	Norwegian National Advisory Unit on Detection of Antimicrobial Resistance	Norway	2010	Homo sapiens	unknown	Expectorate
207	Kp00880	CC0258	nosource	nocountry	noyear	GCA_001511035.1_ERS822443	GCA_001511035.1	FBRI01000001.1	Scaffold	UMCG Groningen	unknown	unknown	unknown	143500505	unknown
208	Kp00882	CC0258	nosource	nocountry	noyear	GCA_001511095.1_ERS822447	GCA_001511095.1	FBRQ01000001.1	Scaffold	UMCG Groningen	unknown	unknown	unknown	143500512	unknown
209	Kp00904	CC0258	nosource	nocountry	noyear	GCA_001511575.1_ERS822450	GCA_001511575.1	FBRX01000001.1	Scaffold	UMCG Groningen	unknown	unknown	unknown	143500517	unknown
210	Kp00908	CC0258	nosource	nocountry	noyear	GCA_001511675.1_ERS822457	GCA_001511675.1	FBRC01000001.1	Scaffold	UMCG Groningen	unknown	unknown	unknown	143500532	unknown
211	Kp00897	CC0258	nosource	nocountry	noyear	GCA_001511415.1_ERS822445	GCA_001511415.1	FBSA01000001.1	Scaffold	UMCG Groningen	unknown	unknown	unknown	143500509	unknown
212	Kp00881	CC0258	nosource	nocountry	noyear	GCA_001511055.1_ERS822442	GCA_001511055.1	FBRB01000001.1	Scaffold	UMCG Groningen	unknown	unknown	unknown	143500500	unknown
213	Kp00898	CC0258	nosource	nocountry	noyear	GCA_001511435.1_ERS822458	GCA_001511435.1	FBRG01000001.1	Scaffold	UMCG Groningen	unknown	unknown	unknown	143500534	unknown
214	Kp07257	CC0258	nosource	nocountry	noyear	GCA_900512165.1_18174_4_15	GCA_900512165.1	UKJQ01000072.1	Contig	SC	unknown	unknown	unknown	unknown	unknown
215	Kp00901	CC0258	nosource	nocountry	noyear	GCA_001511495.1_ERS822451	GCA_001511495.1	FBRR01000001.1	Scaffold	UMCG Groningen	unknown	unknown	unknown	143500519	unknown
216	Kp00824	CC0258	human	Norway	2008	GCA_001462525.1_ASM146252v1	GCA_001462525.1	LNGQ01000001.1	Contig	Norwegian National Advisory Unit on Detection of Antimicrobial Resistance	Norway	2008	Homo sapiens	unknown	Urine
217	Kp00469	CC0258	nosource	nocountry	noyear	GCA_000822585.1_72RE	GCA_000822585.1	CCHU01000001.1	Contig	UNIMI	unknown	unknown	unknown	unknown	unknown
218	Kp00470	CC0258	nosource	nocountry	noyear	GCA_000822605.1_73RE	GCA_000822605.1	CCHT01000001.1	Contig	UNIMI	unknown	unknown	unknown	unknown	unknown
219	Kp00878	CC0258	nosource	nocountry	noyear	GCA_001510995.1_ERS822449	GCA_001510995.1	FBRV01000001.1	Contig	UMCG Groningen	unknown	unknown	unknown	143500514	unknown
220	Kp00894	CC0258	nosource	nocountry	noyear	GCA_001511355.1_ERS822444	GCA_001511355.1	FBRD01000001.1	Scaffold	UMCG Groningen	unknown	unknown	unknown	143500506	unknown
221	Kp00472	CC0258	nosource	nocountry	noyear	GCA_000822645.1_75RE	GCA_000822645.1	CCHW01000001.1	Contig	UNIMI	unknown	unknown	unknown	unknown	unknown
222	Kp00885	CC0258	nosource	nocountry	noyear	GCA_001511155.1_ERS822470	GCA_001511155.1	FBSP01000001.1	Scaffold	UMCG Groningen	unknown	unknown	unknown	143500549	unknown
223	Kp00828	CC0258	human	Norway	2008	GCA_001462605.1_ASM146260v1	GCA_001462605.1	LNGS01000001.1	Contig	Norwegian National Advisory Unit on Detection of Antimicrobial Resistance	Norway	2008	Homo sapiens	unknown	Blood
224	Kp00910	CC0258	nosource	nocountry	noyear	GCA_001511715.1_ERS822446	GCA_001511715.1	FBRL01000001.1	Contig	UMCG Groningen	unknown	unknown	unknown	143500510	unknown
225	Kp08046	CC0258	hospital	nocountry	noyear	GCA_900608355.1_kpneu048	GCA_900608355.1	UWYF01000005.1	Contig	BIOZENTRUM, UNIVERSITY OF BASEL	unknown	unknown	unknown	kpneu048	Hospital
226	Kp00831	CC0258	human	Norway	2008	GCA_001462655.1_ASM146265v1	GCA_001462655.1	LNGU01000001.1	Contig	Norwegian National Advisory Unit on Detection of Antimicrobial Resistance	Norway	2008	Homo sapiens	unknown	Blood
227	Kp00827	CC0258	human	Norway	2007	GCA_001462555.1_ASM146255v1	GCA_001462555.1	LNGP01000001.1	Contig	Norwegian National Advisory Unit on Detection of Antimicrobial Resistance	Norway	2007	Homo sapiens	unknown	Expectorate
228	Kp00832	CC0258	human	Norway	2009	GCA_001462685.1_ASM146268v1	GCA_001462685.1	LNGW01000001.1	Contig	Norwegian National Advisory Unit on Detection of Antimicrobial Resistance	Norway	2009	Homo sapiens	unknown	Expectorate
229	Kp01485	CC0258	human	USA	2013	GCA_002181095.1_ASM218109v1	GCA_002181095.1	NDDA01000022.1	Contig	JCVI	USA	2013	Homo sapiens	unknown	blood
230	Kp02871	CC0258	human	USA	2014	GCA_002970085.2_ASM297008v2	GCA_002970085.2	PVAL02000067.1	Contig	JCVI	USA: Ohio	2014	Homo sapiens	unknown	blood
231	Kp02891	CC0258	human	USA	2013	GCA_002970485.2_ASM297048v2	GCA_002970485.2	PUZB02000054.1	Contig	JCVI	USA: Ohio	2013	Homo sapiens	unknown	respiratory
232	Kp02889	CC0258	human	USA	2013	GCA_002970455.2_ASM297045v2	GCA_002970455.2	PUZA02000074.1	Contig	JCVI	USA: Ohio	2013	Homo sapiens	unknown	miscellaneous body fluid
233	Kp01564	CC0258	human	USA	2014	GCA_002184875.2_ASM218487v2	GCA_002184875.2	NEZZ02000081.1	Contig	JCVI	USA: Ohio	2014	Homo sapiens	unknown	blood
234	Kp02877	CC0258	human	USA	2014	GCA_002970215.2_ASM297021v2	GCA_002970215.2	PVAS02000054.1	Contig	JCVI	USA: Ohio	2014	Homo sapiens	unknown	respiratory
235	Kp02908	CC0418	human	USA	2014	GCA_002970835.2_ASM297083v2	GCA_002970835.2	PVAN02000040.1	Contig	JCVI	USA: Ohio	2014	Homo sapiens	unknown	urine
236	Kp02960	CC0258	human	USA	2012	GCA_003031505.1_ASM303150v1	GCA_003031505.1	CP020498.1	Complete Genome	Brigham & Women's Hospital	USA: Boston	12-May-2012	Homo sapiens	unknown	urine
237	Kp03673	CC0258	human	Uruguay	2011	GCA_003574335.1_ASM357433v1	GCA_003574335.1	PVNV01000001.1	Contig	IMPaM(UBA/CONICET)-Facultad de Medicina UBA	Uruguay	2011	Homo sapiens	unknown	urine
238	Kp01466	CC0258	human	USA	2013	GCA_002180695.1_ASM218069v1	GCA_002180695.1	NDBW01000057.1	Contig	JCVI	USA	2013	Homo sapiens	unknown	blood
239	Kp01183	CC0258	human	USA	2015	GCA_001903675.4_ASM190367v4	GCA_001903675.4	MPYR04000088.1	Contig	JCVI	USA: North Carolina	2015	Homo sapiens	unknown	intra-abdominal
240	Kp01204	CC0258	human	USA	2015	GCA_001904095.4_ASM190409v4	GCA_001904095.4	MPYU04000049.1	Contig	JCVI	USA: North Carolina	2015	Homo sapiens	unknown	intra-abdominal
241	Kp01194	CC0258	human	USA	2013	GCA_001903875.4_ASM190387v4	GCA_001903875.4	MPYP04000066.1	Contig	JCVI	USA: North Carolina	2013	Homo sapiens	unknown	respiratory
242	Kp01474	CC0258	human	USA	2013	GCA_002180885.1_ASM218088v1	GCA_002180885.1	NDCI01000051.1	Contig	JCVI	USA	2013	Homo sapiens	unknown	blood
243	Kp01518	CC0258	human	USA	2013	GCA_002181785.1_ASM218178v1	GCA_002181785.1	NDCQ01000041.1	Contig	JCVI	USA	2013	Homo sapiens	unknown	blood
244	Kp01519	CC0258	human	USA	2013	GCA_002181795.1_ASM218179v1	GCA_002181795.1	NDCT01000066.1	Contig	JCVI	USA	2013	Homo sapiens	unknown	blood
245	Kp01536	CC0258	human	USA	2013	GCA_002182155.1_ASM218215v1	GCA_002182155.1	NDEO01000061.1	Contig	JCVI	USA	2013	Homo sapiens	unknown	blood
246	Kp01541	CC0258	human	USA	2013	GCA_002182285.1_ASM218228v1	GCA_002182285.1	NDEU01000093.1	Contig	JCVI	USA	2013	Homo sapiens	unknown	blood
247	Kp01516	CC0258	human	USA	2013	GCA_002181745.1_ASM218174v1	GCA_002181745.1	NDCL01000017.1	Contig	JCVI	USA	2013	Homo sapiens	unknown	blood
248	Kp01522	CC0258	human	USA	2013	GCA_002181865.1_ASM218186v1	GCA_002181865.1	NDDW01000078.1	Contig	JCVI	USA	2013	Homo sapiens	unknown	blood
249	Kp01460	CC0258	human	USA	2013	GCA_002180565.1_ASM218056v1	GCA_002180565.1	NDBN01000086.1	Contig	JCVI	USA	2013	Homo sapiens	unknown	blood
250	Kp01410	CC0258	human	USA	2013	GCA_002162405.1_ASM216240v1	GCA_002162405.1	NDIS01000016.1	Contig	JCVI	USA	2013	Homo sapiens	unknown	blood
251	Kp02846	CC0258	human	USA	2012	GCA_002969595.2_ASM296959v2	GCA_002969595.2	PUYP02000091.1	Contig	JCVI	USA: Ohio	2012	Homo sapiens	unknown	urine
252	Kp00110	CC0258	human	USA	noyear	GCA_000417425.1_gkp52v01	GCA_000417425.1	ARSQ01000001.1	Contig	JCVI	USA	unknown	Homo sapiens	unknown	unknown
253	Kp01504	CC0258	human	USA	2013	GCA_002181485.1_ASM218148v1	GCA_002181485.1	NDEB01000005.1	Contig	JCVI	USA	2013	Homo sapiens	unknown	blood
254	Kp00388	CC0258	human	USA	2013	GCA_000784985.1_ASM78498v1	GCA_000784985.1	CP009872.1	Complete Genome	NIH	USA	2013	Homo sapiens	unknown	perirectal swab
255	Kp08637	CC0258	human	nocountry	noyear	GCA_902388155.1_UHGG_MGYG-HGUT-02538	GCA_902388155.1	CABMOH010000001.1	Contig	EMG	unknown	unknown	unknown	MGYG-HGUT-02538	human gut
256	Kp00365	CC0258	human	USA	2012	GCA_000717515.1_ASM71751v1	GCA_000717515.1	CP008831.1	Complete Genome	NISC	USA	2012	Homo sapiens	unknown	sputum
257	Kp02034	CC0258	human	USA	2012	GCA_002268855.1_ASM226885v1	GCA_002268855.1	NIAD01000187.1	Contig	University of Pittsburgh School of Medicine	USA: Pennsylvania	02-Apr-2012	Homo sapiens	unknown	blood
258	Kp02025	CC0258	human	USA	2012	GCA_002268655.1_ASM226865v1	GCA_002268655.1	NIAC01000188.1	Contig	University of Pittsburgh School of Medicine	USA: Pennsylvania	12-Jul-2012	Homo sapiens	unknown	Liver cyst
259	Kp02029	CC0258	human	USA	2012	GCA_002268755.1_ASM226875v1	GCA_002268755.1	NIAE01000009.1	Contig	University of Pittsburgh School of Medicine	USA: Pennsylvania	30-Mar-2012	Homo sapiens	unknown	blood
260	Kp02035	CC0258	human	USA	2012	GCA_002268865.1_ASM226886v1	GCA_002268865.1	NIAF01000285.1	Contig	University of Pittsburgh School of Medicine	USA: Pennsylvania	24-Mar-2012	Homo sapiens	unknown	blood
261	Kp01087	CC0258	nosource	nocountry	noyear	GCA_001875055.2_ASM187505v2	GCA_001875055.2	MPCL02000001.1	Contig	Centers for Disease Control and Prevention	unknown	unknown	unknown	unknown	unknown
262	Kp01459	CC0258	human	USA	2013	GCA_002180535.1_ASM218053v1	GCA_002180535.1	NDBL01000038.1	Contig	JCVI	USA	2013	Homo sapiens	unknown	blood
263	Kp01480	CC0258	human	USA	2013	GCA_002181005.1_ASM218100v1	GCA_002181005.1	NDCW01000006.1	Contig	JCVI	USA	2013	Homo sapiens	unknown	blood
264	Kp01500	CC0258	human	USA	2013	GCA_002181405.1_ASM218140v1	GCA_002181405.1	NDDU01000004.1	Contig	JCVI	USA	2013	Homo sapiens	unknown	blood
265	Kp01489	CC0258	human	USA	2013	GCA_002181175.1_ASM218117v1	GCA_002181175.1	NDDI01000020.1	Contig	JCVI	USA	2013	Homo sapiens	unknown	blood
266	Kp01482	CC0258	human	USA	2013	GCA_002181045.1_ASM218104v1	GCA_002181045.1	NDCY01000137.1	Contig	JCVI	USA	2013	Homo sapiens	unknown	blood
267	Kp01484	CC0258	human	USA	2013	GCA_002181085.1_ASM218108v1	GCA_002181085.1	NDCZ01000010.1	Contig	JCVI	USA	2013	Homo sapiens	unknown	blood
268	Kp01521	CC0258	human	USA	2013	GCA_002181835.1_ASM218183v1	GCA_002181835.1	NDCV01000056.1	Contig	JCVI	USA	2013	Homo sapiens	unknown	blood
269	Kp02825	CC0258	nosource	nocountry	noyear	GCA_002968495.1_ASM296849v1	GCA_002968495.1	CP027160.1	Complete Genome	FDA/CDC	unknown	unknown	unknown	unknown	unknown
270	Kp01514	CC0258	human	USA	2013	GCA_002181705.1_ASM218170v1	GCA_002181705.1	NDCJ01000061.1	Contig	JCVI	USA	2013	Homo sapiens	unknown	blood
271	Kp01475	CC0258	human	USA	2013	GCA_002180895.1_ASM218089v1	GCA_002180895.1	NDCN01000079.1	Contig	JCVI	USA	2013	Homo sapiens	unknown	blood
272	Kp01129	CC0258	human	USA	2011	GCA_001902255.1_ASM190225v1	GCA_001902255.1	CP018356.1	Complete Genome	University of Oxford	USA:Virginia	2011-10	Homo sapiens	unknown	Perirectal
273	Kp03913	CC0258	human	nocountry	noyear	GCA_004004615.1_ASM400461v1	GCA_004004615.1	RXFV01000037.1	Contig	Creighton University	unknown	unknown	Homo sapiens	unknown	unknown
274	Kp01473	CC0258	human	USA	2013	GCA_002180855.1_ASM218085v1	GCA_002180855.1	NDCF01000032.1	Contig	JCVI	USA	2013	Homo sapiens	unknown	blood
275	Kp01281	CC0258	nosource	nocountry	noyear	GCA_002056475.1_ASM205647v1	GCA_002056475.1	CP020108.1	Complete Genome	Centers for Disease Control and Prevention	unknown	unknown	unknown	unknown	unknown
276	Kp00364	CC0258	human	USA	2012	GCA_000714675.1_ASM71467v1	GCA_000714675.1	CP008797.1	Complete Genome	NISC	USA	2012	Homo sapiens	unknown	throat/groin
277	Kp02028	CC0258	human	USA	2010	GCA_002268725.1_ASM226872v1	GCA_002268725.1	NIAN01000205.1	Contig	University of Pittsburgh School of Medicine	USA: Pennsylvania	13-Apr-2010	Homo sapiens	unknown	bronchoalveolar lavage
278	Kp00868	CC0258	human	USA	2013	GCA_001471835.2_ASM147183v2	GCA_001471835.2	LORK02000005.1	Contig	University of Maryland School of Medicine Institute for Genome Sciences (IGS) - sequencing center	USA: DC	27-Aug-2013	Homo sapiens	unknown	Jejunal aspirate
279	Kp00867	CC0258	human	USA	2013	GCA_001471625.2_ASM147162v2	GCA_001471625.2	LORW02000003.1	Contig	University of Maryland School of Medicine Institute for Genome Sciences (IGS) - sequencing center	USA: DC	30-Nov-2013	Homo sapiens	unknown	Urine cathether
280	Kp00124	CC0258	nosource	nocountry	noyear	GCA_000474865.1_Kleb_pneu_BIDMC_18C_V1_PacBio	GCA_000474865.1	AXLE01000001.1	Contig	Broad Institute	unknown	unknown	unknown	unknown	unknown
281	Kp00196	CC0258	nosource	nocountry	noyear	GCA_000567245.1_Kleb_pneu_BIDMC_34_V1	GCA_000567245.1	KK036744.1	Scaffold	Broad Institute	unknown	unknown	unknown	unknown	unknown
282	Kp00199	CC0258	nosource	nocountry	noyear	GCA_000567305.1_Kleb_pneu_BIDMC_18A_V2	GCA_000567305.1	KK036782.1	Scaffold	Broad Institute	unknown	unknown	unknown	unknown	unknown
283	Kp02714	CC0258	nosource	USA	2015	GCA_002919565.1_ASM291956v1	GCA_002919565.1	PQKJ01000001.1	Contig	NIH	USA	2015	unknown	unknown	unknown
284	Kp02715	CC0258	nosource	USA	2015	GCA_002919575.1_ASM291957v1	GCA_002919575.1	PQKI01000001.1	Contig	NIH	USA	2015	unknown	unknown	unknown
285	Kp03940	CC1084	human	USA	2016	GCA_004118575.1_ASM411857v1	GCA_004118575.1	SDHS01000055.1	Contig	University of Pittsburgh School of Medicine	USA: Milwaukee	Oct-2016	Homo sapiens	unknown	stool
286	Kp03550	CC0258	hospital	USA	2017	GCA_003362865.1_ASM336286v1	GCA_003362865.1	QRBP01000001.1	Contig	University of Pittsburgh School of Medicine	USA: Milwaukee	Feb-2017	unknown	unknown	Sink
287	Kp03551	CC0258	human	USA	2017	GCA_003362895.1_ASM336289v1	GCA_003362895.1	QRBQ01000001.1	Contig	University of Pittsburgh School of Medicine	USA: Milwaukee	Jan-2017	Homo sapiens	unknown	stool
288	Kp03939	CC0258	human	USA	2016	GCA_004118245.1_ASM411824v1	GCA_004118245.1	SDHT01000091.1	Contig	University of Pittsburgh School of Medicine	USA: Milwaukee	Oct-2016	Homo sapiens	unknown	stool
289	Kp00371	CC0258	human	USA	2012	GCA_000738875.1_ASM73887v1	GCA_000738875.1	JPGS01000027.1	Scaffold	Walter Reed Army Institute of Research	USA	16-Feb-2012	Homo sapiens	unknown	wound
290	Kp00515	CC0258	human	USA	2012	GCA_000982045.1_ASM98204v1	GCA_000982045.1	LBLU01000001.1	Contig	J. Craig Venter Institute	USA: San Antonio	21-Feb-2012	Homo sapiens	unknown	wound
291	Kp01031	CC0258	human	USA	2012	GCA_001708165.1_ASM170816v1	GCA_001708165.1	LRXK01000118.1	Contig	Columbia University Medical Center	USA: New York, NY	2012	Homo sapiens	unknown	blood
292	Kp00396	CC0258	human	USA	2010	GCA_000807395.3_ASM80739v3	GCA_000807395.3	CP010361.1	Complete Genome	JCVI	USA	2010	Human	unknown	Excreted bodily substance
293	Kp01542	CC0258	human	USA	2013	GCA_002182305.1_ASM218230v1	GCA_002182305.1	NDEN01000090.1	Contig	JCVI	USA	2013	Homo sapiens	unknown	blood
294	Kp00370	CC0258	human	USA	2012	GCA_000738865.1_ASM73886v1	GCA_000738865.1	JPGT01000031.1	Scaffold	Walter Reed Army Institute of Research	USA	2012-03-07	Homo sapiens	unknown	Bronchoscopy
295	Kp00055	CC0258	human	USA	noyear	GCA_000401195.1_gkp2v01	GCA_000401195.1	AQQA01000001.1	Contig	JCVI	USA	unknown	Homo sapiens	unknown	unknown
296	Kp00058	CC0258	human	USA	noyear	GCA_000406425.1_gkp24v01	GCA_000406425.1	APVO01000001.1	Contig	JCVI	USA	unknown	Homo sapiens	unknown	unknown
297	Kp00067	CC0258	human	USA	noyear	GCA_000406605.1_gkp29v01	GCA_000406605.1	APVS01000001.1	Contig	JCVI	USA	unknown	Homo sapiens	unknown	unknown
298	Kp00070	CC0258	human	USA	noyear	GCA_000406665.1_gkp30v01	GCA_000406665.1	APVT01000001.1	Contig	JCVI	USA	unknown	Homo sapiens	unknown	unknown
299	Kp00080	CC0258	human	USA	noyear	GCA_000408965.1_gkp4v01	GCA_000408965.1	ARVM01000001.1	Contig	JCVI	USA	unknown	Homo sapiens	unknown	unknown
300	Kp00084	CC0258	human	USA	noyear	GCA_000409045.1_gkp35v01	GCA_000409045.1	ARVQ01000001.1	Contig	JCVI	USA	unknown	Homo sapiens	unknown	unknown
301	Kp00093	CC0258	human	USA	noyear	GCA_000417065.1_gkp14v01	GCA_000417065.1	ARSC01000001.1	Contig	JCVI	USA	unknown	Homo sapiens	unknown	unknown
302	Kp00095	CC0258	human	USA	noyear	GCA_000417105.1_gkp3v01	GCA_000417105.1	ARRU01000001.1	Contig	JCVI	USA	unknown	Homo sapiens	unknown	unknown
303	Kp00096	CC0258	human	USA	noyear	GCA_000417125.1_gkp5v01	GCA_000417125.1	ARRV01000001.1	Contig	JCVI	USA	unknown	Homo sapiens	unknown	unknown
304	Kp01575	CC0258	human	USA	2013	GCA_002185125.2_ASM218512v2	GCA_002185125.2	NFBN02000131.1	Contig	JCVI	USA: Ohio	2013	Homo sapiens	unknown	blood
305	Kp01588	CC0258	human	USA	2014	GCA_002185485.2_ASM218548v2	GCA_002185485.2	NFAD02000085.1	Contig	JCVI	USA: Ohio	2014	Homo sapiens	unknown	blood
306	Kp01589	CC0258	human	USA	2014	GCA_002185495.2_ASM218549v2	GCA_002185495.2	NFAF02000125.1	Contig	JCVI	USA: Ohio	2014	Homo sapiens	unknown	blood
307	Kp01620	CC0258	human	USA	2014	GCA_002186135.2_ASM218613v2	GCA_002186135.2	NFAQ02000108.1	Contig	JCVI	USA: Ohio	2014	Homo sapiens	unknown	blood
308	Kp01634	CC0258	human	USA	2012	GCA_002186415.2_ASM218641v2	GCA_002186415.2	NFBX02000004.1	Contig	JCVI	USA: Ohio	2012	Homo sapiens	unknown	blood
309	Kp02851	CC0258	human	USA	2013	GCA_002969695.2_ASM296969v2	GCA_002969695.2	PUYZ02000038.1	Contig	JCVI	USA: Ohio	2013	Homo sapiens	unknown	urine
310	Kp02868	CC0258	human	USA	2014	GCA_002970035.2_ASM297003v2	GCA_002970035.2	PVAH02000058.1	Contig	JCVI	USA: Ohio	2014	Homo sapiens	unknown	urine
311	Kp02899	CC0258	human	USA	2014	GCA_002970655.2_ASM297065v2	GCA_002970655.2	PUZM02000132.1	Contig	JCVI	USA: Ohio	2014	Homo sapiens	unknown	urine
312	Kp02838	CC0258	human	USA	2012	GCA_002969435.2_ASM296943v2	GCA_002969435.2	PUYL02000038.1	Contig	JCVI	USA: Ohio	2012	Homo sapiens	unknown	urine
313	Kp01556	CC0258	human	USA	2015	GCA_002184715.2_ASM218471v2	GCA_002184715.2	NEZE02000008.1	Contig	JCVI	USA: Unknown	2015	Homo sapiens	unknown	blood
314	Kp02632	CC0258	human	USA	noyear	GCA_002886705.1_ASM288670v1	GCA_002886705.1	PGHQ01000001.1	Contig	University of Maryland, School of Medicine	USA: Pennsylvania	unknown	Homo sapiens	unknown	unknown
315	Kp02867	CC0258	human	USA	2014	GCA_002970015.2_ASM297001v2	GCA_002970015.2	PVAG02000066.1	Contig	JCVI	USA: Ohio	2014	Homo sapiens	unknown	blood
316	Kp01216	CC0258	human	USA	2013	GCA_001904325.4_ASM190432v4	GCA_001904325.4	MPYB04000050.1	Contig	JCVI	USA: Ohio	2013	Homo sapiens	unknown	urine
317	Kp02849	CC0258	human	USA	2014	GCA_002969655.2_ASM296965v2	GCA_002969655.2	PUYV02000027.1	Contig	JCVI	USA: Ohio	2014	Homo sapiens	unknown	respiratory
318	Kp00359	CC0258	nosource	nocountry	noyear	GCA_000709245.1_UHKPC05v01	GCA_000709245.1	JNBM01000001.1	Contig	JCVI	unknown	unknown	unknown	unknown	unknown
319	Kp01600	CC0258	human	USA	2012	GCA_002185725.2_ASM218572v2	GCA_002185725.2	NFBU02000063.1	Contig	JCVI	USA: Ohio	2012	Homo sapiens	unknown	blood
320	Kp02842	CC0258	human	USA	2012	GCA_002969515.2_ASM296951v2	GCA_002969515.2	PUYI02000012.1	Contig	JCVI	USA: Ohio	2012	Homo sapiens	unknown	urine
321	Kp02832	CC0258	human	USA	2012	GCA_002969315.2_ASM296931v2	GCA_002969315.2	PUYC02000071.1	Contig	JCVI	USA: Ohio	2012	Homo sapiens	unknown	respiratory
322	Kp02900	CC0258	human	USA	2013	GCA_002970675.2_ASM297067v2	GCA_002970675.2	PUZQ02000021.1	Contig	JCVI	USA: Ohio	2013	Homo sapiens	unknown	urine
323	Kp02903	CC0258	human	USA	2012	GCA_002970735.2_ASM297073v2	GCA_002970735.2	PUZV02000030.1	Contig	JCVI	USA: Ohio	2012	Homo sapiens	unknown	urine
324	Kp02030	CC0258	human	USA	2011	GCA_002268775.1_ASM226877v1	GCA_002268775.1	NIAJ01000196.1	Contig	University of Pittsburgh School of Medicine	USA: Pennsylvania	22-Dec-2011	Homo sapiens	unknown	Diaphragm tissue
325	Kp02038	CC0258	human	USA	2012	GCA_002268925.1_ASM226892v1	GCA_002268925.1	NIAB01000032.1	Contig	University of Pittsburgh School of Medicine	USA: Pennsylvania	10-Oct-2012	Homo sapiens	unknown	blood
326	Kp02033	CC0258	human	USA	2012	GCA_002268825.1_ASM226882v1	GCA_002268825.1	NIAA01000017.1	Contig	University of Pittsburgh School of Medicine	USA: Pennsylvania	19-Nov-2012	Homo sapiens	unknown	bronchoalveolar lavage
327	Kp01608	CC0258	human	USA	2015	GCA_002185905.2_ASM218590v2	GCA_002185905.2	NEZH02000075.1	Contig	JCVI	USA: North Carolina	2015	Homo sapiens	unknown	blood
328	Kp02883	CC0258	human	USA	2015	GCA_002970335.2_ASM297033v2	GCA_002970335.2	PVAZ02000026.1	Contig	JCVI	USA: Ohio	2015	Homo sapiens	unknown	wound
329	Kp01576	CC0258	human	USA	2013	GCA_002185135.2_ASM218513v2	GCA_002185135.2	NFBO02000071.1	Contig	JCVI	USA: Michigan	2013	Homo sapiens	unknown	blood
330	Kp00065	CC0258	human	USA	noyear	GCA_000406565.1_gkp42v01	GCA_000406565.1	APVZ01000001.1	Contig	JCVI	USA	unknown	Homo sapiens	unknown	unknown
331	Kp00077	CC0258	human	USA	noyear	GCA_000406845.1_gkp40v01	GCA_000406845.1	APVY01000001.1	Contig	JCVI	USA	unknown	Homo sapiens	unknown	unknown
332	Kp01211	CC0258	human	USA	2014	GCA_001904235.4_ASM190423v4	GCA_001904235.4	MPYM04000099.1	Contig	JCVI	USA: Ohio	2014	Homo sapiens	unknown	wound
333	Kp02878	CC0258	human	USA	2014	GCA_002970235.2_ASM297023v2	GCA_002970235.2	PVAT02000071.1	Contig	JCVI	USA: Ohio	2014	Homo sapiens	unknown	miscellaneous body fluid
334	Kp01190	CC0258	human	USA	2014	GCA_001903795.4_ASM190379v4	GCA_001903795.4	MPYO04000008.1	Contig	JCVI	USA: Ohio	2014	Homo sapiens	unknown	blood
335	Kp02858	CC0258	human	USA	2014	GCA_002969835.2_ASM296983v2	GCA_002969835.2	PUZO02000053.1	Contig	JCVI	USA: Ohio	2014	Homo sapiens	unknown	miscellaneous body fluid
336	Kp01559	CC0258	human	USA	2015	GCA_002184785.2_ASM218478v2	GCA_002184785.2	NEZS02000044.1	Contig	JCVI	USA: North Carolina	2015	Homo sapiens	unknown	blood
337	Kp01152	CC0258	human	USA	2013	GCA_001903025.4_ASM190302v4	GCA_001903025.4	MPWJ04000031.1	Contig	JCVI	USA: Ohio	2013	Homo sapiens	unknown	urine
338	Kp01558	CC0258	human	USA	2014	GCA_002184755.2_ASM218475v2	GCA_002184755.2	NEZO02000010.1	Contig	JCVI	USA: Ohio	2014	Homo sapiens	unknown	blood
339	Kp01630	CC0258	human	USA	2012	GCA_002186335.2_ASM218633v2	GCA_002186335.2	NFBR02000085.1	Contig	JCVI	USA: Michigan	2012	Homo sapiens	unknown	blood
340	Kp01597	CC0258	human	USA	2013	GCA_002185655.2_ASM218565v2	GCA_002185655.2	NFBJ02000015.1	Contig	JCVI	USA: Ohio	2013	Homo sapiens	unknown	blood
341	Kp00083	CC0258	human	USA	noyear	GCA_000409025.1_gkp41v01	GCA_000409025.1	ARVP01000001.1	Contig	JCVI	USA	unknown	Homo sapiens	unknown	unknown
342	Kp00356	CC0258	nosource	nocountry	noyear	GCA_000709185.1_VAKP278v01	GCA_000709185.1	JMSW01000001.1	Contig	JCVI	unknown	unknown	unknown	unknown	unknown
343	Kp02873	CC0258	human	USA	2014	GCA_002970135.2_ASM297013v2	GCA_002970135.2	PVAO02000102.1	Contig	JCVI	USA: Ohio	2014	Homo sapiens	unknown	respiratory
344	Kp00061	CC0258	human	USA	noyear	GCA_000406485.1_gkp53v01	GCA_000406485.1	APWF01000001.1	Contig	JCVI	USA	unknown	Homo sapiens	unknown	unknown
345	Kp02026	CC0258	human	USA	2012	GCA_002268675.1_ASM226867v1	GCA_002268675.1	NIAH01000137.1	Contig	University of Pittsburgh School of Medicine	USA: Pennsylvania	02-Mar-2012	Homo sapiens	unknown	Ascites
346	Kp02036	CC0258	human	USA	2012	GCA_002268895.1_ASM226889v1	GCA_002268895.1	NIAG01000013.1	Contig	University of Pittsburgh School of Medicine	USA: Pennsylvania	13-Mar-2012	Homo sapiens	unknown	blood
347	Kp01632	CC0258	human	USA	2012	GCA_002186375.2_ASM218637v2	GCA_002186375.2	NFBT02000120.1	Contig	JCVI	USA: Ohio	2012	Homo sapiens	unknown	blood
348	Kp02839	CC0258	human	USA	2012	GCA_002969455.2_ASM296945v2	GCA_002969455.2	PUYM02000102.1	Contig	JCVI	USA: Ohio	2012	Homo sapiens	unknown	blood
349	Kp01609	CC0258	human	USA	2015	GCA_002185915.2_ASM218591v2	GCA_002185915.2	NEZK02000018.1	Contig	JCVI	USA: North Carolina	2015	Homo sapiens	unknown	blood
350	Kp00068	CC0258	human	USA	noyear	GCA_000406625.1_gkp44v01	GCA_000406625.1	APWB01000001.1	Contig	JCVI	USA	unknown	Homo sapiens	unknown	unknown
351	Kp00069	CC0258	human	USA	noyear	GCA_000406645.1_gkp46v01	GCA_000406645.1	APWD01000001.1	Contig	JCVI	USA	unknown	Homo sapiens	unknown	unknown
352	Kp01176	CC0258	human	USA	2013	GCA_001903515.4_ASM190351v4	GCA_001903515.4	MPWD04000096.1	Contig	JCVI	USA: Ohio	2013	Homo sapiens	unknown	urine
353	Kp01207	CC0258	human	USA	2014	GCA_001904155.4_ASM190415v4	GCA_001904155.4	MPZD04000111.1	Contig	JCVI	USA: Ohio	2014	Homo sapiens	unknown	urine
354	Kp01218	CC0258	human	USA	2013	GCA_001904375.4_ASM190437v4	GCA_001904375.4	MPYE04000064.1	Contig	JCVI	USA: Ohio	2013	Homo sapiens	unknown	intra-abdominal
355	Kp01561	CC0258	human	USA	2014	GCA_002184825.2_ASM218482v2	GCA_002184825.2	NEZU02000115.1	Contig	JCVI	USA: North Carolina	2014	Homo sapiens	unknown	blood
356	Kp01569	CC0418	human	USA	2013	GCA_002184995.2_ASM218499v2	GCA_002184995.2	NFAV02000061.1	Contig	JCVI	USA: Ohio	2013	Homo sapiens	unknown	blood
357	Kp02853	CC0258	human	USA	2013	GCA_002969735.2_ASM296973v2	GCA_002969735.2	PUZJ02000025.1	Contig	JCVI	USA: Ohio	2013	Homo sapiens	unknown	urine
358	Kp02866	CC0258	human	USA	2014	GCA_002969975.2_ASM296997v2	GCA_002969975.2	PVAE02000030.1	Contig	JCVI	USA: Ohio	2014	Homo sapiens	unknown	urine
359	Kp02892	CC0418	human	USA	2013	GCA_002970515.2_ASM297051v2	GCA_002970515.2	PUZC02000133.1	Contig	JCVI	USA: Ohio	2013	Homo sapiens	unknown	miscellaneous body fluid
360	Kp02894	CC0418	human	USA	2013	GCA_002970555.2_ASM297055v2	GCA_002970555.2	PUZF02000123.1	Contig	JCVI	USA: Ohio	2013	Homo sapiens	unknown	blood
361	Kp02896	CC0258	human	USA	2013	GCA_002970595.2_ASM297059v2	GCA_002970595.2	PUZH02000143.1	Contig	JCVI	USA: Ohio	2013	Homo sapiens	unknown	urine
362	Kp02905	CC0418	human	USA	2013	GCA_002970755.2_ASM297075v2	GCA_002970755.2	PUZY02000095.1	Contig	JCVI	USA: Ohio	2013	Homo sapiens	unknown	blood
363	Kp00066	CC0258	human	USA	noyear	GCA_000406585.1_gkp43v01	GCA_000406585.1	APWA01000001.1	Contig	JCVI	USA	unknown	Homo sapiens	unknown	unknown
364	Kp01596	CC0258	human	USA	2013	GCA_002185645.2_ASM218564v2	GCA_002185645.2	NFAX02000068.1	Contig	JCVI	USA: Ohio	2013	Homo sapiens	unknown	blood
365	Kp01583	CC0258	human	USA	2015	GCA_002185385.2_ASM218538v2	GCA_002185385.2	NEZJ02000130.1	Contig	JCVI	USA: North Carolina	2015	Homo sapiens	unknown	blood
366	Kp01624	CC0258	human	USA	2013	GCA_002186215.2_ASM218621v2	GCA_002186215.2	NFAW02000010.1	Contig	JCVI	USA: Ohio	2013	Homo sapiens	unknown	blood
367	Kp02893	CC0258	human	USA	2013	GCA_002970525.2_ASM297052v2	GCA_002970525.2	PUZE02000098.1	Contig	JCVI	USA: Ohio	2013	Homo sapiens	unknown	urine
368	Kp01579	CC0258	human	USA	2012	GCA_002185205.2_ASM218520v2	GCA_002185205.2	NFBW02000010.1	Contig	JCVI	USA: Ohio	2012	Homo sapiens	unknown	blood
369	Kp00108	CC0258	human	USA	noyear	GCA_000417385.1_gkp51v01	GCA_000417385.1	ARSO01000001.1	Contig	JCVI	USA	unknown	Homo sapiens	unknown	unknown
370	Kp01157	CC0258	human	USA	2012	GCA_001903125.4_ASM190312v4	GCA_001903125.4	MPXL04000099.1	Contig	JCVI	USA: Ohio	2012	Homo sapiens	unknown	respiratory
371	Kp01202	CC0258	human	USA	2012	GCA_001904045.4_ASM190404v4	GCA_001904045.4	MPXS04000031.1	Contig	JCVI	USA: Ohio	2012	Homo sapiens	unknown	urine
372	Kp02837	CC0258	human	USA	2012	GCA_002969405.2_ASM296940v2	GCA_002969405.2	PUYJ02000027.1	Contig	JCVI	USA: Ohio	2012	Homo sapiens	unknown	wound
373	Kp00109	CC0258	human	USA	noyear	GCA_000417405.1_gkp49v01	GCA_000417405.1	ARSP01000001.1	Contig	JCVI	USA	unknown	Homo sapiens	unknown	unknown
374	Kp00233	CC0258	human	USA	2012	GCA_000599925.1_KPB_3_IHQD	GCA_000599925.1	AQRD01000001.1	Contig	Los Alamos National Laboratory	USA: OH	2012	Homo sapiens	unknown	human clinical: blood, septic
375	Kp02844	CC0258	human	USA	2011	GCA_002969555.2_ASM296955v2	GCA_002969555.2	PUYA02000038.1	Contig	JCVI	USA: Ohio	2011	Homo sapiens	unknown	blood
376	Kp02855	CC0258	human	USA	2014	GCA_002969775.2_ASM296977v2	GCA_002969775.2	PUZN02000007.1	Contig	JCVI	USA: Ohio	2014	Homo sapiens	unknown	blood
377	Kp00074	CC0258	human	USA	noyear	GCA_000406745.1_gkp54v01	GCA_000406745.1	APWG01000001.1	Contig	JCVI	USA	unknown	Homo sapiens	unknown	unknown
378	Kp01146	CC0258	human	USA	2012	GCA_001902905.4_ASM190290v4	GCA_001902905.4	MPXG04000101.1	Contig	JCVI	USA: Ohio	2012	Homo sapiens	unknown	respiratory
379	Kp02834	CC0258	human	USA	2012	GCA_002969355.2_ASM296935v2	GCA_002969355.2	PUYG02000028.1	Contig	JCVI	USA: Ohio	2012	Homo sapiens	unknown	urine
380	Kp01143	CC0258	human	USA	2012	GCA_001902855.4_ASM190285v4	GCA_001902855.4	MPXN04000022.1	Contig	JCVI	USA: Ohio	2012	Homo sapiens	unknown	intra-abdominal
381	Kp00059	CC0258	human	USA	noyear	GCA_000406445.1_gkp25v01	GCA_000406445.1	APVP01000001.1	Contig	JCVI	USA	unknown	Homo sapiens	unknown	unknown
382	Kp01549	CC0258	human	USA	2015	GCA_002184395.2_ASM218439v2	GCA_002184395.2	NEYJ02000048.1	Contig	JCVI	USA: North Carolina	2015	Homo sapiens	unknown	blood
383	Kp01585	CC0258	human	USA	2015	GCA_002185415.2_ASM218541v2	GCA_002185415.2	NEZR02000040.1	Contig	JCVI	USA: North Carolina	2015	Homo sapiens	unknown	blood
384	Kp02909	CC0258	human	USA	2015	GCA_002970855.2_ASM297085v2	GCA_002970855.2	PVAV02000116.1	Contig	JCVI	USA: Ohio	2015	Homo sapiens	unknown	blood
385	Kp02931	CC0258	human	USA	2015	GCA_002974215.2_ASM297421v2	GCA_002974215.2	PVEK02000018.1	Contig	JCVI	USA: Ohio	2015	Homo sapiens	unknown	blood
386	Kp02778	CC0258	human	USA	2015	GCA_002935955.2_ASM293595v2	GCA_002935955.2	PTHO02000083.1	Contig	JCVI	USA: Pennsylvania	2015	Homo sapiens	unknown	wound
387	Kp01171	CC0258	human	USA	2013	GCA_001903415.4_ASM190341v4	GCA_001903415.4	MPWU04000124.1	Contig	JCVI	USA: Ohio	2013	Homo sapiens	unknown	respiratory
388	Kp01593	CC0258	human	USA	2013	GCA_002185565.2_ASM218556v2	GCA_002185565.2	NFAO02000096.1	Contig	JCVI	USA: Ohio	2013	Homo sapiens	unknown	blood
389	Kp01145	CC0258	human	USA	2013	GCA_001902875.4_ASM190287v4	GCA_001902875.4	MPWA04000030.1	Contig	JCVI	USA: Ohio	2013	Homo sapiens	unknown	respiratory
390	Kp02904	CC0258	human	USA	2013	GCA_002970745.2_ASM297074v2	GCA_002970745.2	PUZX02000051.1	Contig	JCVI	USA: Ohio	2013	Homo sapiens	unknown	wound
391	Kp02860	CC0258	human	USA	2013	GCA_002969875.2_ASM296987v2	GCA_002969875.2	PUZZ02000038.1	Contig	JCVI	USA: Ohio	2013	Homo sapiens	unknown	wound
392	Kp00044	CC0258	human	USA	2007	GCA_000316245.2_MTE2_ImprovedAssembly	GCA_000316245.2	ANGI02000210.1	Contig	Los Alamos National Laboratory	USA: Ohio	2007	Homo sapiens	unknown	unknown
393	Kp01169	CC0258	human	USA	2013	GCA_001903365.4_ASM190336v4	GCA_001903365.4	MPWT04000019.1	Contig	JCVI	USA: Ohio	2013	Homo sapiens	unknown	urine
394	Kp02938	CC0258	human	USA	2015	GCA_002976515.2_ASM297651v2	GCA_002976515.2	PVEJ02000033.1	Contig	JCVI	USA: Ohio	2015	Homo sapiens	unknown	respiratory
395	Kp01192	CC0258	human	USA	2012	GCA_001903845.4_ASM190384v4	GCA_001903845.4	MPXT04000093.1	Contig	JCVI	USA: Ohio	2012	Homo sapiens	unknown	blood
396	Kp01209	CC0258	human	USA	2014	GCA_001904175.4_ASM190417v4	GCA_001904175.4	MPZH04000023.1	Contig	JCVI	USA: Ohio	2014	Homo sapiens	unknown	intra-abdominal
397	Kp01150	CC0258	human	USA	2013	GCA_001902965.4_ASM190296v4	GCA_001902965.4	MPWH04000091.1	Contig	JCVI	USA: Ohio	2013	Homo sapiens	unknown	intra-abdominal
398	Kp01566	CC0258	human	USA	2014	GCA_002184945.2_ASM218494v2	GCA_002184945.2	NFAL02000026.1	Contig	JCVI	USA: Ohio	2014	Homo sapiens	unknown	blood
399	Kp01163	CC0258	human	USA	2014	GCA_001903255.4_ASM190325v4	GCA_001903255.4	MPXE04000014.1	Contig	JCVI	USA: Ohio	2014	Homo sapiens	unknown	intra-abdominal
400	Kp00099	CC0258	human	USA	noyear	GCA_000417185.1_gkp22v01	GCA_000417185.1	ARSJ01000001.1	Contig	JCVI	USA	unknown	Homo sapiens	unknown	unknown
401	Kp00103	CC0258	nosource	nocountry	noyear	GCA_000417265.2_ASM41726v2	GCA_000417265.2	CP011985.1	Complete Genome	JCVI	unknown	unknown	unknown	unknown	unknown
402	Kp01142	CC0258	human	USA	2013	GCA_001902835.4_ASM190283v4	GCA_001902835.4	MPWB04000049.1	Contig	JCVI	USA: Ohio	2013	Homo sapiens	unknown	urine
403	Kp01159	CC0258	human	USA	2012	GCA_001903175.4_ASM190317v4	GCA_001903175.4	MPXJ04000046.1	Contig	JCVI	USA: Ohio	2012	Homo sapiens	unknown	urine
404	Kp02870	CC0258	human	USA	2014	GCA_002970075.2_ASM297007v2	GCA_002970075.2	PVAK02000073.1	Contig	JCVI	USA: Ohio	2014	Homo sapiens	unknown	urine
405	Kp00072	CC0258	human	USA	noyear	GCA_000406705.1_gkp37v01	GCA_000406705.1	APVV01000001.1	Contig	JCVI	USA	unknown	Homo sapiens	unknown	unknown
406	Kp02854	CC0258	human	USA	2013	GCA_002969755.2_ASM296975v2	GCA_002969755.2	PUZD02000073.1	Contig	JCVI	USA: Ohio	2013	Homo sapiens	unknown	urine
407	Kp00094	CC0258	nosource	nocountry	noyear	GCA_000417085.2_ASM41708v2	GCA_000417085.2	CP011989.1	Complete Genome	JCVI	unknown	unknown	unknown	unknown	unknown
408	Kp00075	CC0258	nosource	nocountry	noyear	GCA_000406765.2_ASM40676v2	GCA_000406765.2	CP011980.1	Complete Genome	JCVI	unknown	unknown	unknown	unknown	unknown
409	Kp00079	CC0258	human	USA	noyear	GCA_000406885.1_gkp57v01	GCA_000406885.1	APWJ01000001.1	Contig	JCVI	USA	unknown	Homo sapiens	unknown	unknown
410	Kp00107	CC0258	human	USA	noyear	GCA_000417365.1_gkp50v01	GCA_000417365.1	ARSN01000001.1	Contig	JCVI	USA	unknown	Homo sapiens	unknown	unknown
411	Kp02831	CC0258	human	USA	2012	GCA_002969295.2_ASM296929v2	GCA_002969295.2	PUYB02000084.1	Contig	JCVI	USA: Ohio	2012	Homo sapiens	unknown	blood
412	Kp02869	CC0258	human	USA	2014	GCA_002970055.2_ASM297005v2	GCA_002970055.2	PVAJ02000019.1	Contig	JCVI	USA: Ohio	2014	Homo sapiens	unknown	wound
413	Kp00355	CC0258	nosource	nocountry	noyear	GCA_000709165.1_1601080v01	GCA_000709165.1	JMMY01000001.1	Contig	JCVI	unknown	unknown	unknown	unknown	unknown
414	Kp00060	CC0258	human	USA	noyear	GCA_000406465.1_gkp27v01	GCA_000406465.1	APVR01000001.1	Contig	JCVI	USA	unknown	Homo sapiens	unknown	unknown
415	Kp00081	CC0258	human	USA	noyear	GCA_000408985.1_gkp28v01	GCA_000408985.1	ARVN01000001.1	Contig	JCVI	USA	unknown	Homo sapiens	unknown	unknown
416	Kp00358	CC0258	nosource	nocountry	noyear	GCA_000709225.1_UHKPC52v01	GCA_000709225.1	JMSY01000001.1	Contig	JCVI	unknown	unknown	unknown	unknown	unknown
417	Kp00098	CC0258	human	USA	noyear	GCA_000417165.1_gkp21v01	GCA_000417165.1	ARSI01000001.1	Contig	JCVI	USA	unknown	Homo sapiens	unknown	unknown
418	Kp02629	CC0258	human	USA	noyear	GCA_002886365.1_ASM288636v1	GCA_002886365.1	PGHC01000001.1	Contig	University of Maryland, School of Medicine	USA: Pennsylvania	unknown	Homo sapiens	unknown	unknown
419	Kp02630	CC0258	human	USA	noyear	GCA_002886375.1_ASM288637v1	GCA_002886375.1	PGHD01000001.1	Contig	University of Maryland, School of Medicine	USA: Pennsylvania	unknown	Homo sapiens	unknown	unknown
420	Kp02053	CC0258	human	USA	2011	GCA_002271825.1_ASM227182v1	GCA_002271825.1	NIAK01000116.1	Contig	University of Pittsburgh School of Medicine	USA: Pennsylvania	24-Jun-2011	Homo sapiens	unknown	Broncheal washing
421	Kp03601	CC0258	human	USA	2014	GCA_003403215.1_ASM340321v1	GCA_003403215.1	QUWO01000001.1	Contig	University of Pittsburgh	USA: Pittsburgh	Sep-2014	Homo sapiens	unknown	blood
422	Kp02039	CC0258	human	USA	2011	GCA_002268935.1_ASM226893v1	GCA_002268935.1	NIAL01000203.1	Contig	University of Pittsburgh School of Medicine	USA: Pennsylvania	06-May-2011	Homo sapiens	unknown	sputum
423	Kp01591	CC0258	human	USA	2013	GCA_002185545.2_ASM218554v2	GCA_002185545.2	NFAK02000090.1	Contig	JCVI	USA: Ohio	2013	Homo sapiens	unknown	blood
424	Kp02840	CC0258	human	USA	2013	GCA_002969475.2_ASM296947v2	GCA_002969475.2	PUYQ02000044.1	Contig	JCVI	USA: Ohio	2013	Homo sapiens	unknown	urine
425	Kp02847	CC0258	human	USA	2013	GCA_002969615.2_ASM296961v2	GCA_002969615.2	PUYR02000071.1	Contig	JCVI	USA: Ohio	2013	Homo sapiens	unknown	respiratory
426	Kp02862	CC0258	human	USA	2013	GCA_002969915.2_ASM296991v2	GCA_002969915.2	PVAB02000086.1	Contig	JCVI	USA: Ohio	2013	Homo sapiens	unknown	blood
427	Kp02864	CC0258	human	USA	2013	GCA_002969955.2_ASM296995v2	GCA_002969955.2	PVAA02000059.1	Contig	JCVI	USA: Ohio	2013	Homo sapiens	unknown	urine
428	Kp02042	CC0258	human	USA	2010	GCA_002269795.1_ASM226979v1	GCA_002269795.1	NIAT01000062.1	Contig	University of Pittsburgh School of Medicine	USA: Pennsylvania	22-Jan-2010	Homo sapiens	unknown	urine
429	Kp02044	CC0258	human	USA	2010	GCA_002269815.1_ASM226981v1	GCA_002269815.1	NIAP01000073.1	Contig	University of Pittsburgh School of Medicine	USA: Pennsylvania	03-Apr-2010	Homo sapiens	unknown	blood
430	Kp02037	CC0258	human	USA	2010	GCA_002268915.1_ASM226891v1	GCA_002268915.1	NIAQ01000004.1	Contig	University of Pittsburgh School of Medicine	USA: Pennsylvania	13-Apr-2010	Homo sapiens	unknown	Abdominal clot
431	Kp02031	CC0258	human	USA	2010	GCA_002268785.1_ASM226878v1	GCA_002268785.1	NIAO01000154.1	Contig	University of Pittsburgh School of Medicine	USA: Pennsylvania	17-Apr-2010	Homo sapiens	unknown	blood
432	Kp02032	CC0258	human	USA	2010	GCA_002268815.1_ASM226881v1	GCA_002268815.1	NIAR01000256.1	Contig	University of Pittsburgh School of Medicine	USA: Pennsylvania	20-Mar-2010	Homo sapiens	unknown	blood
433	Kp02046	ST0000	human	USA	2010	GCA_002269895.1_ASM226989v1	GCA_002269895.1	NIAS01000163.1	Contig	University of Pittsburgh School of Medicine	USA: Pennsylvania	10-Mar-2010	Homo sapiens	unknown	urine
434	Kp00116	CC0258	human	USA	2002	GCA_000439185.1_UKKV901664	GCA_000439185.1	ATEZ01000001.1	Scaffold	Chunlab, Inc.	USA	Jul-2002	Homo sapiens	unknown	sputum
435	Kp01543	CC0258	human	USA	2013	GCA_002182325.1_ASM218232v1	GCA_002182325.1	NDES01000033.1	Contig	JCVI	USA	2013	Homo sapiens	unknown	blood
436	Kp01515	CC0258	human	USA	2013	GCA_002181715.1_ASM218171v1	GCA_002181715.1	NDCK01000002.1	Contig	JCVI	USA	2013	Homo sapiens	unknown	blood
437	Kp01483	CC0258	human	USA	2013	GCA_002181055.1_ASM218105v1	GCA_002181055.1	NDCX01000056.1	Contig	JCVI	USA	2013	Homo sapiens	unknown	blood
438	Kp01540	ST3587	human	USA	2013	GCA_002182245.1_ASM218224v1	GCA_002182245.1	NDET01000086.1	Contig	JCVI	USA	2013	Homo sapiens	unknown	blood
439	Kp01458	CC0258	human	USA	2013	GCA_002180525.1_ASM218052v1	GCA_002180525.1	NDBF01000052.1	Contig	JCVI	USA	2013	Homo sapiens	unknown	blood
440	Kp01503	CC0258	human	USA	2013	GCA_002181455.1_ASM218145v1	GCA_002181455.1	NDEA01000021.1	Contig	JCVI	USA	2013	Homo sapiens	unknown	blood
441	Kp01627	CC0258	human	USA	2013	GCA_002186265.2_ASM218626v2	GCA_002186265.2	NFBG02000011.1	Contig	JCVI	USA: Ohio	2013	Homo sapiens	unknown	blood
442	Kp01508	CC0258	human	USA	2013	GCA_002181555.1_ASM218155v1	GCA_002181555.1	NDBJ01000062.1	Contig	JCVI	USA	2013	Homo sapiens	unknown	blood
443	Kp01493	CC0258	human	USA	2013	GCA_002181265.1_ASM218126v1	GCA_002181265.1	NDDL01000057.1	Contig	JCVI	USA	2013	Homo sapiens	unknown	blood
444	Kp01517	CC0258	human	USA	2013	GCA_002181755.1_ASM218175v1	GCA_002181755.1	NDCM01000050.1	Contig	JCVI	USA	2013	Homo sapiens	unknown	blood
445	Kp00398	CC0258	human	USA	2012	GCA_000807495.2_ASM80749v2	GCA_000807495.2	CP010388.1	Contig	JCVI	USA	2012	Homo sapiens	unknown	Bodily fluid
446	Kp01412	CC0258	human	USA	2013	GCA_002162475.1_ASM216247v1	GCA_002162475.1	NDIR01000023.1	Contig	JCVI	USA	2013	Homo sapiens	unknown	blood
447	Kp01470	CC0258	human	USA	2013	GCA_002180775.1_ASM218077v1	GCA_002180775.1	NDCA01000086.1	Contig	JCVI	USA	2013	Homo sapiens	unknown	blood
448	Kp00403	CC0258	human	USA	2011	GCA_000814305.1_ASM81430v1	GCA_000814305.1	CP010392.1	Complete Genome	JCVI	USA	2011	Homo sapiens	unknown	Bodily fluid
449	Kp01479	CC0258	human	USA	2013	GCA_002180975.1_ASM218097v1	GCA_002180975.1	NDCS01000034.1	Contig	JCVI	USA	2013	Homo sapiens	unknown	blood
450	Kp00397	CC0258	human	USA	2012	GCA_000807475.2_ASM80747v2	GCA_000807475.2	CP010362.1	Contig	JCVI	USA	2012	Homo sapiens	unknown	Bodily fluid
451	Kp02824	CC0258	nosource	nocountry	noyear	GCA_002968475.1_ASM296847v1	GCA_002968475.1	CP027146.1	Complete Genome	FDA/CDC	unknown	unknown	unknown	unknown	unknown
452	Kp08038	CC0258	hospital	nocountry	noyear	GCA_900608265.1_kpneu040	GCA_900608265.1	UWXW01000005.1	Contig	BIOZENTRUM, UNIVERSITY OF BASEL	unknown	unknown	unknown	kpneu040	Hospital
453	Kp02538	CC0258	human	Colombia	2009	GCA_002855275.1_ASM285527v1	GCA_002855275.1	NCNS01000019.1	Contig	Universidad El Bosque	Colombia: Bogota	2009	Homo sapiens	unknown	unknown
454	Kp02371	CC0258	human	Colombia	2005	GCA_002851035.1_ASM285103v1	GCA_002851035.1	NCLZ01000001.1	Contig	Universidad El Bosque	Colombia: Bucaramanga	2005	Homo sapiens	unknown	unknown
455	Kp01494	CC0258	human	USA	2013	GCA_002181275.1_ASM218127v1	GCA_002181275.1	NDDO01000083.1	Contig	JCVI	USA	2013	Homo sapiens	unknown	blood
456	Kp01496	CC0258	human	USA	2013	GCA_002181325.1_ASM218132v1	GCA_002181325.1	NDDQ01000136.1	Contig	JCVI	USA	2013	Homo sapiens	unknown	blood
457	Kp01513	CC0258	human	USA	2013	GCA_002181675.1_ASM218167v1	GCA_002181675.1	NDCG01000106.1	Contig	JCVI	USA	2013	Homo sapiens	unknown	blood
458	Kp01477	CC0258	human	USA	2013	GCA_002180935.1_ASM218093v1	GCA_002180935.1	NDCP01000082.1	Contig	JCVI	USA	2013	Homo sapiens	unknown	blood
459	Kp01501	CC0258	human	USA	2013	GCA_002181415.1_ASM218141v1	GCA_002181415.1	NDDV01000016.1	Contig	JCVI	USA	2013	Homo sapiens	unknown	blood
460	Kp01528	CC0258	human	USA	2013	GCA_002181965.1_ASM218196v1	GCA_002181965.1	NDDY01000038.1	Contig	JCVI	USA	2013	Homo sapiens	unknown	blood
461	Kp01490	CC0258	human	USA	2013	GCA_002181185.1_ASM218118v1	GCA_002181185.1	NDDJ01000126.1	Contig	JCVI	USA	2013	Homo sapiens	unknown	blood
462	Kp04994	CC0258	human	USA	2013	GCA_008704095.1_ASM870409v1	GCA_008704095.1	VXJG01000001.1	Contig	Columbia University	USA: New York City, NY	2013-01-15	Homo sapiens	unknown	blood
463	Kp01476	CC0258	human	USA	2013	GCA_002180925.1_ASM218092v1	GCA_002180925.1	NDCO01000101.1	Contig	JCVI	USA	2013	Homo sapiens	unknown	blood
464	Kp01481	CC0258	human	USA	2013	GCA_002181015.1_ASM218101v1	GCA_002181015.1	NDCU01000047.1	Contig	JCVI	USA	2013	Homo sapiens	unknown	blood
465	Kp01492	CC0258	human	USA	2013	GCA_002181245.1_ASM218124v1	GCA_002181245.1	NDDM01000005.1	Contig	JCVI	USA	2013	Homo sapiens	unknown	blood
466	Kp01411	CC0258	human	USA	2013	GCA_002162425.1_ASM216242v1	GCA_002162425.1	NDIU01000146.1	Contig	JCVI	USA	2013	Homo sapiens	unknown	blood
467	Kp06588	CC0258	nosource	nocountry	noyear	GCA_900504795.1_19084_3_71	GCA_900504795.1	UJHH01000101.1	Contig	SC	unknown	unknown	unknown	unknown	unknown
468	Kp06490	CC0258	nosource	nocountry	noyear	GCA_900503815.1_19084_3_102	GCA_900503815.1	UJDP01000115.1	Contig	SC	unknown	unknown	unknown	unknown	unknown
469	Kp00384	CC0258	humanx	USA	2013	GCA_000775395.1_ASM77539v1	GCA_000775395.1	CP009775.1	Complete Genome	NIH	USA	2013	unknown	unknown	perirectal swab
470	Kp08187	CC0258	nosource	nocountry	noyear	GCA_900775305.1_25293_8_64-2	GCA_900775305.1	CAAGXV010000001.1	Scaffold	WTSI	unknown	unknown	unknown	unknown	not available
471	Kp01405	CC0258	human	USA	2004	GCA_002156725.1_ASM215672v1	GCA_002156725.1	CP020837.1	Complete Genome	Houston Methodist Hospital	USA: New York, New York City	2004	Homo sapiens	unknown	unknown
472	Kp00237	CC0258	human	USA	2013	GCA_000633755.1_Kleb_pneu_CHS_47_V1	GCA_000633755.1	KK214461.1	Scaffold	Broad Institute	USA: North Carolina	2013	Homo sapiens	unknown	Urine
473	Kp00531	CC0258	human	USA	2014	GCA_001030905.1_Kleb_pneu_CHS88_V1	GCA_001030905.1	KQ088086.1	Scaffold	Broad Institute	USA	2014	Homo sapiens	unknown	unknown
474	Kp00538	CC0258	human	USA	2014	GCA_001031025.1_Kleb_pneu_CHS95_V1	GCA_001031025.1	KQ088150.1	Scaffold	Broad Institute	USA	2014	Homo sapiens	unknown	unknown
475	Kp00649	CC0258	human	USA	2014	GCA_001033285.1_Kleb_pneu_CHS231_V1	GCA_001033285.1	KQ089152.1	Scaffold	Broad Institute	USA	2014	Homo sapiens	unknown	unknown
476	Kp00244	CC0258	human	USA	2013	GCA_000688555.1_Kleb_pneu_CHS_16_V1	GCA_000688555.1	JJNG01000001.1	Contig	Broad Institute	USA: North Carolina	2013	Homo sapiens	unknown	Blood
477	Kp00236	CC0258	human	USA	2013	GCA_000633735.1_Kleb_pneu_CHS_60_V1	GCA_000633735.1	KK214355.1	Scaffold	Broad Institute	USA: North Carolina	2013	Homo sapiens	unknown	Urine
478	Kp01197	CC0258	human	USA	2014	GCA_001903935.4_ASM190393v4	GCA_001903935.4	MPZC04000034.1	Contig	JCVI	USA: North Carolina	2014	Homo sapiens	unknown	urine
479	Kp00654	CC0258	human	USA	2014	GCA_001033375.1_Kleb_pneu_CHS237_V1	GCA_001033375.1	KQ089196.1	Scaffold	Broad Institute	USA	2014	Homo sapiens	unknown	unknown
480	Kp00759	CC0258	human	USA	2014	GCA_001185695.1_Kleb_pneu_CHS239_V1	GCA_001185695.1	KQ236782.1	Scaffold	Broad Institute	USA	2014	Homo sapiens	unknown	unknown
481	Kp00238	CC0258	human	USA	2013	GCA_000633775.1_Kleb_pneu_CHS_42_V1	GCA_000633775.1	KK214602.1	Scaffold	Broad Institute	USA: North Carolina	2013	Homo sapiens	unknown	Urine
482	Kp00556	CC0258	human	USA	2014	GCA_001031395.1_Kleb_pneu_CHS115_V1	GCA_001031395.1	KQ088304.1	Scaffold	Broad Institute	USA	2014	Homo sapiens	unknown	unknown
483	Kp01195	CC0258	human	USA	2015	GCA_001903915.4_ASM190391v4	GCA_001903915.4	MPYZ04000022.1	Contig	JCVI	USA: North Carolina	2015	Homo sapiens	unknown	urine
484	Kp01225	CC0258	human	USA	2015	GCA_001904495.4_ASM190449v4	GCA_001904495.4	MPZB04000116.1	Contig	JCVI	USA: North Carolina	2015	Homo sapiens	unknown	urine
485	Kp00771	CC0258	human	USA	2014	GCA_001185955.1_Kleb_pneu_CHS120_V1	GCA_001185955.1	KQ236903.1	Scaffold	Broad Institute	USA	2014	Homo sapiens	unknown	unknown
486	Kp00571	CC0258	human	USA	2014	GCA_001031705.1_Kleb_pneu_CHS134_V1	GCA_001031705.1	KQ088431.1	Scaffold	Broad Institute	USA	2014	Homo sapiens	unknown	unknown
487	Kp04847	CC0258	human	USA	2016	GCA_008121515.1_ASM812151v1	GCA_008121515.1	CP043047.1	Complete Genome	University of Pittsburgh	USA: Pittsburgh, Pennsylvania	2016	Homo sapiens	unknown	unknown
488	Kp03803	CC0258	human	USA	2017	GCA_003861175.1_ASM386117v1	GCA_003861175.1	RDAK01000001.1	Contig	Johns Hopkins University	USA: Baltimore	2017	Homo sapiens	unknown	patient fluids
489	Kp01126	CC0258	human	USA	2013	GCA_001902195.1_ASM190219v1	GCA_001902195.1	CP018428.1	Complete Genome	University of Minnesota	USA:Minnesota	2013-01	Homo sapiens	unknown	Wound
490	Kp01127	CC0258	human	USA	2012	GCA_001902215.1_ASM190221v1	GCA_001902215.1	CP018427.1	Complete Genome	University of Minnesota	USA:Minnesota	2012-10	Homo sapiens	unknown	Urine
491	Kp01313	CC0258	human	USA	2012	GCA_002103675.1_ASM210367v1	GCA_002103675.1	MSLL01000001.1	Scaffold	University of Minnesota	USA: MN	Nov-2012	Homo sapiens	unknown	wound
492	Kp01316	CC0258	human	USA	2012	GCA_002103735.1_ASM210373v1	GCA_002103735.1	MSLO01000001.1	Scaffold	University of Minnesota	USA: MN	Nov-2012	Homo sapiens	unknown	urine
493	Kp01310	CC0258	human	USA	2012	GCA_002103635.1_ASM210363v1	GCA_002103635.1	MSLI01000001.1	Scaffold	University of Minnesota	USA: MN	Sep-2012	Homo sapiens	unknown	blood
494	Kp01317	CC0258	human	USA	2012	GCA_002103745.1_ASM210374v1	GCA_002103745.1	MSLP01000001.1	Scaffold	University of Minnesota	USA: MN	Nov-2012	Homo sapiens	unknown	urine
495	Kp01304	CC0258	human	USA	2013	GCA_002103515.1_ASM210351v1	GCA_002103515.1	MSLD01000001.1	Scaffold	University of Minnesota	USA: MN	Apr-2013	Homo sapiens	unknown	urine
496	Kp01305	CC0258	human	USA	2013	GCA_002103525.1_ASM210352v1	GCA_002103525.1	MSLC01000001.1	Scaffold	University of Minnesota	USA: MN	Mar-2013	Homo sapiens	unknown	urine
497	Kp01307	CC0258	human	USA	2012	GCA_002103565.1_ASM210356v1	GCA_002103565.1	MSLF01000001.1	Scaffold	University of Minnesota	USA: MN	Aug-2012	Homo sapiens	unknown	urine
498	Kp01311	CC0258	human	USA	2012	GCA_002103645.1_ASM210364v1	GCA_002103645.1	MSLJ01000001.1	Scaffold	University of Minnesota	USA: MN	Sep-2012	Homo sapiens	unknown	urine
499	Kp04914	CC0258	human	France	2018	GCA_008375165.1_ASM837516v1	GCA_008375165.1	VUDE01000009.1	Contig	Faculte de Medecine, Universite Paris-Sud	France	2018	Homo sapiens	unknown	unknown
500	Kp02777	CC0258	human	nocountry	noyear	GCA_002935945.2_ASM293594v2	GCA_002935945.2	PTHN02000016.1	Contig	JCVI	unknown	unknown	Homo sapiens	unknown	unknown
501	Kp01306	CC0258	human	USA	2012	GCA_002103555.1_ASM210355v1	GCA_002103555.1	MSLE01000001.1	Scaffold	University of Minnesota	USA: MN	Jun-2012	Homo sapiens	unknown	wound
502	Kp01128	CC0258	human	USA	2012	GCA_001902235.1_ASM190223v1	GCA_001902235.1	CP018437.1	Complete Genome	University of Minnesota	USA:Minnesota	2012-05	Homo sapiens	unknown	Wound
503	Kp01315	CC0258	human	USA	2012	GCA_002103725.1_ASM210372v1	GCA_002103725.1	MSLM01000001.1	Scaffold	University of Minnesota	USA: MN	Nov-2012	Homo sapiens	unknown	wound
504	Kp01309	CC0258	human	USA	2012	GCA_002103605.1_ASM210360v1	GCA_002103605.1	MSLH01000001.1	Scaffold	University of Minnesota	USA: MN	Sep-2012	Homo sapiens	unknown	wound
505	Kp01308	ST0000	human	USA	2012	GCA_002103595.1_ASM210359v1	GCA_002103595.1	MSLG01000001.1	Scaffold	University of Minnesota	USA: MN	Aug-2012	Homo sapiens	unknown	wound
506	Kp01312	CC0258	human	USA	2012	GCA_002103655.1_ASM210365v1	GCA_002103655.1	MSLK01000001.1	Scaffold	University of Minnesota	USA: MN	Sep-2012	Homo sapiens	unknown	urine
507	Kp01497	CC0258	human	USA	2013	GCA_002181345.1_ASM218134v1	GCA_002181345.1	NDDR01000025.1	Contig	JCVI	USA	2013	Homo sapiens	unknown	blood
508	Kp01731	CC0258	nosource	nocountry	noyear	GCA_002197225.1_ASM219722v1	GCA_002197225.1	CP021833.1	Complete Genome	Centers for Disease Control and Prevention	unknown	unknown	unknown	unknown	unknown
509	Kp02880	CC0258	human	USA	2015	GCA_002970275.2_ASM297027v2	GCA_002970275.2	PVAU02000022.1	Contig	JCVI	USA: Ohio	2015	Homo sapiens	unknown	urine
510	Kp01545	CC0258	human	USA	2013	GCA_002182535.1_ASM218253v1	GCA_002182535.1	NDEE01000049.1	Contig	JCVI	USA	2013	Homo sapiens	unknown	blood
511	Kp00655	CC0258	human	USA	2014	GCA_001033385.1_Kleb_pneu_BWH53_V1	GCA_001033385.1	KQ089211.1	Scaffold	Broad Institute	USA	2014	Homo sapiens	unknown	unknown
512	Kp02050	CC0258	human	USA	2015	GCA_002271295.1_ASM227129v1	GCA_002271295.1	NQLM01000101.1	Contig	Northwestern University Feinberg School of Medicine	USA: Chicago, IL	2015	Homo sapiens	unknown	skin and soft tissue
513	Kp01454	CC0258	nosource	nocountry	noyear	GCA_002180295.1_ASM218029v1	GCA_002180295.1	CP021718.1	Complete Genome	Centers for Disease Control and Prevention	unknown	unknown	unknown	unknown	unknown
514	Kp01314	CC0258	human	USA	2012	GCA_002103715.1_ASM210371v1	GCA_002103715.1	MSLN01000001.1	Scaffold	University of Minnesota	USA: MN	Nov-2012	Homo sapiens	unknown	sputum
515	Kp00048	CC0258	human	nocountry	noyear	GCA_000349265.2_KPBAA1705_01152013	GCA_000349265.2	AOGQ01000001.1	Contig	University of North Carolina at Chapel Hill	unknown	unknown	Homo sapiens	unknown	unknown
516	Kp00115	CC0258	human	SouthKorea	2011	GCA_000439165.1_KKPNMP14	GCA_000439165.1	ATAK01000001.1	Contig	Chunlab, Inc.	South Korea	Jul-2011	Homo sapiens	unknown	sputum
517	Kp01614	CC0258	human	USA	2014	GCA_002186015.2_ASM218601v2	GCA_002186015.2	NEZX02000121.1	Contig	JCVI	USA: North Carolina	2014	Homo sapiens	unknown	blood
518	Kp03456	CC0258	nosource	nocountry	noyear	GCA_003288375.1_ASM328837v1	GCA_003288375.1	CP030341.1	Complete Genome	FDA/CDC	unknown	unknown	unknown	unknown	unknown
519	Kp03801	CC0258	human	USA	2017	GCA_003861135.1_ASM386113v1	GCA_003861135.1	RDAQ01000001.1	Contig	Johns Hopkins University	USA: Baltimore	2017	Homo sapiens	unknown	patient fluids
520	Kp04024	CC0258	human	Malaysia	2015	GCA_004294725.1_ASM429472v1	GCA_004294725.1	SHTY01000001.1	Contig	Deakin University	Malaysia: Johor	05-Mar-2015	Homo sapiens	unknown	body fluid
521	Kp05834	CC0258	nosource	nocountry	noyear	GCA_900451445.1_49923_D01	GCA_900451445.1	UGKP01000005.1	Contig	SC	unknown	unknown	unknown	unknown	unknown
522	Kp01472	CC0258	human	USA	2013	GCA_002180845.1_ASM218084v1	GCA_002180845.1	NDCH01000127.1	Contig	JCVI	USA	2013	Homo sapiens	unknown	blood
523	Kp01280	CC0258	nosource	nocountry	noyear	GCA_002056385.1_ASM205638v1	GCA_002056385.1	CP020071.1	Complete Genome	Centers for Disease Control and Prevention	unknown	unknown	unknown	unknown	unknown
524	Kp00221	CC0258	humanx	nocountry	noyear	GCA_000567765.2_ASM56776v2	GCA_000567765.2	JCNX02000001.1	Contig	Broad Institute	unknown	unknown	unknown	unknown	Tissue
525	Kp01450	CC0258	nosource	nocountry	noyear	GCA_002180075.1_ASM218007v1	GCA_002180075.1	CP021539.1	Complete Genome	Centers for Disease Control and Prevention	unknown	unknown	unknown	unknown	unknown
526	Kp00723	CC0258	human	USA	noyear	GCA_001066115.1_ASM106611v1	GCA_001066115.1	JUVG01000268.1	Contig	University of Washington	USA: WA	unknown	Homo sapiens	unknown	unknown
527	Kp04522	CC0258	human	Chile	2018	GCA_006335135.1_ASM633513v1	GCA_006335135.1	VDMX01000100.1	Contig	Universidad de Concepcion	Chile: Concepcion	2018-12	Homo sapiens	unknown	urine
528	Kp03928	CC0258	human	USA	2007	GCA_004005825.1_PDT000193294.1	GCA_004005825.1	DQKM01000001.1	Contig	TGen North	USA: California	2007	Homo sapiens	US-CA-2007b	unknown
529	Kp01264	CC0258	human	USA	noyear	GCA_001952915.1_ASM195291v1	GCA_001952915.1	CP015392.1	Complete Genome	New York Medical College	USA	unknown	Homo sapiens	unknown	unknown
530	Kp01319	CC0258	human	Brazil	2016	GCA_002104185.1_ASM210418v1	GCA_002104185.1	MZZS01000048.1	Contig	University of Sao Paulo	Brazil: Hospital das Clinicas, Sao Paulo	2016	Homo sapiens	unknown	blood
531	Kp03503	CC0258	human	Brazil	2016	GCA_003326315.1_ASM332631v1	GCA_003326315.1	QOUB01000099.1	Contig	University of Sao Paulo	Brazil: Hospital das Clinicas, Sao Paulo	2016	Homo sapiens	unknown	blood
532	Kp03473	CC0258	human	Brazil	2016	GCA_003321135.1_ASM332113v1	GCA_003321135.1	QOHS01000100.1	Contig	University of Sao Paulo	Brazil: Hospital das Clinicas, Sao Paulo	2016	Homo sapiens	unknown	urine
533	Kp03500	CC0258	human	Brazil	2016	GCA_003326285.1_ASM332628v1	GCA_003326285.1	QOUA01000099.1	Contig	University of Sao Paulo	Brazil: Hospital das Clinicas, Sao Paulo	2016	Homo sapiens	unknown	tracheal aspirate
534	Kp03502	CC0258	human	Brazil	2017	GCA_003326305.1_ASM332630v1	GCA_003326305.1	QOTY01000099.1	Contig	University of Sao Paulo	Brazil: Hospital das Clinicas, Sao Paulo	2017	Homo sapiens	unknown	urine
535	Kp03504	CC0258	human	Brazil	2016	GCA_003326365.1_ASM332636v1	GCA_003326365.1	QOTZ01000097.1	Contig	University of Sao Paulo	Brazil: Hospital das Clinicas, Sao Paulo	2016	Homo sapiens	unknown	blood
536	Kp03569	CC0258	human	nocountry	2015	GCA_003368025.1_ASM336802v1	GCA_003368025.1	CP027697.1	Complete Genome	USAMRIID	unknown	01-Dec-2015	Homo sapiens	unknown	unknown
537	Kp04582	CC0258	human	Thailand	2018	GCA_006546355.1_ASM654635v1	GCA_006546355.1	VIAI01000100.1	Contig	South China Agricultural University	Thailand	2018	Homo sapiens	unknown	feces
538	Kp03597	CC0258	human	Japan	noyear	GCA_003402495.1_ASM340249v1	GCA_003402495.1	BFCA01000005.1	Scaffold	Toho University	Japan	unknown	Homo sapiens	unknown	Sputum
539	Kp00324	CC0258	human	USA	2013	GCA_000694475.2_ASM69447v2	GCA_000694475.2	JMYX02000001.1	Contig	Broad Institute	USA: Boston	2013	Homo sapiens	unknown	Urine
540	Kp03931	CC0258	human	China	2017	GCA_004011615.1_ASM401161v1	GCA_004011615.1	RXHG01000001.1	Contig	New Jersey Medical School-Rutgers University	China: Sichuan	2017	Homo sapiens	unknown	blood
541	Kp03932	CC0258	human	China	2017	GCA_004011635.1_ASM401163v1	GCA_004011635.1	RXHF01000001.1	Contig	New Jersey Medical School-Rutgers University	China: Sichuan	2017	Homo sapiens	unknown	urine
542	Kp03340	CC0258	human	Singapore	noyear	GCA_003227895.1_ASM322789v1	GCA_003227895.1	BGOA01000001.1	Contig	Toho University	Singapore	unknown	Homo sapiens	unknown	unknown
543	Kp03705	ST0000	environment	China	2015	GCA_003664705.1_ASM366470v1	GCA_003664705.1	RCGE01000094.1	Contig	Shandong university	China: Shandong, Zhucheng	19-Jul-2015	unknown	unknown	Waste water
544	Kp04898	CC0258	human	France	2018	GCA_008374815.1_ASM837481v1	GCA_008374815.1	VUCP01000001.1	Contig	Faculte de Medecine, Universite Paris-Sud	France	2018	Homo sapiens	unknown	unknown
545	Kp03308	CC0512	human	Italy	2016	GCA_003227065.1_ASM322706v1	GCA_003227065.1	PQUE01000100.1	Scaffold	University of Florence	Italy: Florence	Sep-2016	Homo sapiens	unknown	Rectal swab
546	Kp07337	CC0512	nosource	nocountry	noyear	GCA_900512965.1_18174_5_116	GCA_900512965.1	UKMW01000131.1	Contig	SC	unknown	unknown	unknown	unknown	unknown
547	Kp07376	CC0512	nosource	nocountry	noyear	GCA_900513355.1_18174_5_160	GCA_900513355.1	UKOJ01000161.1	Contig	SC	unknown	unknown	unknown	unknown	unknown
548	Kp07450	CC0512	nosource	nocountry	noyear	GCA_900514095.1_18174_5_88	GCA_900514095.1	UKRA01000325.1	Contig	SC	unknown	unknown	unknown	unknown	unknown
549	Kp07454	CC0512	nosource	nocountry	noyear	GCA_900514135.1_18174_5_96	GCA_900514135.1	UKRG01000119.1	Contig	SC	unknown	unknown	unknown	unknown	unknown
550	Kp07495	CC0512	nosource	nocountry	noyear	GCA_900514545.1_18174_6_141	GCA_900514545.1	UKSZ01000142.1	Contig	SC	unknown	unknown	unknown	unknown	unknown
551	Kp07649	CC0512	nosource	nocountry	noyear	GCA_900516085.1_18174_7_74	GCA_900516085.1	UKYV01000144.1	Contig	SC	unknown	unknown	unknown	unknown	unknown
552	Kp06964	CC0512	nosource	nocountry	noyear	GCA_900508555.1_19646_3_152	GCA_900508555.1	UJVR01000081.1	Contig	SC	unknown	unknown	unknown	unknown	unknown
553	Kp07506	CC0512	nosource	nocountry	noyear	GCA_900514655.1_18174_6_156	GCA_900514655.1	UKTH01000117.1	Contig	SC	unknown	unknown	unknown	unknown	unknown
554	Kp07517	CC0512	nosource	nocountry	noyear	GCA_900514765.1_18174_6_2	GCA_900514765.1	UKTR01000135.1	Contig	SC	unknown	unknown	unknown	unknown	unknown
555	Kp06962	CC0512	nosource	nocountry	noyear	GCA_900508535.1_19646_3_155	GCA_900508535.1	UJVQ01000071.1	Contig	SC	unknown	unknown	unknown	unknown	unknown
556	Kp07375	CC0512	nosource	nocountry	noyear	GCA_900513345.1_18174_5_157	GCA_900513345.1	UKOG01000138.1	Contig	SC	unknown	unknown	unknown	unknown	unknown
557	Kp07378	CC0512	nosource	nocountry	noyear	GCA_900513375.1_18174_5_162	GCA_900513375.1	UKOP01000126.1	Contig	SC	unknown	unknown	unknown	unknown	unknown
558	Kp07379	CC0512	nosource	nocountry	noyear	GCA_900513385.1_18174_5_161	GCA_900513385.1	UKOK01000130.1	Contig	SC	unknown	unknown	unknown	unknown	unknown
559	Kp07372	CC0512	nosource	nocountry	noyear	GCA_900513315.1_18174_5_155	GCA_900513315.1	UKOD01000127.1	Contig	SC	unknown	unknown	unknown	unknown	unknown
560	Kp08377	CC0512	nosource	nocountry	noyear	GCA_901539005.1_1961	GCA_901539005.1	CABEHK010000001.1	Contig	UNIMI	unknown	unknown	unknown	S_1961	unknown
561	Kp08378	CC0512	nosource	nocountry	noyear	GCA_901539015.1_1955	GCA_901539015.1	CABEHJ010000001.1	Contig	UNIMI	unknown	unknown	unknown	S_1955	unknown
562	Kp08379	CC0512	nosource	nocountry	noyear	GCA_901539025.1_1935	GCA_901539025.1	CABEHO010000001.1	Contig	UNIMI	unknown	unknown	unknown	S_1935	unknown
563	Kp08371	CC0512	nosource	nocountry	noyear	GCA_901538945.1_1897	GCA_901538945.1	CABEHN010000001.1	Contig	UNIMI	unknown	unknown	unknown	S_1897	unknown
564	Kp01816	CC0512	human	Italy	2012	GCA_002236345.1_ASM223634v1	GCA_002236345.1	NGYE01000007.1	Scaffold	Division of Molecular Biology, Immunology and Experimental Medicine, Army Medical Center	Italy	29-Nov-2012	Homo sapiens	unknown	sacral ulcer swab
565	Kp07605	CC0512	nosource	nocountry	noyear	GCA_900515645.1_18174_7_136	GCA_900515645.1	UKXD01000084.1	Contig	SC	unknown	unknown	unknown	unknown	unknown
566	Kp01794	CC0512	human	Italy	2012	GCA_002235825.1_ASM223582v1	GCA_002235825.1	NGXV01000004.1	Scaffold	Division of Molecular Biology, Immunology and Experimental Medicine, Army Medical Center	Italy	23-Oct-2012	Homo sapiens	unknown	urine
567	Kp03304	CC0512	human	Italy	2016	GCA_003226995.1_ASM322699v1	GCA_003226995.1	PQTZ01000100.1	Scaffold	University of Florence	Italy: Florence	Sep-2016	Homo sapiens	unknown	Rectal swab
568	Kp07827	CC0512	nosource	nocountry	noyear	GCA_900518885.1_NIG-Kp-4-18	GCA_900518885.1	ULGE01000099.1	Contig	Universita' degli Studi di Milano	unknown	unknown	unknown	NIG-Kp-4-18	unknown
569	Kp07828	CC0512	nosource	nocountry	noyear	GCA_900518965.1_sk33y33t	GCA_900518965.1	ULGJ01000130.1	Contig	Universita' degli Studi di Milano	unknown	unknown	unknown	sk33y33t	unknown
570	Kp00411	CC0512	nosource	nocountry	noyear	GCA_000821425.1_103BO	GCA_000821425.1	CCFN01000001.1	Contig	UNIMI	unknown	unknown	unknown	unknown	unknown
571	Kp00409	CC0512	nosource	nocountry	noyear	GCA_000821385.1_101BO	GCA_000821385.1	CCEY01000001.1	Contig	UNIMI	unknown	unknown	unknown	unknown	unknown
572	Kp00483	CC0512	nosource	nocountry	noyear	GCA_000822865.1_87SGR	GCA_000822865.1	CCIH01000001.1	Contig	UNIMI	unknown	unknown	unknown	unknown	unknown
573	Kp07650	CC0512	nosource	nocountry	noyear	GCA_900516095.1_18174_7_80	GCA_900516095.1	UKZA01000133.1	Contig	SC	unknown	unknown	unknown	unknown	unknown
574	Kp07321	CC0512	nosource	nocountry	noyear	GCA_900512805.1_18174_5_101	GCA_900512805.1	UKMD01000082.1	Contig	SC	unknown	unknown	unknown	unknown	unknown
575	Kp07413	CC0512	nosource	nocountry	noyear	GCA_900513725.1_18174_5_52	GCA_900513725.1	UKPQ01000071.1	Contig	SC	unknown	unknown	unknown	unknown	unknown
576	Kp07416	CC0512	nosource	nocountry	noyear	GCA_900513755.1_18174_5_54	GCA_900513755.1	UKPS01000095.1	Contig	SC	unknown	unknown	unknown	unknown	unknown
577	Kp07419	CC0512	nosource	nocountry	noyear	GCA_900513785.1_18174_5_58	GCA_900513785.1	UKPW01000102.1	Contig	SC	unknown	unknown	unknown	unknown	unknown
578	Kp01756	CC0512	human	Italy	2014	GCA_002235055.1_ASM223505v1	GCA_002235055.1	NGWL01000022.1	Scaffold	Division of Molecular Biology, Immunology and Experimental Medicine, Army Medical Center	Italy	2014-05-05	Homo sapiens	unknown	sternal wound
579	Kp01809	CC0512	human	Italy	2014	GCA_002236195.1_ASM223619v1	GCA_002236195.1	NGWM01000026.1	Contig	Division of Molecular Biology, Immunology and Experimental Medicine, Army Medical Center	Italy	20-Apr-2014	Homo sapiens	unknown	broncoalveolar lavage
580	Kp01806	CC0512	human	Italy	2013	GCA_002236145.1_ASM223614v1	GCA_002236145.1	NGWR01000039.1	Scaffold	Division of Molecular Biology, Immunology and Experimental Medicine, Army Medical Center	Italy	2013-12-12	Homo sapiens	unknown	throat swab
581	Kp01764	CC0512	human	Italy	2013	GCA_002235235.1_ASM223523v1	GCA_002235235.1	NGWX01000028.1	Contig	Division of Molecular Biology, Immunology and Experimental Medicine, Army Medical Center	Italy	2013-09-04	Homo sapiens	unknown	urine
582	Kp01772	CC0512	human	Italy	2013	GCA_002235395.1_ASM223539v1	GCA_002235395.1	NGXI01000051.1	Scaffold	Division of Molecular Biology, Immunology and Experimental Medicine, Army Medical Center	Italy	2013-05-02	Homo sapiens	unknown	broncoalveolar lavage
583	Kp01783	CC0512	human	Italy	2013	GCA_002235615.1_ASM223561v1	GCA_002235615.1	NGXX01000104.1	Scaffold	Division of Molecular Biology, Immunology and Experimental Medicine, Army Medical Center	Italy	2013-01-09	Homo sapiens	unknown	sputum
584	Kp01773	CC0512	human	Italy	2013	GCA_002235415.1_ASM223541v1	GCA_002235415.1	NGXJ01000014.1	Scaffold	Division of Molecular Biology, Immunology and Experimental Medicine, Army Medical Center	Italy	29-Apr-2013	Homo sapiens	unknown	urine
585	Kp01777	CC0512	human	Italy	2012	GCA_002235495.1_ASM223549v1	GCA_002235495.1	NGYL01000048.1	Contig	Division of Molecular Biology, Immunology and Experimental Medicine, Army Medical Center	Italy	2012-11-05	Homo sapiens	unknown	urine
586	Kp01781	CC0512	human	Italy	2013	GCA_002235575.1_ASM223557v1	GCA_002235575.1	NGXQ01000010.1	Contig	Division of Molecular Biology, Immunology and Experimental Medicine, Army Medical Center	Italy	26-Feb-2013	Homo sapiens	unknown	sputum
587	Kp01808	CC0512	human	Italy	2013	GCA_002236185.1_ASM223618v1	GCA_002236185.1	NGXD01000044.1	Scaffold	Division of Molecular Biology, Immunology and Experimental Medicine, Army Medical Center	Italy	27-Jun-2013	Homo sapiens	unknown	Intra-abdominal drainage
588	Kp01810	CC0512	human	Italy	2013	GCA_002236205.1_ASM223620v1	GCA_002236205.1	NGXE01000031.1	Scaffold	Division of Molecular Biology, Immunology and Experimental Medicine, Army Medical Center	Italy	24-Jun-2013	Homo sapiens	unknown	urine
589	Kp01820	CC0512	human	Italy	2013	GCA_002236425.1_ASM223642v1	GCA_002236425.1	NGYB01000138.1	Scaffold	Division of Molecular Biology, Immunology and Experimental Medicine, Army Medical Center	Italy	24-Jun-2013	Homo sapiens	unknown	urine
590	Kp01760	CC0512	human	Italy	2013	GCA_002235155.1_ASM223515v1	GCA_002235155.1	NGWS01000057.1	Scaffold	Division of Molecular Biology, Immunology and Experimental Medicine, Army Medical Center	Italy	2013-12-04	Homo sapiens	unknown	purulent material
591	Kp04918	CC0512	human	France	2018	GCA_008375235.1_ASM837523v1	GCA_008375235.1	VUDJ01000001.1	Contig	Faculte de Medecine, Universite Paris-Sud	France	2018	Homo sapiens	unknown	unknown
592	Kp04912	CC0512	human	France	2018	GCA_008375115.1_ASM837511v1	GCA_008375115.1	VUDB01000001.1	Contig	Faculte de Medecine, Universite Paris-Sud	France	2018	Homo sapiens	unknown	unknown
593	Kp03316	CC0512	human	Italy	2016	GCA_003227235.1_ASM322723v1	GCA_003227235.1	PQTU01000010.1	Scaffold	University of Florence	Italy: Florence	Oct-2016	Homo sapiens	unknown	Rectal swab
594	Kp03319	CC0512	human	Italy	2016	GCA_003227285.1_ASM322728v1	GCA_003227285.1	PQUF01000010.1	Contig	University of Florence	Italy: Florence	May-2016	Homo sapiens	unknown	Rectal swab
595	Kp03333	CC0512	human	Italy	2016	GCA_003227605.1_ASM322760v1	GCA_003227605.1	PQUM01000100.1	Contig	University of Florence	Italy: Florence	Apr-2016	Homo sapiens	unknown	Rectal swab
596	Kp07509	CC0512	nosource	nocountry	noyear	GCA_900514685.1_18174_6_155	GCA_900514685.1	UKTI01000154.1	Contig	SC	unknown	unknown	unknown	unknown	unknown
597	Kp07510	CC0512	nosource	nocountry	noyear	GCA_900514695.1_18174_6_153	GCA_900514695.1	UKTM01000150.1	Contig	SC	unknown	unknown	unknown	unknown	unknown
598	Kp07496	CC0512	nosource	nocountry	noyear	GCA_900514555.1_18174_6_139	GCA_900514555.1	UKSV01000142.1	Contig	SC	unknown	unknown	unknown	unknown	unknown
599	Kp00471	CC0512	nosource	nocountry	noyear	GCA_000822625.1_74RE	GCA_000822625.1	CCHR01000001.1	Contig	UNIMI	unknown	unknown	unknown	unknown	unknown
600	Kp00458	CC0512	nosource	nocountry	noyear	GCA_000822365.1_58BG	GCA_000822365.1	CCHI01000001.1	Contig	UNIMI	unknown	unknown	unknown	unknown	unknown
601	Kp00432	CC0512	nosource	nocountry	noyear	GCA_000821845.1_29BO	GCA_000821845.1	CCGF01000001.1	Contig	UNIMI	unknown	unknown	unknown	unknown	unknown
602	Kp05034	CC0512	human	Spain	2019	GCA_008867545.1_ASM886754v1	GCA_008867545.1	VSKJ01000001.1	Scaffold	Hospital Virgen Macarena	Spain: Jerez	21-Jan-2019	Homo sapiens	unknown	wound
603	Kp05048	CC0512	human	Spain	2018	GCA_008867845.1_ASM886784v1	GCA_008867845.1	VSJW01000001.1	Contig	Hospital Virgen Macarena	Spain: Cadiz	20-Mar-2018	Homo sapiens	unknown	urine
604	Kp08633	CC0512	human	nocountry	noyear	GCA_902166915.1_K4275	GCA_902166915.1	CABHKO010000001.1	Contig	Instituto de Salud Carlos III	unknown	unknown	unknown	Klebsiella pneumoniae	Human
605	Kp05046	CC0512	human	Spain	2018	GCA_008867825.1_ASM886782v1	GCA_008867825.1	VSJV01000001.1	Contig	Hospital Virgen Macarena	Spain: Andujar	24-Feb-2018	Homo sapiens	unknown	blood
606	Kp05045	CC0512	human	Spain	2014	GCA_008867795.1_ASM886779v1	GCA_008867795.1	VSJY01000001.1	Scaffold	Hospital Virgen Macarena	Spain: Seville	13-May-2014	Homo sapiens	unknown	Rectal swab
607	Kp07319	CC0512	nosource	nocountry	noyear	GCA_900512785.1_18174_5_10	GCA_900512785.1	UKME01000104.1	Contig	SC	unknown	unknown	unknown	unknown	unknown
608	Kp07449	CC0512	nosource	nocountry	noyear	GCA_900514085.1_18174_5_9	GCA_900514085.1	UKQY01000091.1	Contig	SC	unknown	unknown	unknown	unknown	unknown
609	Kp02956	CC0512	human	Denmark	2013	GCA_003030045.1_ASM303004v1	GCA_003030045.1	CP028180.1	Complete Genome	FDA/CFSAN	Denmark	2013-04-16	Homo sapiens	unknown	human
610	Kp03354	CC0512	human	Israel	2008	GCA_003245135.1_ASM324513v1	GCA_003245135.1	NELK01000094.1	Contig	TLVMC	Israel	2008	Homo sapiens	unknown	unknown
611	Kp07344	CC0512	nosource	nocountry	noyear	GCA_900513035.1_18174_5_122	GCA_900513035.1	UKNA01000157.1	Contig	SC	unknown	unknown	unknown	unknown	unknown
612	Kp07350	CC0512	nosource	nocountry	noyear	GCA_900513095.1_18174_5_131	GCA_900513095.1	UKNJ01000177.1	Contig	SC	unknown	unknown	unknown	unknown	unknown
613	Kp07092	CC0512	nosource	nocountry	noyear	GCA_900510515.1_17870_2_8	GCA_900510515.1	UKDK01000135.1	Contig	SC	unknown	unknown	unknown	unknown	unknown
614	Kp01282	CC0512	human	Switzerland	2015	GCA_002085855.1_ASM208585v1	GCA_002085855.1	MUMM01000081.1	Scaffold	Geneva University Hospital	Switzerland: Geneva	20-Mar-2015	Homo sapiens	unknown	unknown
615	Kp01283	CC0512	human	Switzerland	2015	GCA_002085865.1_ASM208586v1	GCA_002085865.1	MUMN01000064.1	Scaffold	Geneva University Hospital	Switzerland: Geneva	2015-03-02	Homo sapiens	unknown	urine
616	Kp01284	CC0512	human	Switzerland	2015	GCA_002085895.1_ASM208589v1	GCA_002085895.1	MUMP01000079.1	Scaffold	Geneva University Hospital	Switzerland: Geneva	13-Mar-2015	Homo sapiens	unknown	feces
617	Kp01285	CC0512	human	Switzerland	2015	GCA_002085915.1_ASM208591v1	GCA_002085915.1	MUMO01000078.1	Scaffold	Geneva University Hospital	Switzerland: Geneva	2015-03-12	Homo sapiens	unknown	feces
618	Kp01287	CC0512	human	Switzerland	2015	GCA_002085975.1_ASM208597v1	GCA_002085975.1	MUMR01000087.1	Scaffold	Geneva University Hospital	Switzerland: Geneva	2015-03-06	Homo sapiens	unknown	Blood culture
619	Kp03548	CC0512	human	Switzerland	2015	GCA_003353395.1_ASM335339v1	GCA_003353395.1	QRAH01000093.1	Scaffold	Geneva University Hospital	Switzerland: Geneva	20-Jan-2015	Homo sapiens	unknown	Blood culture
620	Kp01275	CC0512	human	Switzerland	2015	GCA_002007665.1_ASM200766v1	GCA_002007665.1	CP019772.1	Chromosome	Geneva University Hospital	Switzerland:Geneva	20-Jan-2015	Homo sapiens	unknown	Blood culture
621	Kp06808	CC0512	nosource	nocountry	noyear	GCA_900506995.1_19506_1_67	GCA_900506995.1	UJPV01000085.1	Contig	SC	unknown	unknown	unknown	unknown	unknown
622	Kp07629	CC0512	nosource	nocountry	noyear	GCA_900515885.1_18174_7_5	GCA_900515885.1	UKXX01000071.1	Contig	SC	unknown	unknown	unknown	unknown	unknown
623	Kp03329	CC0512	human	Italy	2016	GCA_003227535.1_ASM322753v1	GCA_003227535.1	PQUY01000099.1	Contig	University of Florence	Italy: Florence	Feb-2016	Homo sapiens	unknown	Rectal swab
624	Kp03330	CC0512	human	Italy	2016	GCA_003227545.1_ASM322754v1	GCA_003227545.1	PQUW01000099.1	Contig	University of Florence	Italy: Florence	Feb-2016	Homo sapiens	unknown	Rectal swab
625	Kp07512	CC0512	nosource	nocountry	noyear	GCA_900514715.1_18174_6_160	GCA_900514715.1	UKTO01000141.1	Contig	SC	unknown	unknown	unknown	unknown	unknown
626	Kp08000	ST3745	hospital	nocountry	noyear	GCA_900607385.1_kpneu000	GCA_900607385.1	UWZM01000005.1	Contig	BIOZENTRUM, UNIVERSITY OF BASEL	unknown	unknown	unknown	kpneu000	Hospital
627	Kp07484	CC0512	nosource	nocountry	noyear	GCA_900514435.1_18174_6_126	GCA_900514435.1	UKSQ01000098.1	Contig	SC	unknown	unknown	unknown	unknown	unknown
628	Kp07556	CC0512	nosource	nocountry	noyear	GCA_900515155.1_18174_6_65	GCA_900515155.1	UKVG01000147.1	Contig	SC	unknown	unknown	unknown	unknown	unknown
629	Kp07567	CC0512	nosource	nocountry	noyear	GCA_900515265.1_18174_6_77	GCA_900515265.1	UKVQ01000116.1	Contig	SC	unknown	unknown	unknown	unknown	unknown
630	Kp06961	CC0512	nosource	nocountry	noyear	GCA_900508525.1_19646_3_153	GCA_900508525.1	UJVS01000073.1	Contig	SC	unknown	unknown	unknown	unknown	unknown
631	Kp07370	CC0512	nosource	nocountry	noyear	GCA_900513295.1_18174_5_153	GCA_900513295.1	UKOA01000075.1	Contig	SC	unknown	unknown	unknown	unknown	unknown
632	Kp03545	CC0512	human	Switzerland	2010	GCA_003353335.1_ASM335333v1	GCA_003353335.1	QRAD01000104.1	Scaffold	Geneva University Hospital	Switzerland: Geneva	15-Nov-2010	Homo sapiens	unknown	urine
633	Kp07410	CC0512	nosource	nocountry	noyear	GCA_900513695.1_18174_5_51	GCA_900513695.1	UKQK01000100.1	Contig	SC	unknown	unknown	unknown	unknown	unknown
634	Kp07380	CC0512	nosource	nocountry	noyear	GCA_900513395.1_18174_5_16	GCA_900513395.1	UKOI01000093.1	Contig	SC	unknown	unknown	unknown	unknown	unknown
635	Kp07384	CC0512	nosource	nocountry	noyear	GCA_900513435.1_18174_5_17	GCA_900513435.1	UKON01000084.1	Contig	SC	unknown	unknown	unknown	unknown	unknown
636	Kp07399	CC0512	nosource	nocountry	noyear	GCA_900513585.1_18174_5_34	GCA_900513585.1	UKPD01000090.1	Contig	SC	unknown	unknown	unknown	unknown	unknown
637	Kp07398	CC0512	nosource	nocountry	noyear	GCA_900513575.1_18174_5_35	GCA_900513575.1	UKPF01000085.1	Contig	SC	unknown	unknown	unknown	unknown	unknown
638	Kp07402	CC0512	nosource	nocountry	noyear	GCA_900513615.1_18174_5_38	GCA_900513615.1	UKPI01000083.1	Contig	SC	unknown	unknown	unknown	unknown	unknown
639	Kp06958	CC0512	nosource	nocountry	noyear	GCA_900508495.1_19646_3_150	GCA_900508495.1	UJVX01000099.1	Contig	SC	unknown	unknown	unknown	unknown	unknown
640	Kp03351	CC0512	human	Israel	2008	GCA_003245095.1_ASM324509v1	GCA_003245095.1	NELG01000099.1	Contig	TLVMC	Israel	2008	Homo sapiens	unknown	unknown
641	Kp01813	CC0512	human	Italy	2013	GCA_002236275.1_ASM223627v1	GCA_002236275.1	NGXO01000018.1	Scaffold	Division of Molecular Biology, Immunology and Experimental Medicine, Army Medical Center	Italy	25-Mar-2013	Homo sapiens	unknown	broncoalveolar lavage
642	Kp00229	CC0512	humanx	Italy	2010	GCA_000585955.1_KP1-I	GCA_000585955.1	AQCJ01000001.1	Contig	Istituto Superiore di Sanita	Italy	Nov-2010	unknown	unknown	blood
643	Kp01029	CC0512	human	Switzerland	2010	GCA_001705385.1_ASM170538v1	GCA_001705385.1	CP015822.1	Complete Genome	Swiss Institute of Bioinformatics	Switzerland: Basel	28-Jul-2010	Homo sapiens	blood sample 2	blood
644	Kp01286	CC0512	human	Switzerland	2012	GCA_002085935.1_ASM208593v1	GCA_002085935.1	MUMQ01000088.1	Scaffold	Geneva University Hospital	Switzerland: Geneva	19-Oct-2012	Homo sapiens	unknown	feces
645	Kp01778	CC0512	human	Italy	2012	GCA_002235515.1_ASM223551v1	GCA_002235515.1	NGYH01000051.1	Contig	Division of Molecular Biology, Immunology and Experimental Medicine, Army Medical Center	Italy	21-Nov-2012	Homo sapiens	unknown	perianal swab
646	Kp01800	CC0512	human	Italy	2012	GCA_002235945.1_ASM223594v1	GCA_002235945.1	NGYJ01000052.1	Scaffold	Division of Molecular Biology, Immunology and Experimental Medicine, Army Medical Center	Italy	16-Nov-2012	Homo sapiens	unknown	urine
647	Kp01819	CC0512	human	Italy	2012	GCA_002236405.1_ASM223640v1	GCA_002236405.1	NGYR01000016.1	Scaffold	Division of Molecular Biology, Immunology and Experimental Medicine, Army Medical Center	Italy	24-Oct-2012	Homo sapiens	unknown	rectal swab
648	Kp03322	CC0512	human	Italy	2016	GCA_003227355.1_ASM322735v1	GCA_003227355.1	PQUR01000010.1	Contig	University of Florence	Italy: Florence	Mar-2016	Homo sapiens	unknown	Rectal swab
649	Kp03336	CC0512	human	Italy	2016	GCA_003227675.1_ASM322767v1	GCA_003227675.1	PQUZ01000010.1	Contig	University of Florence	Italy: Florence	Jan-2016	Homo sapiens	unknown	Rectal swab
650	Kp03544	CC0512	human	Switzerland	2012	GCA_003353295.1_ASM335329v1	GCA_003353295.1	QRAE01000153.1	Scaffold	Geneva University Hospital	Switzerland: Geneva	13-Mar-2012	Homo sapiens	unknown	feces
651	Kp06816	CC0512	nosource	nocountry	noyear	GCA_900507075.1_19506_1_74	GCA_900507075.1	UJQD01000103.1	Contig	SC	unknown	unknown	unknown	unknown	unknown
652	Kp07096	CC0512	nosource	nocountry	noyear	GCA_900510555.1_17870_2_9	GCA_900510555.1	UKDP01000132.1	Contig	SC	unknown	unknown	unknown	unknown	unknown
653	Kp07159	CC0512	nosource	nocountry	noyear	GCA_900511185.1_17870_3_77	GCA_900511185.1	UKFX01000122.1	Contig	SC	unknown	unknown	unknown	unknown	unknown
654	Kp07160	CC0512	nosource	nocountry	noyear	GCA_900511195.1_17870_3_78	GCA_900511195.1	UKGD01000119.1	Contig	SC	unknown	unknown	unknown	unknown	unknown
655	Kp07347	CC0512	nosource	nocountry	noyear	GCA_900513065.1_18174_5_126	GCA_900513065.1	UKNF01000135.1	Contig	SC	unknown	unknown	unknown	unknown	unknown
656	Kp07349	CC0512	nosource	nocountry	noyear	GCA_900513085.1_18174_5_127	GCA_900513085.1	UKNE01000137.1	Contig	SC	unknown	unknown	unknown	unknown	unknown
657	Kp07354	CC0512	nosource	nocountry	noyear	GCA_900513135.1_18174_5_133	GCA_900513135.1	UKNM01000086.1	Contig	SC	unknown	unknown	unknown	unknown	unknown
658	Kp07492	CC0512	nosource	nocountry	noyear	GCA_900514515.1_18174_6_143	GCA_900514515.1	UKTA01000235.1	Contig	SC	unknown	unknown	unknown	unknown	unknown
659	Kp07508	CC0512	nosource	nocountry	noyear	GCA_900514675.1_18174_6_158	GCA_900514675.1	UKTJ01000118.1	Contig	SC	unknown	unknown	unknown	unknown	unknown
660	Kp07581	CC0512	nosource	nocountry	noyear	GCA_900515405.1_18174_7_101	GCA_900515405.1	UKWD01000336.1	Contig	SC	unknown	unknown	unknown	unknown	unknown
661	Kp07594	CC0512	nosource	nocountry	noyear	GCA_900515535.1_18174_7_116	GCA_900515535.1	UKWR01000166.1	Contig	SC	unknown	unknown	unknown	unknown	unknown
662	Kp07599	CC0512	nosource	nocountry	noyear	GCA_900515585.1_18174_7_120	GCA_900515585.1	UKWY01000106.1	Contig	SC	unknown	unknown	unknown	unknown	unknown
663	Kp07615	CC0512	nosource	nocountry	noyear	GCA_900515745.1_18174_7_25	GCA_900515745.1	UKXQ01000332.1	Contig	SC	unknown	unknown	unknown	unknown	unknown
664	Kp07628	CC0512	nosource	nocountry	noyear	GCA_900515875.1_18174_7_51	GCA_900515875.1	UKYE01000146.1	Contig	SC	unknown	unknown	unknown	unknown	unknown
665	Kp07633	CC0512	nosource	nocountry	noyear	GCA_900515925.1_18174_7_53	GCA_900515925.1	UKXY01000141.1	Contig	SC	unknown	unknown	unknown	unknown	unknown
666	Kp07634	CC0512	nosource	nocountry	noyear	GCA_900515935.1_18174_7_55	GCA_900515935.1	UKYC01000145.1	Contig	SC	unknown	unknown	unknown	unknown	unknown
667	Kp07635	CC0512	nosource	nocountry	noyear	GCA_900515945.1_18174_7_57	GCA_900515945.1	UKYF01000179.1	Contig	SC	unknown	unknown	unknown	unknown	unknown
668	Kp07639	CC0512	nosource	nocountry	noyear	GCA_900515985.1_18174_7_61	GCA_900515985.1	UKYH01000157.1	Contig	SC	unknown	unknown	unknown	unknown	unknown
669	Kp07644	CC0512	nosource	nocountry	noyear	GCA_900516035.1_18174_7_67	GCA_900516035.1	UKYM01000115.1	Contig	SC	unknown	unknown	unknown	unknown	unknown
670	Kp07661	CC0512	nosource	nocountry	noyear	GCA_900516205.1_18174_7_99	GCA_900516205.1	UKZJ01000125.1	Contig	SC	unknown	unknown	unknown	unknown	unknown
671	Kp07664	CC0512	nosource	nocountry	noyear	GCA_900516235.1_18174_7_97	GCA_900516235.1	UKZI01000129.1	Contig	SC	unknown	unknown	unknown	unknown	unknown
672	Kp08054	CC0512	hospital	nocountry	noyear	GCA_900608465.1_kpneu056	GCA_900608465.1	UWYP01000003.1	Contig	BIOZENTRUM, UNIVERSITY OF BASEL	unknown	unknown	unknown	kpneu056	Hospital
673	Kp00227	CC0512	humanx	Italy	2010	GCA_000585915.1_KP2-R	GCA_000585915.1	AQCI01000001.1	Contig	Istituto Superiore di Sanita	Italy	Dec-2010	unknown	unknown	rectal swab
674	Kp07566	CC0512	nosource	nocountry	noyear	GCA_900515255.1_18174_6_79	GCA_900515255.1	UKVP01000209.1	Contig	SC	unknown	unknown	unknown	unknown	unknown
675	Kp07624	CC0512	nosource	nocountry	noyear	GCA_900515835.1_18174_7_42	GCA_900515835.1	UKXW01000122.1	Contig	SC	unknown	unknown	unknown	unknown	unknown
676	Kp07583	CC0512	nosource	nocountry	noyear	GCA_900515425.1_18174_7_10	GCA_900515425.1	UKWE01000161.1	Contig	SC	unknown	unknown	unknown	unknown	unknown
677	Kp01293	CC0512	human	Switzerland	2010	GCA_002086095.1_ASM208609v1	GCA_002086095.1	MUMX01000103.1	Scaffold	Geneva University Hospital	Switzerland: Geneva	2010-01-01	Homo sapiens	unknown	Catheter
678	Kp03309	CC0512	human	Italy	2016	GCA_003227095.1_ASM322709v1	GCA_003227095.1	PQUG01000100.1	Contig	University of Florence	Italy: Florence	May-2016	Homo sapiens	unknown	Rectal swab
679	Kp07381	CC0512	nosource	nocountry	noyear	GCA_900513405.1_18174_5_158	GCA_900513405.1	UKOL01000238.1	Contig	SC	unknown	unknown	unknown	unknown	unknown
680	Kp07445	CC0512	nosource	nocountry	noyear	GCA_900514045.1_18174_5_84	GCA_900514045.1	UKQW01000121.1	Contig	SC	unknown	unknown	unknown	unknown	unknown
681	Kp00412	CC0512	nosource	nocountry	noyear	GCA_000821445.1_104BO	GCA_000821445.1	CCFO01000001.1	Contig	UNIMI	unknown	unknown	unknown	unknown	unknown
682	Kp07414	CC0512	nosource	nocountry	noyear	GCA_900513735.1_18174_5_53	GCA_900513735.1	UKPX01000075.1	Contig	SC	unknown	unknown	unknown	unknown	unknown
683	Kp07333	CC0512	nosource	nocountry	noyear	GCA_900512925.1_18174_5_110	GCA_900512925.1	UKMR01000114.1	Contig	SC	unknown	unknown	unknown	unknown	unknown
684	Kp07617	CC0512	nosource	nocountry	noyear	GCA_900515765.1_18174_7_3	GCA_900515765.1	UKXN01000087.1	Contig	SC	unknown	unknown	unknown	unknown	unknown
685	Kp07329	CC0512	nosource	nocountry	noyear	GCA_900512885.1_18174_5_107	GCA_900512885.1	UKML01000117.1	Contig	SC	unknown	unknown	unknown	unknown	unknown
686	Kp07258	CC0512	nosource	nocountry	noyear	GCA_900512175.1_18174_4_150	GCA_900512175.1	UKJS01000090.1	Contig	SC	unknown	unknown	unknown	unknown	unknown
687	Kp01288	CC0512	human	Switzerland	2010	GCA_002085995.1_ASM208599v1	GCA_002085995.1	MUMS01000042.1	Scaffold	Geneva University Hospital	Switzerland: Saint-Gallen	2010-01-01	Homo sapiens	unknown	Blood culture
688	Kp05777	CC0512	human	nocountry	noyear	GCA_900291525.1_AOUP-UMCG-1041	GCA_900291525.1	OLKS01000087.1	Scaffold	AOUP	unknown	unknown	unknown	Klebsiella pneumoniae 1041	human
689	Kp05778	CC0512	human	nocountry	noyear	GCA_900291535.1_AOUP-UMCG-1074	GCA_900291535.1	OLKU01000092.1	Scaffold	AOUP	unknown	unknown	unknown	Klebsiella pneumoniae 1074	human
690	Kp00983	CC0512	human	Italy	2014	GCA_001679915.1_ASM167991v1	GCA_001679915.1	LXQO01000021.1	Scaffold	University of Siena	Italy: Pisa	2014	Homo sapiens	unknown	Rectal swab
691	Kp01791	CC1519	human	Italy	2013	GCA_002235765.1_ASM223576v1	GCA_002235765.1	NGXS01000005.1	Contig	Division of Molecular Biology, Immunology and Experimental Medicine, Army Medical Center	Italy	2013-02-08	Homo sapiens	unknown	cutaneus swab
692	Kp03123	CC0512	nosource	nocountry	noyear	GCA_003073675.1_ASM307367v1	GCA_003073675.1	CP029099.1	Complete Genome	FDA/CDC	unknown	unknown	unknown	unknown	unknown
693	Kp07638	CC0512	nosource	nocountry	noyear	GCA_900515975.1_18174_7_6	GCA_900515975.1	UKYK01000096.1	Contig	SC	unknown	unknown	unknown	unknown	unknown
694	Kp00410	CC0512	nosource	nocountry	noyear	GCA_000821405.1_102BO	GCA_000821405.1	CCFM01000001.1	Contig	UNIMI	unknown	unknown	unknown	unknown	unknown
695	Kp07485	CC0512	nosource	nocountry	noyear	GCA_900514445.1_18174_6_128	GCA_900514445.1	UKSO01000143.1	Contig	SC	unknown	unknown	unknown	unknown	unknown
696	Kp07488	CC0512	nosource	nocountry	noyear	GCA_900514475.1_18174_6_120	GCA_900514475.1	UKSN01000135.1	Contig	SC	unknown	unknown	unknown	unknown	unknown
697	Kp07499	CC0512	nosource	nocountry	noyear	GCA_900514585.1_18174_6_145	GCA_900514585.1	UKSX01000083.1	Contig	SC	unknown	unknown	unknown	unknown	unknown
698	Kp07357	CC0512	nosource	nocountry	noyear	GCA_900513165.1_18174_5_138	GCA_900513165.1	UKNO01000131.1	Contig	SC	unknown	unknown	unknown	unknown	unknown
699	Kp07367	CC0512	nosource	nocountry	noyear	GCA_900513265.1_18174_5_144	GCA_900513265.1	UKNW01000125.1	Contig	SC	unknown	unknown	unknown	unknown	unknown
700	Kp07373	CC0512	nosource	nocountry	noyear	GCA_900513325.1_18174_5_148	GCA_900513325.1	UKOB01000127.1	Contig	SC	unknown	unknown	unknown	unknown	unknown
701	Kp07374	CC0512	nosource	nocountry	noyear	GCA_900513335.1_18174_5_149	GCA_900513335.1	UKOC01000118.1	Contig	SC	unknown	unknown	unknown	unknown	unknown
702	Kp07455	CC0512	nosource	nocountry	noyear	GCA_900514145.1_18174_5_94	GCA_900514145.1	UKSC01000137.1	Contig	SC	unknown	unknown	unknown	unknown	unknown
703	Kp07385	CC0512	nosource	nocountry	noyear	GCA_900513445.1_18174_5_23	GCA_900513445.1	UKOQ01000132.1	Contig	SC	unknown	unknown	unknown	unknown	unknown
704	Kp07401	CC0512	nosource	nocountry	noyear	GCA_900513605.1_18174_5_39	GCA_900513605.1	UKPG01000156.1	Contig	SC	unknown	unknown	unknown	unknown	unknown
705	Kp07422	CC0512	nosource	nocountry	noyear	GCA_900513815.1_18174_5_6	GCA_900513815.1	UKPZ01000119.1	Contig	SC	unknown	unknown	unknown	unknown	unknown
706	Kp07397	CC0512	nosource	nocountry	noyear	GCA_900513565.1_18174_5_36	GCA_900513565.1	UKPC01000165.1	Contig	SC	unknown	unknown	unknown	unknown	unknown
707	Kp00228	CC0512	humanx	Italy	2011	GCA_000585935.1_KP5-R	GCA_000585935.1	APMG01000001.1	Contig	Istituto Superiore di Sanita	Italy	May-2011	unknown	unknown	urine
708	Kp07489	CC0512	nosource	nocountry	noyear	GCA_900514485.1_18174_6_130	GCA_900514485.1	UKSM01000140.1	Contig	SC	unknown	unknown	unknown	unknown	unknown
709	Kp07559	CC0512	nosource	nocountry	noyear	GCA_900515185.1_18174_6_58	GCA_900515185.1	UKVI01000162.1	Contig	SC	unknown	unknown	unknown	unknown	unknown
710	Kp00225	CC0512	human	Italy	2011	GCA_000585875.1_Kpn3159065	GCA_000585875.1	AOSJ01000001.1	Contig	Istituto Superiore di Sanita	Italy	Mar-2011	Homo sapiens	unknown	blood
711	Kp07251	CC0512	humanx	nocountry	noyear	GCA_900512105.2_18174_4_148	GCA_900512105.2	UKJO02000001.1	Contig	SC	unknown	unknown	unknown	unknown	Urine
712	Kp07515	CC0512	nosource	nocountry	noyear	GCA_900514745.1_18174_6_17	GCA_900514745.1	UKTQ01000139.1	Contig	SC	unknown	unknown	unknown	unknown	unknown
713	Kp07516	CC0512	nosource	nocountry	noyear	GCA_900514755.1_18174_6_19	GCA_900514755.1	UKTP01000125.1	Contig	SC	unknown	unknown	unknown	unknown	unknown
714	Kp07487	CC0512	nosource	nocountry	noyear	GCA_900514465.1_18174_6_13	GCA_900514465.1	UKSL01000131.1	Contig	SC	unknown	unknown	unknown	unknown	unknown
715	Kp07573	CC0512	nosource	nocountry	noyear	GCA_900515325.1_18174_6_87	GCA_900515325.1	UKVT01000233.1	Contig	SC	unknown	unknown	unknown	unknown	unknown
716	Kp07570	CC0512	nosource	nocountry	noyear	GCA_900515295.1_18174_6_89	GCA_900515295.1	UKVY01000155.1	Contig	SC	unknown	unknown	unknown	unknown	unknown
717	Kp07577	CC0512	nosource	nocountry	noyear	GCA_900515365.1_18174_6_95	GCA_900515365.1	UKWU01000284.1	Contig	SC	unknown	unknown	unknown	unknown	unknown
718	Kp07504	CC0512	nosource	nocountry	noyear	GCA_900514635.1_18174_6_15	GCA_900514635.1	UKTC01000125.1	Contig	SC	unknown	unknown	unknown	unknown	unknown
719	Kp01113	CC0512	human	Italy	2011	GCA_001884765.1_ASM188476v1	GCA_001884765.1	MIFX01000097.1	Contig	University of Florence	Italy: Turin, Northern Italy	Aug-2011	Homo sapiens	unknown	blood
720	Kp07463	CC0512	nosource	nocountry	noyear	GCA_900514225.1_18174_6_100	GCA_900514225.1	UKRP01000112.1	Contig	SC	unknown	unknown	unknown	unknown	unknown
721	Kp07580	CC0512	nosource	nocountry	noyear	GCA_900515395.1_18174_6_93	GCA_900515395.1	UKWA01000147.1	Contig	SC	unknown	unknown	unknown	unknown	unknown
722	Kp07521	CC0512	nosource	nocountry	noyear	GCA_900514805.1_18174_6_21	GCA_900514805.1	UKTV01000120.1	Contig	SC	unknown	unknown	unknown	unknown	unknown
723	Kp07518	CC0512	nosource	nocountry	noyear	GCA_900514775.1_18174_6_24	GCA_900514775.1	UKUH01000135.1	Contig	SC	unknown	unknown	unknown	unknown	unknown
724	Kp07523	CC0512	nosource	nocountry	noyear	GCA_900514825.1_18174_6_28	GCA_900514825.1	UKTU01000138.1	Contig	SC	unknown	unknown	unknown	unknown	unknown
725	Kp07527	CC0512	nosource	nocountry	noyear	GCA_900514865.1_18174_6_30	GCA_900514865.1	UKUA01000138.1	Contig	SC	unknown	unknown	unknown	unknown	unknown
726	Kp07534	CC0512	nosource	nocountry	noyear	GCA_900514935.1_18174_6_40	GCA_900514935.1	UKUJ01000181.1	Contig	SC	unknown	unknown	unknown	unknown	unknown
727	Kp07530	CC0512	nosource	nocountry	noyear	GCA_900514895.1_18174_6_38	GCA_900514895.1	UKUD01000140.1	Contig	SC	unknown	unknown	unknown	unknown	unknown
728	Kp07538	CC0512	nosource	nocountry	noyear	GCA_900514975.1_18174_6_42	GCA_900514975.1	UKUN01000130.1	Contig	SC	unknown	unknown	unknown	unknown	unknown
729	Kp07526	CC0512	nosource	nocountry	noyear	GCA_900514855.1_18174_6_26	GCA_900514855.1	UKTW01000143.1	Contig	SC	unknown	unknown	unknown	unknown	unknown
730	Kp07528	CC0512	nosource	nocountry	noyear	GCA_900514875.1_18174_6_32	GCA_900514875.1	UKUB01000082.1	Contig	SC	unknown	unknown	unknown	unknown	unknown
731	Kp07579	CC0512	nosource	nocountry	noyear	GCA_900515385.1_18174_6_98	GCA_900515385.1	UKWC01000292.1	Contig	SC	unknown	unknown	unknown	unknown	unknown
732	Kp07572	CC0512	nosource	nocountry	noyear	GCA_900515315.1_18174_6_83	GCA_900515315.1	UKVU01000183.1	Contig	SC	unknown	unknown	unknown	unknown	unknown
733	Kp07493	CC0512	nosource	nocountry	noyear	GCA_900514525.1_18174_6_137	GCA_900514525.1	UKSU01000139.1	Contig	SC	unknown	unknown	unknown	unknown	unknown
734	Kp07490	CC0512	nosource	nocountry	noyear	GCA_900514495.1_18174_6_132	GCA_900514495.1	UKSS01000140.1	Contig	SC	unknown	unknown	unknown	unknown	unknown
735	Kp07641	CC0512	nosource	nocountry	noyear	GCA_900516005.1_18174_7_68	GCA_900516005.1	UKYL01000131.1	Contig	SC	unknown	unknown	unknown	unknown	unknown
736	Kp07646	CC0512	nosource	nocountry	noyear	GCA_900516055.1_18174_7_64	GCA_900516055.1	UKYQ01000114.1	Contig	SC	unknown	unknown	unknown	unknown	unknown
737	Kp07642	CC0512	nosource	nocountry	noyear	GCA_900516015.1_18174_7_66	GCA_900516015.1	UKYN01000073.1	Contig	SC	unknown	unknown	unknown	unknown	unknown
738	Kp07469	CC0512	nosource	nocountry	noyear	GCA_900514285.1_18174_6_109	GCA_900514285.1	UKRR01000157.1	Contig	SC	unknown	unknown	unknown	unknown	unknown
739	Kp07520	CC0512	nosource	nocountry	noyear	GCA_900514795.1_18174_6_23	GCA_900514795.1	UKUG01000142.1	Contig	SC	unknown	unknown	unknown	unknown	unknown
740	Kp00755	CC0512	nosource	nocountry	2013	GCA_001182685.1_KpVA-16	GCA_001182685.1	CDFX01000001.1	Scaffold	UNIMI	unknown	25-Mar-2013	unknown	KpVA-16	unknown
741	Kp00754	CC0512	nosource	nocountry	2013	GCA_001182665.1_KpVA-15	GCA_001182665.1	CDFZ01000001.1	Contig	UNIMI	unknown	24-Mar-2013	unknown	KpVA-15	unknown
742	Kp00740	CC0512	nosource	nocountry	2012	GCA_001182385.1_KpVA-1	GCA_001182385.1	CDFM01000001.1	Contig	UNIMI	unknown	31-Oct-2012	unknown	KpVA-1	unknown
743	Kp06954	CC0512	nosource	nocountry	noyear	GCA_900508455.1_19646_3_149	GCA_900508455.1	UJVL01000086.1	Contig	SC	unknown	unknown	unknown	unknown	unknown
744	Kp07259	CC0512	humanx	nocountry	noyear	GCA_900512185.2_18174_4_151	GCA_900512185.2	UKJW02000001.1	Contig	SC	unknown	unknown	unknown	unknown	Urine
745	Kp07262	CC0512	humanx	nocountry	noyear	GCA_900512215.2_18174_4_156	GCA_900512215.2	UKJU02000001.1	Contig	SC	unknown	unknown	unknown	unknown	Urine
746	Kp07264	CC0512	humanx	nocountry	noyear	GCA_900512235.2_18174_4_158	GCA_900512235.2	UKKB02000001.1	Contig	SC	unknown	unknown	unknown	unknown	Lower Respiratory Tract Secrection
747	Kp07409	CC0512	nosource	nocountry	noyear	GCA_900513685.1_18174_5_45	GCA_900513685.1	UKPM01000096.1	Contig	SC	unknown	unknown	unknown	unknown	unknown
748	Kp07441	CC0512	nosource	nocountry	noyear	GCA_900514005.1_18174_5_81	GCA_900514005.1	UKQS01000070.1	Contig	SC	unknown	unknown	unknown	unknown	unknown
749	Kp07453	CC0512	nosource	nocountry	noyear	GCA_900514125.1_18174_5_92	GCA_900514125.1	UKRF01000110.1	Contig	SC	unknown	unknown	unknown	unknown	unknown
750	Kp00226	CC0512	humanx	Italy	2011	GCA_000585895.1_KP4-R	GCA_000585895.1	APMF01000001.1	Contig	Istituto Superiore di Sanita	Italy	Mar-2011	unknown	unknown	blood culture
751	Kp03547	CC0512	human	Switzerland	2013	GCA_003353375.1_ASM335337v1	GCA_003353375.1	QRAG01000011.1	Contig	Geneva University Hospital	Switzerland: Geneva	2013-02-06	Homo sapiens	unknown	wound
752	Kp06791	CC0512	nosource	nocountry	noyear	GCA_900506825.1_19506_1_48	GCA_900506825.1	UJPF01000176.1	Contig	SC	unknown	unknown	unknown	unknown	unknown
753	Kp06792	CC0512	nosource	nocountry	noyear	GCA_900506835.1_19506_1_47	GCA_900506835.1	UJPE01000137.1	Contig	SC	unknown	unknown	unknown	unknown	unknown
754	Kp06796	CC0512	nosource	nocountry	noyear	GCA_900506875.1_19506_1_50	GCA_900506875.1	UJPL01000106.1	Contig	SC	unknown	unknown	unknown	unknown	unknown
755	Kp06806	CC0512	nosource	nocountry	noyear	GCA_900506975.1_19506_1_60	GCA_900506975.1	UJPT01000134.1	Contig	SC	unknown	unknown	unknown	unknown	unknown
756	Kp06812	CC0512	nosource	nocountry	noyear	GCA_900507035.1_19506_1_69	GCA_900507035.1	UJPZ01000140.1	Contig	SC	unknown	unknown	unknown	unknown	unknown
757	Kp00346	CC0512	human	Italy	2011	GCA_000695305.2_SbK60	GCA_000695305.2	AYOW01000001.1	Contig	University of Siena	Italy: Bologna	30-Jan-2011	Homo sapiens	unknown	blood
758	Kp00345	CC0512	human	Italy	2011	GCA_000695285.2_SaK60	GCA_000695285.2	AYOV01000001.1	Contig	University of Siena	Italy: Bologna	18-Jan-2011	Homo sapiens	unknown	pleural fluid
759	Kp07477	CC0512	nosource	nocountry	noyear	GCA_900514365.1_18174_6_118	GCA_900514365.1	UKSE01000311.1	Contig	SC	unknown	unknown	unknown	unknown	unknown
760	Kp07592	CC0512	nosource	nocountry	noyear	GCA_900515515.1_18174_7_114	GCA_900515515.1	UKWN01000108.1	Contig	SC	unknown	unknown	unknown	unknown	unknown
761	Kp01821	CC0512	human	Italy	2012	GCA_002236445.1_ASM223644v1	GCA_002236445.1	NGYF01000044.1	Contig	Division of Molecular Biology, Immunology and Experimental Medicine, Army Medical Center	Italy	27-Nov-2012	Homo sapiens	unknown	urethral swab
762	Kp08381	CC0512	nosource	nocountry	noyear	GCA_901539045.1_1880	GCA_901539045.1	CABEHL010000001.1	Contig	UNIMI	unknown	unknown	unknown	S_1880	unknown
763	Kp01814	CC0512	human	Italy	2013	GCA_002236305.1_ASM223630v1	GCA_002236305.1	NGXN01000017.1	Scaffold	Division of Molecular Biology, Immunology and Experimental Medicine, Army Medical Center	Italy	25-Mar-2013	Homo sapiens	unknown	urine
764	Kp08361	CC0512	nosource	nocountry	noyear	GCA_901538315.1_2106	GCA_901538315.1	CABEGU010000001.1	Contig	UNIMI	unknown	unknown	unknown	S_2106	unknown
765	Kp01771	CC0512	human	Italy	2013	GCA_002235375.1_ASM223537v1	GCA_002235375.1	NGXH01000056.1	Scaffold	Division of Molecular Biology, Immunology and Experimental Medicine, Army Medical Center	Italy	17-May-2013	Homo sapiens	unknown	urine
766	Kp01775	CC0512	human	Italy	2013	GCA_002235455.1_ASM223545v1	GCA_002235455.1	NGXL01000023.1	Scaffold	Division of Molecular Biology, Immunology and Experimental Medicine, Army Medical Center	Italy	14-Apr-2013	Homo sapiens	unknown	blood
767	Kp08385	CC0512	nosource	nocountry	noyear	GCA_901539085.1_1873	GCA_901539085.1	CABEHP010000001.1	Contig	UNIMI	unknown	unknown	unknown	S_1873	unknown
768	Kp08382	CC0512	nosource	nocountry	noyear	GCA_901539055.1_1870	GCA_901539055.1	CABEHS010000001.1	Contig	UNIMI	unknown	unknown	unknown	S_1870	unknown
769	Kp08380	CC0512	nosource	nocountry	noyear	GCA_901539035.1_1845	GCA_901539035.1	CABEHH010000001.1	Contig	UNIMI	unknown	unknown	unknown	S_1845	unknown
770	Kp01782	CC0512	human	Italy	2013	GCA_002235595.1_ASM223559v1	GCA_002235595.1	NGXW01000014.1	Contig	Division of Molecular Biology, Immunology and Experimental Medicine, Army Medical Center	Italy	17-Jan-2013	Homo sapiens	unknown	peritoneal fluid
771	Kp01786	CC0512	human	Italy	2012	GCA_002235675.1_ASM223567v1	GCA_002235675.1	NGYC01000033.1	Contig	Division of Molecular Biology, Immunology and Experimental Medicine, Army Medical Center	Italy	2012-12-10	Homo sapiens	unknown	blood
772	Kp07660	CC0512	nosource	nocountry	noyear	GCA_900516195.1_18174_7_90	GCA_900516195.1	UKZD01000120.1	Contig	SC	unknown	unknown	unknown	unknown	unknown
773	Kp07468	CC0512	nosource	nocountry	noyear	GCA_900514275.1_18174_6_11	GCA_900514275.1	UKRS01000136.1	Contig	SC	unknown	unknown	unknown	unknown	unknown
774	Kp07571	CC0512	nosource	nocountry	noyear	GCA_900515305.1_18174_6_85	GCA_900515305.1	UKVV01000148.1	Contig	SC	unknown	unknown	unknown	unknown	unknown
775	Kp03546	CC0512	human	Switzerland	2012	GCA_003353345.1_ASM335334v1	GCA_003353345.1	QRAF01000001.1	Contig	Geneva University Hospital	Switzerland: Geneva	20-Jul-2012	Homo sapiens	unknown	sputum
776	Kp00750	CC0512	nosource	nocountry	2013	GCA_001182585.1_KpVA-11	GCA_001182585.1	CDFU01000001.1	Contig	UNIMI	unknown	16-Feb-2013	unknown	KpVA-11	unknown
777	Kp00747	CC0512	nosource	nocountry	2013	GCA_001182525.1_KpVA-8	GCA_001182525.1	CDGC01000001.1	Contig	UNIMI	unknown	04-Feb-2013	unknown	KpVA-8	unknown
778	Kp01812	CC0512	human	Italy	2013	GCA_002236265.1_ASM223626v1	GCA_002236265.1	NGXT01000095.1	Scaffold	Division of Molecular Biology, Immunology and Experimental Medicine, Army Medical Center	Italy	2013-02-06	Homo sapiens	unknown	rectal swab
779	Kp05779	CC0512	human	nocountry	noyear	GCA_900291545.1_AOUP-UMCG-1000	GCA_900291545.1	OLKT01000105.1	Scaffold	AOUP	unknown	unknown	unknown	Klebsiella pneumoniae 1000	human
780	Kp03728	CC0512	nosource	Italy	2017	GCA_003687815.1_ASM368781v1	GCA_003687815.1	RDWP01000100.1	Contig	JMI Laboratories	Italy	2017	unknown	unknown	unknown
781	Kp01790	CC0512	human	Italy	2012	GCA_002235755.1_ASM223575v1	GCA_002235755.1	NGYT01000063.1	Contig	Division of Molecular Biology, Immunology and Experimental Medicine, Army Medical Center	Italy	22-Oct-2012	Homo sapiens	unknown	penrose upper abdomen
782	Kp01815	CC0512	human	Italy	2013	GCA_002236315.1_ASM223631v1	GCA_002236315.1	NGXU01000017.1	Scaffold	Division of Molecular Biology, Immunology and Experimental Medicine, Army Medical Center	Italy	2013-01-11	Homo sapiens	unknown	urine
783	Kp01788	CC0512	human	Italy	2012	GCA_002235705.1_ASM223570v1	GCA_002235705.1	NGYP01000013.1	Contig	Division of Molecular Biology, Immunology and Experimental Medicine, Army Medical Center	Italy	24-Oct-2012	Homo sapiens	unknown	bladder catheter
784	Kp08049	CC0512	hospital	nocountry	noyear	GCA_900608415.1_kpneu052	GCA_900608415.1	UWYL01000004.1	Contig	BIOZENTRUM, UNIVERSITY OF BASEL	unknown	unknown	unknown	kpneu052	Hospital
785	Kp08024	CC0512	hospital	nocountry	noyear	GCA_900607935.1_kpneu026	GCA_900607935.1	UWWT01000007.1	Contig	BIOZENTRUM, UNIVERSITY OF BASEL	unknown	unknown	unknown	kpneu026	Hospital
786	Kp08040	CC0512	hospital	nocountry	noyear	GCA_900608285.1_kpneu042	GCA_900608285.1	UWXZ01000004.1	Contig	BIOZENTRUM, UNIVERSITY OF BASEL	unknown	unknown	unknown	kpneu042	Hospital
787	Kp08019	CC0512	hospital	nocountry	noyear	GCA_900607865.1_kpneu021	GCA_900607865.1	UWWM01000003.1	Contig	BIOZENTRUM, UNIVERSITY OF BASEL	unknown	unknown	unknown	kpneu021	Hospital
788	Kp03305	CC0512	human	Italy	2016	GCA_003227015.1_ASM322701v1	GCA_003227015.1	PQUA01000100.1	Scaffold	University of Florence	Italy: Florence	Jul-2016	Homo sapiens	unknown	Rectal swab
789	Kp07595	CC0512	nosource	nocountry	noyear	GCA_900515545.1_18174_7_118	GCA_900515545.1	UKWQ01000139.1	Contig	SC	unknown	unknown	unknown	unknown	unknown
790	Kp00448	CC0512	nosource	nocountry	noyear	GCA_000822165.1_48AVR	GCA_000822165.1	CCGW01000001.1	Contig	UNIMI	unknown	unknown	unknown	unknown	unknown
791	Kp03301	CC0512	human	Italy	2016	GCA_003226935.1_ASM322693v1	GCA_003226935.1	PQTS01000100.1	Scaffold	University of Florence	Italy: Florence	Nov-2016	Homo sapiens	unknown	Rectal swab
792	Kp03317	CC0512	human	Italy	2016	GCA_003227245.1_ASM322724v1	GCA_003227245.1	PQTX01000100.1	Scaffold	University of Florence	Italy: Florence	Oct-2016	Homo sapiens	unknown	Rectal swab
793	Kp03331	CC0512	human	Italy	2016	GCA_003227555.1_ASM322755v1	GCA_003227555.1	PQUJ01000100.1	Contig	University of Florence	Italy: Florence	Jun-2016	Homo sapiens	unknown	Rectal swab
794	Kp00443	CC0512	nosource	nocountry	noyear	GCA_000822065.1_43AVR	GCA_000822065.1	CCGS01000001.1	Contig	UNIMI	unknown	unknown	unknown	unknown	unknown
795	Kp00493	CC0512	nosource	nocountry	noyear	GCA_000823065.1_97SGR	GCA_000823065.1	CCJD01000001.1	Contig	UNIMI	unknown	unknown	unknown	unknown	unknown
796	Kp00433	CC0512	nosource	nocountry	noyear	GCA_000821865.1_30BO	GCA_000821865.1	CCGK01000001.1	Contig	UNIMI	unknown	unknown	unknown	unknown	unknown
797	Kp01289	CC0512	human	Switzerland	2013	GCA_002086005.1_ASM208600v1	GCA_002086005.1	MUMU01000024.1	Scaffold	Geneva University Hospital	Switzerland: Geneva	2013-01-01	Homo sapiens	unknown	Blood culture
798	Kp01290	CC0512	human	Switzerland	2013	GCA_002086025.1_ASM208602v1	GCA_002086025.1	MUMT01000026.1	Scaffold	Geneva University Hospital	Switzerland: Geneva	2013-01-01	Homo sapiens	unknown	Blood culture
799	Kp01291	CC0512	human	Switzerland	2013	GCA_002086055.1_ASM208605v1	GCA_002086055.1	MUMV01000088.1	Scaffold	Geneva University Hospital	Switzerland: Geneva	2013-01-01	Homo sapiens	unknown	feces
800	Kp08051	CC0512	hospital	nocountry	noyear	GCA_900608435.1_kpneu053	GCA_900608435.1	UWYM01000005.1	Contig	BIOZENTRUM, UNIVERSITY OF BASEL	unknown	unknown	unknown	kpneu053	Hospital
801	Kp07999	CC0512	hospital	nocountry	noyear	GCA_900607375.1_kpneu001	GCA_900607375.1	UWUX01000004.1	Contig	BIOZENTRUM, UNIVERSITY OF BASEL	unknown	unknown	unknown	kpneu001	Hospital
802	Kp08022	CC0512	hospital	nocountry	noyear	GCA_900607905.1_kpneu024	GCA_900607905.1	UWWQ01000005.1	Contig	BIOZENTRUM, UNIVERSITY OF BASEL	unknown	unknown	unknown	kpneu024	Hospital
803	Kp08018	CC0512	hospital	nocountry	noyear	GCA_900607855.1_kpneu020	GCA_900607855.1	UWWL01000004.1	Contig	BIOZENTRUM, UNIVERSITY OF BASEL	unknown	unknown	unknown	kpneu020	Hospital
804	Kp07998	CC0512	hospital	nocountry	noyear	GCA_900607335.1_kpneu002	GCA_900607335.1	UWUY01000005.1	Contig	BIOZENTRUM, UNIVERSITY OF BASEL	unknown	unknown	unknown	kpneu002	Hospital
805	Kp08016	CC0512	hospital	nocountry	noyear	GCA_900607815.1_kpneu018	GCA_900607815.1	UWWJ01000004.1	Contig	BIOZENTRUM, UNIVERSITY OF BASEL	unknown	unknown	unknown	kpneu018	Hospital
806	Kp08048	CC0512	hospital	nocountry	noyear	GCA_900608405.1_kpneu049	GCA_900608405.1	UWYI01000004.1	Contig	BIOZENTRUM, UNIVERSITY OF BASEL	unknown	unknown	unknown	kpneu049	Hospital
807	Kp08052	CC0512	hospital	nocountry	noyear	GCA_900608445.1_kpneu054	GCA_900608445.1	UWYN01000003.1	Contig	BIOZENTRUM, UNIVERSITY OF BASEL	unknown	unknown	unknown	kpneu054	Hospital
808	Kp08001	CC0512	hospital	nocountry	noyear	GCA_900607405.1_kpneu004	GCA_900607405.1	UWVB01000003.1	Contig	BIOZENTRUM, UNIVERSITY OF BASEL	unknown	unknown	unknown	kpneu004	Hospital
809	Kp07575	CC0512	nosource	nocountry	noyear	GCA_900515345.1_18174_6_9	GCA_900515345.1	UKVW01000489.1	Contig	SC	unknown	unknown	unknown	unknown	unknown
810	Kp00749	CC0512	nosource	nocountry	2013	GCA_001182565.1_KpVA-10	GCA_001182565.1	CDFT01000001.1	Contig	UNIMI	unknown	08-Feb-2013	unknown	KpVA-10	unknown
811	Kp00751	CC0512	nosource	nocountry	2013	GCA_001182605.1_KpVA-12	GCA_001182605.1	CDFV01000001.1	Contig	UNIMI	unknown	15-Feb-2013	unknown	KpVA-12	unknown
812	Kp01797	CC0512	human	Italy	2012	GCA_002235895.1_ASM223589v1	GCA_002235895.1	NGYG01000034.1	Contig	Division of Molecular Biology, Immunology and Experimental Medicine, Army Medical Center	Italy	28-Nov-2012	Homo sapiens	unknown	rectal swab
813	Kp00752	CC0512	nosource	nocountry	2013	GCA_001182625.1_KpVA-13	GCA_001182625.1	CDFY01000001.1	Contig	UNIMI	unknown	18-Feb-2013	unknown	KpVA-13	unknown
814	Kp00753	CC0512	nosource	nocountry	2013	GCA_001182645.1_KpVA-14	GCA_001182645.1	CDFW01000001.1	Contig	UNIMI	unknown	21-Feb-2013	unknown	KpVA-14	unknown
815	Kp00748	CC0512	nosource	nocountry	2013	GCA_001182545.1_KpVA-9	GCA_001182545.1	CDGD01000001.1	Contig	UNIMI	unknown	16-Feb-2013	unknown	KpVA-9	unknown
816	Kp04966	CC0512	human	France	2015	GCA_008631195.1_ASM863119v1	GCA_008631195.1	VWOV01000001.1	Scaffold	Faculte de Medecine, Universite Paris-Sud	France	2015-09-18	Homo sapiens	unknown	unknown
817	Kp04975	CC0512	human	France	2015	GCA_008632935.1_ASM863293v1	GCA_008632935.1	CP043969.1	Chromosome	Faculte de Medecine, Universite Paris-Sud	France	2015-08-30	Homo sapiens	unknown	unknown
818	Kp04961	CC0512	human	France	2015	GCA_008631085.1_ASM863108v1	GCA_008631085.1	VWOP01000001.1	Scaffold	Faculte de Medecine, Universite Paris-Sud	France	2015-10-02	Homo sapiens	unknown	unknown
819	Kp04958	CC0512	human	France	2015	GCA_008631055.1_ASM863105v1	GCA_008631055.1	VWON01000001.1	Scaffold	Faculte de Medecine, Universite Paris-Sud	France	2015-10-10	Homo sapiens	unknown	unknown
820	Kp04963	CC0512	human	France	2015	GCA_008631145.1_ASM863114v1	GCA_008631145.1	VWOT01000001.1	Scaffold	Faculte de Medecine, Universite Paris-Sud	France	2015-09-25	Homo sapiens	unknown	unknown
821	Kp04962	CC0512	human	France	2015	GCA_008631135.1_ASM863113v1	GCA_008631135.1	VWOR01000001.1	Scaffold	Faculte de Medecine, Universite Paris-Sud	France	2015-10-02	Homo sapiens	unknown	unknown
822	Kp08360	CC0512	nosource	nocountry	noyear	GCA_901538305.1_2205	GCA_901538305.1	CABEGR010000001.1	Contig	UNIMI	unknown	unknown	unknown	S_2205	unknown
823	Kp00482	CC0512	nosource	nocountry	noyear	GCA_000822845.1_86SGR	GCA_000822845.1	CCIF01000001.1	Contig	UNIMI	unknown	unknown	unknown	unknown	unknown
824	Kp00485	CC0512	nosource	nocountry	noyear	GCA_000822905.1_89SGR	GCA_000822905.1	CCII01000001.1	Contig	UNIMI	unknown	unknown	unknown	unknown	unknown
825	Kp00486	CC0512	nosource	nocountry	noyear	GCA_000822925.1_90SGR	GCA_000822925.1	CCIJ01000001.1	Contig	UNIMI	unknown	unknown	unknown	unknown	unknown
826	Kp00484	CC0512	nosource	nocountry	noyear	GCA_000822885.1_88SGR	GCA_000822885.1	CCIG01000001.1	Contig	UNIMI	unknown	unknown	unknown	unknown	unknown
827	Kp07377	CC0512	nosource	nocountry	noyear	GCA_900513365.1_18174_5_159	GCA_900513365.1	UKOH01000207.1	Contig	SC	unknown	unknown	unknown	unknown	unknown
828	Kp07645	CC0512	nosource	nocountry	noyear	GCA_900516045.1_18174_7_65	GCA_900516045.1	UKYO01000102.1	Contig	SC	unknown	unknown	unknown	unknown	unknown
829	Kp07620	CC0512	nosource	nocountry	noyear	GCA_900515795.1_18174_7_31	GCA_900515795.1	UKXP01000162.1	Contig	SC	unknown	unknown	unknown	unknown	unknown
830	Kp04913	CC0512	human	France	2018	GCA_008375145.1_ASM837514v1	GCA_008375145.1	VUDD01000001.1	Contig	Faculte de Medecine, Universite Paris-Sud	France	2018	Homo sapiens	unknown	unknown
831	Kp07610	CC0512	nosource	nocountry	noyear	GCA_900515695.1_18174_7_14	GCA_900515695.1	UKXH01000248.1	Contig	SC	unknown	unknown	unknown	unknown	unknown
832	Kp07614	CC0512	nosource	nocountry	noyear	GCA_900515735.1_18174_7_23	GCA_900515735.1	UKXJ01000088.1	Contig	SC	unknown	unknown	unknown	unknown	unknown
833	Kp07325	CC0512	nosource	nocountry	noyear	GCA_900512845.1_18174_5_103	GCA_900512845.1	UKMG01000147.1	Contig	SC	unknown	unknown	unknown	unknown	unknown
834	Kp07328	CC0512	nosource	nocountry	noyear	GCA_900512875.1_18174_5_105	GCA_900512875.1	UKMK01000132.1	Contig	SC	unknown	unknown	unknown	unknown	unknown
835	Kp07332	CC0512	nosource	nocountry	noyear	GCA_900512915.1_18174_5_109	GCA_900512915.1	UKMO01000090.1	Contig	SC	unknown	unknown	unknown	unknown	unknown
836	Kp07334	CC0512	nosource	nocountry	noyear	GCA_900512935.1_18174_5_112	GCA_900512935.1	UKMP01000137.1	Contig	SC	unknown	unknown	unknown	unknown	unknown
837	Kp07338	CC0512	nosource	nocountry	noyear	GCA_900512975.1_18174_5_114	GCA_900512975.1	UKMU01000136.1	Contig	SC	unknown	unknown	unknown	unknown	unknown
838	Kp07459	CC0512	nosource	nocountry	noyear	GCA_900514185.1_18174_5_99	GCA_900514185.1	UKRK01000113.1	Contig	SC	unknown	unknown	unknown	unknown	unknown
839	Kp07631	CC0512	nosource	nocountry	noyear	GCA_900515905.1_18174_7_49	GCA_900515905.1	UKYA01000134.1	Contig	SC	unknown	unknown	unknown	unknown	unknown
840	Kp07636	CC0512	nosource	nocountry	noyear	GCA_900515955.1_18174_7_59	GCA_900515955.1	UKYG01000136.1	Contig	SC	unknown	unknown	unknown	unknown	unknown
841	Kp00444	CC0512	nosource	nocountry	noyear	GCA_000822085.1_44AVR	GCA_000822085.1	CCGY01000001.1	Contig	UNIMI	unknown	unknown	unknown	unknown	unknown
842	Kp00442	CC0512	nosource	nocountry	noyear	GCA_000822045.1_42AVR	GCA_000822045.1	CCGR01000001.1	Contig	UNIMI	unknown	unknown	unknown	unknown	unknown
843	Kp00434	CC0512	nosource	nocountry	noyear	GCA_000821885.1_31AVR	GCA_000821885.1	CCGI01000001.1	Contig	UNIMI	unknown	unknown	unknown	unknown	unknown
844	Kp04919	CC0512	human	France	2018	GCA_008375255.1_ASM837525v1	GCA_008375255.1	VUDK01000001.1	Contig	Faculte de Medecine, Universite Paris-Sud	France	2018	Homo sapiens	unknown	unknown
845	Kp07533	CC0512	nosource	nocountry	noyear	GCA_900514925.1_18174_6_4	GCA_900514925.1	UKUK01000143.1	Contig	SC	unknown	unknown	unknown	unknown	unknown
846	Kp01807	CC0512	human	Italy	2013	GCA_002236155.1_ASM223615v1	GCA_002236155.1	NGWW01000049.1	Scaffold	Division of Molecular Biology, Immunology and Experimental Medicine, Army Medical Center	Italy	13-Sep-2013	Homo sapiens	unknown	cutaneus swab
847	Kp01765	CC0512	human	Italy	2013	GCA_002235245.1_ASM223524v1	GCA_002235245.1	NGWY01000036.1	Contig	Division of Molecular Biology, Immunology and Experimental Medicine, Army Medical Center	Italy	29-Aug-2013	Homo sapiens	unknown	urine
848	Kp01755	CC0512	human	Italy	2014	GCA_002235045.1_ASM223504v1	GCA_002235045.1	NGWJ01000002.1	Contig	Division of Molecular Biology, Immunology and Experimental Medicine, Army Medical Center	Italy	28-May-2014	Homo sapiens	unknown	blood
849	Kp01805	CC0512	human	Italy	2014	GCA_002236085.1_ASM223608v1	GCA_002236085.1	NGWN01000004.1	Contig	Division of Molecular Biology, Immunology and Experimental Medicine, Army Medical Center	Italy	20-Feb-2014	Homo sapiens	unknown	urine
850	Kp01759	CC0512	human	Italy	2013	GCA_002235115.1_ASM223511v1	GCA_002235115.1	NGWQ01000029.1	Scaffold	Division of Molecular Biology, Immunology and Experimental Medicine, Army Medical Center	Italy	2013-11-06	Homo sapiens	unknown	urine
851	Kp07543	CC0512	nosource	nocountry	noyear	GCA_900515025.1_18174_6_47	GCA_900515025.1	UKUR01000074.1	Contig	SC	unknown	unknown	unknown	unknown	unknown
852	Kp08369	CC0512	nosource	nocountry	noyear	GCA_901538425.1_1753	GCA_901538425.1	CABEHC010000001.1	Contig	UNIMI	unknown	unknown	unknown	S_1753	unknown
853	Kp07529	CC0512	nosource	nocountry	noyear	GCA_900514885.1_18174_6_34	GCA_900514885.1	UKUF01000076.1	Contig	SC	unknown	unknown	unknown	unknown	unknown
854	Kp01758	CC0512	human	Italy	2013	GCA_002235105.1_ASM223510v1	GCA_002235105.1	NGWP01000003.1	Scaffold	Division of Molecular Biology, Immunology and Experimental Medicine, Army Medical Center	Italy	2013-11-07	Homo sapiens	unknown	urine
855	Kp01761	CC0745	human	Italy	2013	GCA_002235165.1_ASM223516v1	GCA_002235165.1	NGWU01000001.1	Scaffold	Division of Molecular Biology, Immunology and Experimental Medicine, Army Medical Center	Italy	27-Sep-2013	Homo sapiens	unknown	inguinal swab
856	Kp03321	CC0512	human	Italy	2016	GCA_003227325.1_ASM322732v1	GCA_003227325.1	PQUO01000010.1	Contig	University of Florence	Italy: Florence	Mar-2016	Homo sapiens	unknown	Rectal swab
857	Kp03323	CC0512	human	Italy	2016	GCA_003227415.1_ASM322741v1	GCA_003227415.1	PQUS01000010.1	Contig	University of Florence	Italy: Florence	Mar-2016	Homo sapiens	unknown	Rectal swab
858	Kp07505	CC0512	nosource	nocountry	noyear	GCA_900514645.1_18174_6_149	GCA_900514645.1	UKTK01000144.1	Contig	SC	unknown	unknown	unknown	unknown	unknown
859	Kp01817	CC0512	human	Italy	2012	GCA_002236365.1_ASM223636v1	GCA_002236365.1	NGYK01000053.1	Contig	Division of Molecular Biology, Immunology and Experimental Medicine, Army Medical Center	Italy	2012-11-07	Homo sapiens	unknown	urine
860	Kp01818	CC0512	human	Italy	2012	GCA_002236385.1_ASM223638v1	GCA_002236385.1	NGYQ01000019.1	Contig	Division of Molecular Biology, Immunology and Experimental Medicine, Army Medical Center	Italy	24-Oct-2012	Homo sapiens	unknown	peritoneal fluid
861	Kp01776	CC0512	human	Italy	2013	GCA_002235475.1_ASM223547v1	GCA_002235475.1	NGXR01000008.1	Scaffold	Division of Molecular Biology, Immunology and Experimental Medicine, Army Medical Center	Italy	20-Feb-2013	Homo sapiens	unknown	perianal swab
862	Kp01780	CC0512	human	Italy	2012	GCA_002235555.1_ASM223555v1	GCA_002235555.1	NGYU01000013.1	Contig	Division of Molecular Biology, Immunology and Experimental Medicine, Army Medical Center	Italy	21-Oct-2012	Homo sapiens	unknown	exsudates
863	Kp01793	CC0512	human	Italy	2012	GCA_002235815.1_ASM223581v1	GCA_002235815.1	NGYY01000014.1	Contig	Division of Molecular Biology, Immunology and Experimental Medicine, Army Medical Center	Italy	24-Oct-2012	Homo sapiens	unknown	surgical wound
864	Kp01757	CC0512	human	Italy	2012	GCA_002235095.1_ASM223509v1	GCA_002235095.1	NGWO01000017.1	Scaffold	Division of Molecular Biology, Immunology and Experimental Medicine, Army Medical Center	Italy	20-Nov-2012	Homo sapiens	unknown	urine
865	Kp01787	CC0512	human	Italy	2012	GCA_002235695.1_ASM223569v1	GCA_002235695.1	NGYN01000058.1	Contig	Division of Molecular Biology, Immunology and Experimental Medicine, Army Medical Center	Italy	2012-11-03	Homo sapiens	unknown	urine
866	Kp03346	CC0512	human	Israel	2011	GCA_003244975.1_ASM324497v1	GCA_003244975.1	NEKU01000128.1	Contig	TLVMC	Israel	2011	Homo sapiens	unknown	unknown
867	Kp03349	CC0512	human	Israel	2011	GCA_003245035.1_ASM324503v1	GCA_003245035.1	NELD01000091.1	Contig	TLVMC	Israel	2011	Homo sapiens	unknown	unknown
868	Kp03356	CC0512	human	Israel	2011	GCA_003245185.1_ASM324518v1	GCA_003245185.1	NEKT01000088.1	Contig	TLVMC	Israel	2011	Homo sapiens	unknown	unknown
869	Kp03362	CC0512	human	Israel	2011	GCA_003245305.1_ASM324530v1	GCA_003245305.1	NELA01000091.1	Contig	TLVMC	Israel	2011	Homo sapiens	unknown	unknown
870	Kp03363	CC0512	human	Israel	2011	GCA_003245315.1_ASM324531v1	GCA_003245315.1	NELB01000151.1	Contig	TLVMC	Israel	2011	Homo sapiens	unknown	unknown
871	Kp07253	CC0512	humanx	nocountry	noyear	GCA_900512125.2_18174_4_143	GCA_900512125.2	UKJP02000001.1	Contig	SC	unknown	unknown	unknown	unknown	Blood
872	Kp03345	CC0512	human	Israel	2011	GCA_003244955.1_ASM324495v1	GCA_003244955.1	MDTM01000098.1	Contig	TLVMC	Israel	2011	Homo sapiens	unknown	unknown
873	Kp07265	CC0512	humanx	nocountry	noyear	GCA_900512245.2_18174_4_159	GCA_900512245.2	UKJX02000001.1	Contig	SC	unknown	unknown	unknown	unknown	Lower Respiratory Tract Secrection
874	Kp03357	CC0512	human	Israel	2011	GCA_003245195.1_ASM324519v1	GCA_003245195.1	NEKX01000102.1	Contig	TLVMC	Israel	2011	Homo sapiens	unknown	unknown
875	Kp03358	CC0512	human	Israel	2011	GCA_003245205.1_ASM324520v1	GCA_003245205.1	NEKY01000102.1	Contig	TLVMC	Israel	2011	Homo sapiens	unknown	unknown
876	Kp03360	CC0512	human	Israel	2011	GCA_003245275.1_ASM324527v1	GCA_003245275.1	NELC01000092.1	Contig	TLVMC	Israel	2011	Homo sapiens	unknown	unknown
877	Kp03344	CC0512	human	Israel	2011	GCA_003244945.1_ASM324494v1	GCA_003244945.1	MDTL01000098.1	Contig	TLVMC	Israel	2011	Homo sapiens	unknown	unknown
878	Kp03347	CC0512	human	Israel	2011	GCA_003245015.1_ASM324501v1	GCA_003245015.1	NEKV01000098.1	Contig	TLVMC	Israel	2011	Homo sapiens	unknown	unknown
879	Kp03359	CC0512	human	Israel	2011	GCA_003245255.1_ASM324525v1	GCA_003245255.1	NEKZ01000099.1	Contig	TLVMC	Israel	2011	Homo sapiens	unknown	unknown
880	Kp03353	CC0512	human	Israel	2008	GCA_003245125.1_ASM324512v1	GCA_003245125.1	NELI01000098.1	Contig	TLVMC	Israel	2008	Homo sapiens	unknown	unknown
881	Kp06353	CC0258	nosource	nocountry	noyear	GCA_900502445.1_18623_2_36	GCA_900502445.1	UIYH01000148.1	Contig	SC	unknown	unknown	unknown	unknown	unknown
882	Kp06356	CC0258	nosource	nocountry	noyear	GCA_900502475.1_18623_2_41	GCA_900502475.1	UIYK01000103.1	Contig	SC	unknown	unknown	unknown	unknown	unknown
883	Kp06357	CC0258	nosource	nocountry	noyear	GCA_900502485.1_18623_2_40	GCA_900502485.1	UIYL01000217.1	Contig	SC	unknown	unknown	unknown	unknown	unknown
884	Kp00850	CC0258	human	Norway	2013	GCA_001463285.1_ASM146328v1	GCA_001463285.1	LNIC01000001.1	Contig	Norwegian National Advisory Unit on Detection of Antimicrobial Resistance	Norway	2013	Homo sapiens	unknown	Blood
885	Kp03352	CC0258	human	Israel	2008	GCA_003245105.1_ASM324510v1	GCA_003245105.1	NELH01000099.1	Contig	TLVMC	Israel	2008	Homo sapiens	unknown	unknown
886	Kp06497	CC0258	nosource	nocountry	noyear	GCA_900503885.1_19084_3_111	GCA_900503885.1	UJDX01000136.1	Contig	SC	unknown	unknown	unknown	unknown	unknown
887	Kp07035	CC0258	nosource	nocountry	noyear	GCA_900509945.1_17870_2_16	GCA_900509945.1	UKBD01000078.1	Contig	SC	unknown	unknown	unknown	unknown	unknown
888	Kp07322	CC0512	nosource	nocountry	noyear	GCA_900512815.1_18174_5_1	GCA_900512815.1	UKMY01000148.1	Contig	SC	unknown	unknown	unknown	unknown	unknown
889	Kp07383	CC0258	nosource	nocountry	noyear	GCA_900513425.1_18174_5_19	GCA_900513425.1	UKOO01000129.1	Contig	SC	unknown	unknown	unknown	unknown	unknown
890	Kp03219	CC0258	human	Spain	2013	GCA_003186645.1_ASM318664v1	GCA_003186645.1	QHMJ01000051.1	Scaffold	Cardiff University	Spain: Madrid	27-Oct-2013	Homo sapiens	unknown	unknown
891	Kp00393	CC0258	nosource	nocountry	noyear	GCA_000788015.1_ASM78801v1	GCA_000788015.1	JSZI01000001.1	Scaffold	Miami University	unknown	unknown	unknown	unknown	unknown
892	Kp03361	CC0258	human	Israel	2008	GCA_003245295.1_ASM324529v1	GCA_003245295.1	NELF01000090.1	Contig	TLVMC	Israel	2008	Homo sapiens	unknown	unknown
893	Kp03355	CC0512	human	Israel	2008	GCA_003245175.1_ASM324517v1	GCA_003245175.1	NELL01000099.1	Contig	TLVMC	Israel	2008	Homo sapiens	unknown	unknown
894	Kp07418	CC0512	nosource	nocountry	noyear	GCA_900513775.1_18174_5_55	GCA_900513775.1	UKPV01000116.1	Contig	SC	unknown	unknown	unknown	unknown	unknown
895	Kp07427	CC0512	nosource	nocountry	noyear	GCA_900513865.1_18174_5_61	GCA_900513865.1	UKQB01000113.1	Contig	SC	unknown	unknown	unknown	unknown	unknown
896	Kp01355	CC0512	human	Colombia	2012	GCA_002120105.1_ASM212010v1	GCA_002120105.1	MSZL01000001.1	Contig	New Jersey Medical School-Rutgers University	Colombia: Medellin	2012	Homo sapiens	unknown	urine
897	Kp01351	CC0512	human	Colombia	2013	GCA_002119885.1_ASM211988v1	GCA_002119885.1	MSZG01000001.1	Contig	New Jersey Medical School-Rutgers University	Colombia: Medellin	2013	Homo sapiens	unknown	Intracerebral material
898	Kp02536	CC0512	human	Colombia	2009	GCA_002855215.1_ASM285521v1	GCA_002855215.1	NCNU01000001.1	Contig	Universidad El Bosque	Colombia: Medellin	2009	Homo sapiens	unknown	unknown
899	Kp01354	CC0868	human	Colombia	2014	GCA_002120065.1_ASM212006v1	GCA_002120065.1	MSZM01000001.1	Contig	New Jersey Medical School-Rutgers University	Colombia: Medellin	2014	Homo sapiens	unknown	blood
900	Kp01352	CC0512	human	Colombia	2013	GCA_002119895.1_ASM211989v1	GCA_002119895.1	MSZH01000001.1	Contig	New Jersey Medical School-Rutgers University	Colombia: Medellin	2013	Homo sapiens	unknown	urine
901	Kp02503	CC0512	human	Colombia	2009	GCA_002854455.1_ASM285445v1	GCA_002854455.1	NCNV01000001.1	Contig	Universidad El Bosque	Colombia: Medellin	2009	Homo sapiens	unknown	unknown
902	Kp02507	CC0512	human	Colombia	2008	GCA_002854525.1_ASM285452v1	GCA_002854525.1	NCNP01000001.1	Contig	Universidad El Bosque	Colombia: Medellin	2008	Homo sapiens	unknown	unknown
903	Kp03364	CC0512	human	Israel	2008	GCA_003245355.1_ASM324535v1	GCA_003245355.1	NELJ01000096.1	Contig	TLVMC	Israel	2008	Homo sapiens	unknown	unknown
904	Kp03343	CC0258	human	Israel	2011	GCA_003244935.1_ASM324493v1	GCA_003244935.1	MDTK01000095.1	Contig	TLVMC	Israel	2011	Homo sapiens	unknown	unknown
905	Kp03348	CC0258	human	Israel	2011	GCA_003245025.1_ASM324502v1	GCA_003245025.1	NEKW01000095.1	Contig	TLVMC	Israel	2011	Homo sapiens	unknown	unknown
906	Kp03350	CC0258	human	Israel	2011	GCA_003245045.1_ASM324504v1	GCA_003245045.1	NELE01000098.1	Contig	TLVMC	Israel	2011	Homo sapiens	unknown	unknown
907	Kp01461	CC0258	human	USA	2013	GCA_002180595.1_ASM218059v1	GCA_002180595.1	NDBM01000019.1	Contig	JCVI	USA	2013	Homo sapiens	unknown	blood
908	Kp01478	CC0258	human	USA	2013	GCA_002180965.1_ASM218096v1	GCA_002180965.1	NDCR01000028.1	Contig	JCVI	USA	2013	Homo sapiens	unknown	blood
909	Kp01486	CC0258	human	USA	2013	GCA_002181105.1_ASM218110v1	GCA_002181105.1	NDDB01000018.1	Contig	JCVI	USA	2013	Homo sapiens	unknown	blood
910	Kp01487	CC0258	human	USA	2013	GCA_002181145.1_ASM218114v1	GCA_002181145.1	NDDC01000003.1	Contig	JCVI	USA	2013	Homo sapiens	unknown	blood
911	Kp01506	CC0258	human	USA	2013	GCA_002181525.1_ASM218152v1	GCA_002181525.1	NDBH01000086.1	Contig	JCVI	USA	2013	Homo sapiens	unknown	blood
912	Kp01495	CC0258	human	USA	2013	GCA_002181305.1_ASM218130v1	GCA_002181305.1	NDDP01000090.1	Contig	JCVI	USA	2013	Homo sapiens	unknown	blood
913	Kp01531	CC0258	human	USA	2013	GCA_002182055.1_ASM218205v1	GCA_002182055.1	NDEJ01000083.1	Contig	JCVI	USA	2013	Homo sapiens	unknown	blood
914	Kp01534	CC0258	human	USA	2013	GCA_002182135.1_ASM218213v1	GCA_002182135.1	NDEK01000065.1	Contig	JCVI	USA	2013	Homo sapiens	unknown	blood
915	Kp07501	CC0258	nosource	nocountry	noyear	GCA_900514605.1_18174_6_151	GCA_900514605.1	UKTE01000134.1	Contig	SC	unknown	unknown	unknown	unknown	unknown
916	Kp07555	CC0258	nosource	nocountry	noyear	GCA_900515145.1_18174_6_67	GCA_900515145.1	UKVD01000105.1	Contig	SC	unknown	unknown	unknown	unknown	unknown
917	Kp07562	CC0258	nosource	nocountry	noyear	GCA_900515215.1_18174_6_73	GCA_900515215.1	UKVN01000117.1	Contig	SC	unknown	unknown	unknown	unknown	unknown
918	Kp07563	CC0258	nosource	nocountry	noyear	GCA_900515225.1_18174_6_71	GCA_900515225.1	UKVM01000109.1	Contig	SC	unknown	unknown	unknown	unknown	unknown
919	Kp07654	CC0258	nosource	nocountry	noyear	GCA_900516135.1_18174_7_78	GCA_900516135.1	UKYX01000334.1	Contig	SC	unknown	unknown	unknown	unknown	unknown
920	Kp08354	CC0258	nosource	nocountry	noyear	GCA_901538235.1_2066	GCA_901538235.1	CABEGN010000001.1	Contig	UNIMI	unknown	unknown	unknown	S_2066	unknown
921	Kp08357	CC0258	nosource	nocountry	noyear	GCA_901538275.1_2133	GCA_901538275.1	CABEGS010000001.1	Contig	UNIMI	unknown	unknown	unknown	S_2133	unknown
922	Kp08359	CC0258	nosource	nocountry	noyear	GCA_901538295.1_2176	GCA_901538295.1	CABEGT010000001.1	Contig	UNIMI	unknown	unknown	unknown	S_2176	unknown
923	Kp08362	CC0258	nosource	nocountry	noyear	GCA_901538325.1_2079	GCA_901538325.1	CABEGX010000001.1	Contig	UNIMI	unknown	unknown	unknown	S_2079	unknown
924	Kp08364	CC0258	nosource	nocountry	noyear	GCA_901538345.1_2165	GCA_901538345.1	CABEGV010000001.1	Contig	UNIMI	unknown	unknown	unknown	S_2165	unknown
925	Kp08365	CC0258	nosource	nocountry	noyear	GCA_901538365.1_2182	GCA_901538365.1	CABEGY010000001.1	Contig	UNIMI	unknown	unknown	unknown	S_2182	unknown
926	Kp08366	CC0258	nosource	nocountry	noyear	GCA_901538375.1_2174	GCA_901538375.1	CABEHA010000001.1	Contig	UNIMI	unknown	unknown	unknown	S_2174	unknown
927	Kp08367	CC0258	nosource	nocountry	noyear	GCA_901538395.1_2183	GCA_901538395.1	CABEHB010000001.1	Contig	UNIMI	unknown	unknown	unknown	S_2183	unknown
928	Kp08368	CC0258	nosource	nocountry	noyear	GCA_901538405.1_2186	GCA_901538405.1	CABEGZ010000001.1	Contig	UNIMI	unknown	unknown	unknown	S_2186	unknown
929	Kp08373	CC0258	nosource	nocountry	noyear	GCA_901538965.1_1987	GCA_901538965.1	CABEHF010000001.1	Contig	UNIMI	unknown	unknown	unknown	S_1987	unknown
930	Kp08384	CC0258	nosource	nocountry	noyear	GCA_901539075.1_2003	GCA_901539075.1	CABEHR010000001.1	Contig	UNIMI	unknown	unknown	unknown	S_2003	unknown
931	Kp00153	CC0258	human	Italy	2011	GCA_000495895.2_SfK50	GCA_000495895.2	AVFD01000001.1	Scaffold	University of Siena	Italy: Central Italy, Bologna	10-Jan-2011	Homo sapiens	unknown	blood
932	Kp00745	CC0258	nosource	nocountry	2011	GCA_001182485.1_KpVA-6	GCA_001182485.1	CDGA01000001.1	Contig	UNIMI	unknown	17-Mar-2011	unknown	KpVA-6	unknown
933	Kp07498	CC0258	nosource	nocountry	noyear	GCA_900514575.1_18174_6_147	GCA_900514575.1	UKTB01000116.1	Contig	SC	unknown	unknown	unknown	unknown	unknown
934	Kp07365	CC0258	nosource	nocountry	noyear	GCA_900513245.1_18174_5_146	GCA_900513245.1	UKNX01000120.1	Contig	SC	unknown	unknown	unknown	unknown	unknown
935	Kp07447	CC0258	nosource	nocountry	noyear	GCA_900514065.1_18174_5_86	GCA_900514065.1	UKRE01000109.1	Contig	SC	unknown	unknown	unknown	unknown	unknown
936	Kp00746	CC0258	nosource	nocountry	2011	GCA_001182505.1_KpVA-7	GCA_001182505.1	CDGB01000001.1	Contig	UNIMI	unknown	03-May-2011	unknown	KpVA-7	unknown
937	Kp00744	CC0258	nosource	nocountry	2011	GCA_001182465.1_KpVA-5	GCA_001182465.1	CDFO01000001.1	Contig	UNIMI	unknown	27-Jan-2011	unknown	KpVA-5	unknown
938	Kp08355	CC0258	nosource	nocountry	noyear	GCA_901538245.1_2137	GCA_901538245.1	CABEGO010000001.1	Contig	UNIMI	unknown	unknown	unknown	S_2137	unknown
939	Kp08358	CC0258	nosource	nocountry	noyear	GCA_901538285.1_2018	GCA_901538285.1	CABEGQ010000001.1	Contig	UNIMI	unknown	unknown	unknown	S_2018	unknown
940	Kp08363	CC0258	nosource	nocountry	noyear	GCA_901538335.1_2110	GCA_901538335.1	CABEGW010000001.1	Contig	UNIMI	unknown	unknown	unknown	S_2110	unknown
941	Kp08050	CC0258	hospital	nocountry	noyear	GCA_900608425.1_kpneu051	GCA_900608425.1	UWYK01000005.1	Contig	BIOZENTRUM, UNIVERSITY OF BASEL	unknown	unknown	unknown	kpneu051	Hospital
942	Kp08374	CC0258	nosource	nocountry	noyear	GCA_901538975.1_2228	GCA_901538975.1	CABEHI010000001.1	Contig	UNIMI	unknown	unknown	unknown	S_2228	unknown
943	Kp08370	CC0258	nosource	nocountry	noyear	GCA_901538775.1_2221	GCA_901538775.1	CABEHD010000001.1	Contig	UNIMI	unknown	unknown	unknown	S_2221	unknown
944	Kp08356	CC0258	nosource	nocountry	noyear	GCA_901538255.1_2218	GCA_901538255.1	CABEGP010000001.1	Contig	UNIMI	unknown	unknown	unknown	S_2218	unknown
945	Kp07813	CC0258	nosource	nocountry	noyear	GCA_900517725.1_18489_5_29	GCA_900517725.1	ULFC01000115.1	Contig	SC	unknown	unknown	unknown	unknown	unknown
946	Kp07815	CC0258	nosource	nocountry	noyear	GCA_900517745.1_18489_5_31	GCA_900517745.1	ULFE01000090.1	Contig	SC	unknown	unknown	unknown	unknown	unknown
947	Kp07811	CC0258	nosource	nocountry	noyear	GCA_900517705.1_18489_5_27	GCA_900517705.1	ULEZ01000111.1	Contig	SC	unknown	unknown	unknown	unknown	unknown
948	Kp07814	CC0258	nosource	nocountry	noyear	GCA_900517735.1_18489_5_33	GCA_900517735.1	ULFD01000095.1	Contig	SC	unknown	unknown	unknown	unknown	unknown
949	Kp03293	CC0258	human	Spain	2015	GCA_003225835.1_ASM322583v1	GCA_003225835.1	QKNM01000001.1	Contig	Hospital Universitari Vall d'Hebron	Spain: Barcelona	20-Aug-2015	Homo sapiens	unknown	urine
950	Kp07619	CC0258	nosource	nocountry	noyear	GCA_900515785.1_18174_7_27	GCA_900515785.1	UKXO01000112.1	Contig	SC	unknown	unknown	unknown	unknown	unknown
951	Kp07361	CC0258	nosource	nocountry	noyear	GCA_900513205.1_18174_5_142	GCA_900513205.1	UKNS01000106.1	Contig	SC	unknown	unknown	unknown	unknown	unknown
952	Kp07618	CC0258	nosource	nocountry	noyear	GCA_900515775.1_18174_7_29	GCA_900515775.1	UKXM01000110.1	Contig	SC	unknown	unknown	unknown	unknown	unknown
953	Kp00152	CC0258	human	Italy	2010	GCA_000495875.1_SeK50	GCA_000495875.1	AVFC01000001.1	Scaffold	University of Siena	Italy: Central Italy, Bologna	07-Dec-2010	Homo sapiens	unknown	blood
954	Kp00042	CC0258	nosource	nocountry	noyear	GCA_000313465.1_ASM31346v1	GCA_000313465.1	CANR01000193.1	Contig	UNIMI	unknown	unknown	unknown	unknown	unknown
955	Kp00041	CC0258	nosource	nocountry	noyear	GCA_000313365.1_ASM31336v1	GCA_000313365.1	CANS01000168.1	Contig	UNIMI	unknown	unknown	unknown	unknown	unknown
956	Kp00014	CC0258	human	USA	2011	GCA_000281315.1_KPNIH9_1	GCA_000281315.1	AKAB01000001.1	Contig	NISC	USA	2011	Homo sapiens	unknown	rectal swab
957	Kp00978	CC0258	human	USA	2013	GCA_001667545.1_ASM166754v1	GCA_001667545.1	LRRE01000001.1	Contig	NHGRI	USA	2013	Homo sapiens	unknown	unknown
958	Kp00977	CC0258	human	USA	2013	GCA_001666015.1_ASM166601v1	GCA_001666015.1	LRIM01000001.1	Contig	NHGRI	USA	2013	Homo sapiens	unknown	unknown
959	Kp00980	CC0258	human	USA	2013	GCA_001675125.1_ASM167512v1	GCA_001675125.1	CP014647.1	Complete Genome	NHGRI/NIH	USA	2013	Homo sapiens	unknown	unknown
960	Kp00976	CC0258	human	USA	2014	GCA_001666005.1_ASM166600v1	GCA_001666005.1	LTDV01000001.1	Contig	NHGRI	USA	2014	Homo sapiens	unknown	unknown
961	Kp02716	CC0258	hospital	nocountry	2012	GCA_002920135.1_ASM292013v1	GCA_002920135.1	PQJQ01000001.1	Contig	NIH	unknown	2012-07	unknown	unknown	handrail
962	Kp00985	CC0258	human	USA	2012	GCA_001695655.1_ASM169565v1	GCA_001695655.1	MBQW01000001.1	Contig	NIH	USA	2012	Homo sapiens	unknown	perirectal
963	Kp00023	CC0258	human	USA	2011	GCA_000281495.1_KPNIH21_1	GCA_000281495.1	AKAL01000001.1	Contig	NISC	USA	2011	Homo sapiens	unknown	rectal swab
964	Kp00024	CC0258	human	USA	2011	GCA_000281515.1_KPNIH22_1	GCA_000281515.1	AKAM01000001.1	Contig	NISC	USA	2011	Homo sapiens	unknown	rectal swab
965	Kp00022	CC0258	human	USA	2011	GCA_000281475.1_KPNIH18_1	GCA_000281475.1	AKAI01000001.1	Contig	NISC	USA	2011	Homo sapiens	unknown	rectal swab
966	Kp00017	CC0258	human	USA	2011	GCA_000281375.1_KPNIH20_1	GCA_000281375.1	AKAK01000001.1	Contig	NISC	USA	2011	Homo sapiens	unknown	throat
967	Kp00019	CC0258	human	USA	2011	GCA_000281415.1_KPNIH7_1	GCA_000281415.1	AJZZ01000001.1	Contig	NISC	USA	2011	Homo sapiens	unknown	ventilator
968	Kp00028	CC0258	human	USA	2011	GCA_000281595.1_KPNIH16_1	GCA_000281595.1	AKAG01000001.1	Contig	NISC	USA	2011	Homo sapiens	unknown	throat
969	Kp00026	CC0258	human	USA	2011	GCA_000281555.1_KPNIH8_1	GCA_000281555.1	AKAA01000001.1	Contig	NISC	USA	2011	Homo sapiens	unknown	rectal swab
970	Kp00029	CC0258	human	USA	2011	GCA_000281615.1_KPNIH19_1	GCA_000281615.1	AKAJ01000001.1	Contig	NISC	USA	2011	Homo sapiens	unknown	rectal swab
971	Kp00021	CC0258	human	USA	2011	GCA_000281455.1_KPNIH14_1	GCA_000281455.1	AKAF01000001.1	Contig	NISC	USA	2011	Homo sapiens	unknown	rectal swab
972	Kp00015	CC0258	human	USA	2011	GCA_000281335.1_KPNIH12_1	GCA_000281335.1	AKAE01000001.1	Contig	NISC	USA	2011	Homo sapiens	unknown	rectal swab
973	Kp00016	CC0258	human	USA	2011	GCA_000281355.1_KPNIH17_1	GCA_000281355.1	AKAH01000001.1	Contig	NISC	USA	2011	Homo sapiens	unknown	rectal swab
974	Kp00025	CC0258	human	USA	2011	GCA_000281535.2_ASM28153v2	GCA_000281535.2	CP008827.1	Complete Genome	NIH Intramural Sequencing Center	USA	2011	Homo sapiens	unknown	groin
975	Kp00027	CC0258	human	USA	2011	GCA_000281575.1_KPNIH11_1	GCA_000281575.1	AKAD01000001.1	Contig	NISC	USA	2011	Homo sapiens	unknown	rectal swab
976	Kp00018	CC0258	human	USA	2011	GCA_000281395.1_KPNIH4_1	GCA_000281395.1	AJZW01000001.1	Contig	NIH Intramural Sequencing Center	USA	2011	Homo sapiens	unknown	peritoneal fluid
977	Kp00011	CC0258	human	USA	2011	GCA_000281255.1_KPNIH2_1	GCA_000281255.1	AJZV01000001.1	Contig	NIH Intramural Sequencing Center	USA	2011	Homo sapiens	unknown	wound
978	Kp00020	CC0258	human	USA	2011	GCA_000281435.2_ASM28143v2	GCA_000281435.2	CP007727.1	Complete Genome	NISC	USA	2011	Homo sapiens	unknown	groin
979	Kp00012	CC0258	human	USA	2011	GCA_000281275.1_KPNIH5_1	GCA_000281275.1	AJZX01000001.1	Contig	NIH Intramural Sequencing Center	USA	2011	Homo sapiens	unknown	peritoneal fluid
980	Kp00013	CC0258	human	USA	2011	GCA_000281295.1_KPNIH6_1	GCA_000281295.1	AJZY01000001.1	Contig	NIH Intramural Sequencing Center	USA	2011	Homo sapiens	unknown	peritoneal fluid
981	Kp04548	CC0258	human	USA	2007	GCA_006540455.2_ASM654045v2	GCA_006540455.2	SUNN02000001.1	Scaffold	Ares Genetics GmbH	USA: Mt. Sinai Medical Center	2007-09-07	Homo sapiens	unknown	unknown
982	Kp05851	CC0258	nosource	nocountry	noyear	GCA_900451625.1_32512_C01	GCA_900451625.1	UGKS01000005.1	Contig	SC	unknown	unknown	unknown	unknown	unknown
983	Kp08015	CC0258	hospital	nocountry	noyear	GCA_900607795.1_kpneu017	GCA_900607795.1	UWWF01000004.1	Contig	BIOZENTRUM, UNIVERSITY OF BASEL	unknown	unknown	unknown	kpneu017	Hospital
984	Kp01505	CC0258	human	USA	2013	GCA_002181505.1_ASM218150v1	GCA_002181505.1	NDEC01000077.1	Contig	JCVI	USA	2013	Homo sapiens	unknown	blood
985	Kp01538	CC0258	human	USA	2013	GCA_002182215.1_ASM218221v1	GCA_002182215.1	NDER01000084.1	Contig	JCVI	USA	2013	Homo sapiens	unknown	blood
986	Kp01462	CC0258	human	USA	2013	GCA_002180605.1_ASM218060v1	GCA_002180605.1	NDBO01000113.1	Contig	JCVI	USA	2013	Homo sapiens	unknown	blood
987	Kp00691	CC0258	human	nocountry	2014	GCA_001034245.1_Kleb_pneu_UCI91_V1	GCA_001034245.1	KQ089704.1	Scaffold	Broad Institute	unknown	2014	Homo sapiens	unknown	unknown
988	Kp00057	CC0258	human	USA	noyear	GCA_000406405.1_gkp1v01	GCA_000406405.1	AQOT01000001.1	Contig	JCVI	USA	unknown	Homo sapiens	unknown	unknown
989	Kp00071	CC0258	human	USA	noyear	GCA_000406685.1_gkp34v01	GCA_000406685.1	APVU01000001.1	Contig	JCVI	USA	unknown	Homo sapiens	unknown	unknown
990	Kp00082	CC0258	human	USA	noyear	GCA_000409005.1_gkp33v01	GCA_000409005.1	ARVO01000001.1	Contig	JCVI	USA	unknown	Homo sapiens	unknown	unknown
991	Kp00086	CC0258	human	USA	noyear	GCA_000409085.1_gkp15v01	GCA_000409085.1	ARPP01000001.1	Contig	JCVI	USA	unknown	Homo sapiens	unknown	unknown
992	Kp00087	CC0258	human	USA	noyear	GCA_000409105.1_gkp36v01	GCA_000409105.1	ARPQ01000001.1	Contig	JCVI	USA	unknown	Homo sapiens	unknown	unknown
993	Kp00092	CC0258	human	USA	noyear	GCA_000417045.1_gkp17v01	GCA_000417045.1	ARSE01000001.1	Contig	JCVI	USA	unknown	Homo sapiens	unknown	unknown
994	Kp00097	CC0258	human	USA	noyear	GCA_000417145.1_gkp23v01	GCA_000417145.1	ARSK01000001.1	Contig	JCVI	USA	unknown	Homo sapiens	unknown	unknown
995	Kp00102	CC0258	human	USA	noyear	GCA_000417245.1_gkp20v01	GCA_000417245.1	ARSH01000001.1	Contig	JCVI	USA	unknown	Homo sapiens	unknown	unknown
996	Kp00104	CC0258	human	USA	noyear	GCA_000417305.1_gkp7v01	GCA_000417305.1	ARRW01000001.1	Contig	JCVI	USA	unknown	Homo sapiens	unknown	unknown
997	Kp00105	CC0258	human	USA	noyear	GCA_000417325.1_gkp8v01	GCA_000417325.1	ARRX01000001.1	Contig	JCVI	USA	unknown	Homo sapiens	unknown	unknown
998	Kp00106	CC0258	human	USA	noyear	GCA_000417345.1_gkp9v01	GCA_000417345.1	ARRY01000001.1	Contig	JCVI	USA	unknown	Homo sapiens	unknown	unknown
999	Kp00111	CC0258	human	USA	noyear	GCA_000417445.1_gkp6v01	GCA_000417445.1	ARSL01000001.1	Contig	JCVI	USA	unknown	Homo sapiens	unknown	unknown
1000	Kp00114	CC0258	human	USA	noyear	GCA_000417545.1_gkp19v01	GCA_000417545.1	ARSG01000001.1	Contig	JCVI	USA	unknown	Homo sapiens	unknown	unknown
1001	Kp01165	CC0258	human	USA	2012	GCA_001903285.4_ASM190328v4	GCA_001903285.4	MPXI04000086.1	Contig	JCVI	USA: Ohio	2012	Homo sapiens	unknown	urine
1002	Kp01168	CC0258	human	USA	2013	GCA_001903355.4_ASM190335v4	GCA_001903355.4	MPWW04000055.1	Contig	JCVI	USA: Ohio	2013	Homo sapiens	unknown	urine
1003	Kp01173	CC0258	human	USA	2013	GCA_001903445.4_ASM190344v4	GCA_001903445.4	MPWQ04000131.1	Contig	JCVI	USA: Ohio	2013	Homo sapiens	unknown	blood
1004	Kp01179	CC0258	human	USA	2013	GCA_001903555.4_ASM190355v4	GCA_001903555.4	MPXF04000076.1	Contig	JCVI	USA: Ohio	2013	Homo sapiens	unknown	blood
1005	Kp01196	CC0258	human	USA	2014	GCA_001903925.4_ASM190392v4	GCA_001903925.4	MPYN04000042.1	Contig	JCVI	USA: Ohio	2014	Homo sapiens	unknown	urine
1006	Kp01208	CC0258	human	USA	2013	GCA_001904165.4_ASM190416v4	GCA_001904165.4	MPZG04000093.1	Contig	JCVI	USA: Ohio	2013	Homo sapiens	unknown	urine
1007	Kp01221	CC0258	human	USA	2012	GCA_001904425.4_ASM190442v4	GCA_001904425.4	MPYA04000090.1	Contig	JCVI	USA: Ohio	2012	Homo sapiens	unknown	urine
1008	Kp01604	CC0258	human	USA	2012	GCA_002185805.2_ASM218580v2	GCA_002185805.2	NFCB02000085.1	Contig	JCVI	USA: Ohio	2012	Homo sapiens	unknown	blood
1009	Kp01615	CC0258	human	USA	2014	GCA_002186045.2_ASM218604v2	GCA_002186045.2	NFAH02000062.1	Contig	JCVI	USA: Ohio	2014	Homo sapiens	unknown	blood
1010	Kp01617	CC0258	human	USA	2013	GCA_002186085.2_ASM218608v2	GCA_002186085.2	NFAJ02000093.1	Contig	JCVI	USA: Ohio	2013	Homo sapiens	unknown	blood
1011	Kp01618	CC0258	human	USA	2013	GCA_002186095.2_ASM218609v2	GCA_002186095.2	NFAN02000079.1	Contig	JCVI	USA: Ohio	2013	Homo sapiens	unknown	blood
1012	Kp01629	CC0258	human	USA	2013	GCA_002186325.2_ASM218632v2	GCA_002186325.2	NFBK02000099.1	Contig	JCVI	USA: Ohio	2013	Homo sapiens	unknown	blood
1013	Kp02841	CC0258	human	USA	2012	GCA_002969495.2_ASM296949v2	GCA_002969495.2	PUYO02000062.1	Contig	JCVI	USA: Ohio	2012	Homo sapiens	unknown	urine
1014	Kp02843	CC0258	human	USA	2013	GCA_002969535.2_ASM296953v2	GCA_002969535.2	PUYS02000060.1	Contig	JCVI	USA: Ohio	2013	Homo sapiens	unknown	miscellaneous body fluid
1015	Kp02845	CC0258	human	USA	2012	GCA_002969575.2_ASM296957v2	GCA_002969575.2	PUYN02000004.1	Contig	JCVI	USA: Ohio	2012	Homo sapiens	unknown	respiratory
1016	Kp02850	CC0258	human	USA	2013	GCA_002969675.2_ASM296967v2	GCA_002969675.2	PUYT02000036.1	Contig	JCVI	USA: Ohio	2013	Homo sapiens	unknown	wound
1017	Kp02897	CC0258	human	USA	2013	GCA_002970615.2_ASM297061v2	GCA_002970615.2	PUZI02000089.1	Contig	JCVI	USA: Ohio	2013	Homo sapiens	unknown	urine
1018	Kp02859	CC0258	human	USA	2013	GCA_002969855.2_ASM296985v2	GCA_002969855.2	PUZW02000113.1	Contig	JCVI	USA: Ohio	2013	Homo sapiens	unknown	urine
1019	Kp01619	CC0258	human	USA	2013	GCA_002186125.2_ASM218612v2	GCA_002186125.2	NFAR02000004.1	Contig	JCVI	USA: Ohio	2013	Homo sapiens	unknown	blood
1020	Kp02856	CC0258	human	USA	2013	GCA_002969795.2_ASM296979v2	GCA_002969795.2	PUZL02000076.1	Contig	JCVI	USA: Ohio	2013	Homo sapiens	unknown	urine
1021	Kp01577	CC0258	human	USA	2013	GCA_002185155.2_ASM218515v2	GCA_002185155.2	NFBP02000079.1	Contig	JCVI	USA: Ohio	2013	Homo sapiens	unknown	blood
1022	Kp01578	CC0258	human	USA	2012	GCA_002185185.2_ASM218518v2	GCA_002185185.2	NFBS02000052.1	Contig	JCVI	USA: Ohio	2012	Homo sapiens	unknown	blood
1023	Kp01601	CC0258	human	USA	2012	GCA_002185735.2_ASM218573v2	GCA_002185735.2	NFBV02000043.1	Contig	JCVI	USA: Ohio	2012	Homo sapiens	unknown	blood
1024	Kp01590	ST3631	human	USA	2014	GCA_002185515.2_ASM218551v2	GCA_002185515.2	NFAI02000012.1	Contig	JCVI	USA: Ohio	2014	Homo sapiens	unknown	blood
1025	Kp02906	ST3631	human	USA	2014	GCA_002970785.2_ASM297078v2	GCA_002970785.2	PVAC02000113.1	Contig	JCVI	USA: Ohio	2014	Homo sapiens	unknown	urine
1026	Kp02907	ST3631	human	USA	2014	GCA_002970815.2_ASM297081v2	GCA_002970815.2	PVAD02000097.1	Contig	JCVI	USA: Ohio	2014	Homo sapiens	unknown	blood
1027	Kp02919	CC0258	human	USA	2014	GCA_002973975.2_ASM297397v2	GCA_002973975.2	PVDQ02000013.1	Contig	JCVI	USA: Ohio	2014	Homo sapiens	unknown	urine
1028	Kp02933	CC0258	human	USA	2014	GCA_002974255.2_ASM297425v2	GCA_002974255.2	PVDR02000041.1	Contig	JCVI	USA: Ohio	2014	Homo sapiens	unknown	urine
1029	Kp02898	CC0258	human	USA	2013	GCA_002970625.2_ASM297062v2	GCA_002970625.2	PUZK02000096.1	Contig	JCVI	USA: Ohio	2013	Homo sapiens	unknown	blood
1030	Kp01570	CC0258	human	USA	2013	GCA_002185025.2_ASM218502v2	GCA_002185025.2	NFAY02000044.1	Contig	JCVI	USA: Ohio	2013	Homo sapiens	unknown	blood
1031	Kp01633	CC0258	human	USA	2012	GCA_002186405.2_ASM218640v2	GCA_002186405.2	NFBY02000137.1	Contig	JCVI	USA: Ohio	2012	Homo sapiens	unknown	blood
1032	Kp01598	CC0258	human	USA	2013	GCA_002185665.2_ASM218566v2	GCA_002185665.2	NFBE02000090.1	Contig	JCVI	USA: Ohio	2013	Homo sapiens	unknown	blood
1033	Kp02920	CC0258	human	USA	2013	GCA_002973995.2_ASM297399v2	GCA_002973995.2	PVDT02000122.1	Contig	JCVI	USA: Ohio	2013	Homo sapiens	unknown	urine
1034	Kp01586	CC0258	human	USA	2015	GCA_002185425.2_ASM218542v2	GCA_002185425.2	NEZQ02000030.1	Contig	JCVI	USA: North Carolina	2015	Homo sapiens	unknown	blood
1035	Kp02879	CC0258	human	USA	2015	GCA_002970255.2_ASM297025v2	GCA_002970255.2	PVAW02000093.1	Contig	JCVI	USA: Ohio	2015	Homo sapiens	unknown	miscellaneous body fluid
1036	Kp02874	CC0258	human	USA	2014	GCA_002970155.2_ASM297015v2	GCA_002970155.2	PVAP02000032.1	Contig	JCVI	USA: Ohio	2014	Homo sapiens	unknown	wound
1037	Kp02881	CC0258	human	USA	2015	GCA_002970295.2_ASM297029v2	GCA_002970295.2	PVAX02000043.1	Contig	JCVI	USA: Ohio	2015	Homo sapiens	unknown	urine
1038	Kp02882	CC0258	human	USA	2015	GCA_002970315.2_ASM297031v2	GCA_002970315.2	PVAY02000032.1	Contig	JCVI	USA: Ohio	2015	Homo sapiens	unknown	urine
1039	Kp02915	CC0258	human	USA	2012	GCA_002973895.2_ASM297389v2	GCA_002973895.2	PVDL02000066.1	Contig	JCVI	USA: Ohio	2012	Homo sapiens	unknown	urine
1040	Kp01161	CC0258	human	USA	2014	GCA_001903205.4_ASM190320v4	GCA_001903205.4	MPXD04000021.1	Contig	JCVI	USA: Ohio	2014	Homo sapiens	unknown	urine
1041	Kp00078	CC0258	human	USA	noyear	GCA_000406865.1_gkp56v01	GCA_000406865.1	APWI01000001.1	Contig	JCVI	USA	unknown	Homo sapiens	unknown	unknown
1042	Kp02872	CC0258	human	USA	2014	GCA_002970115.2_ASM297011v2	GCA_002970115.2	PVAM02000090.1	Contig	JCVI	USA: Ohio	2014	Homo sapiens	unknown	respiratory
1043	Kp01563	CC0258	human	USA	2014	GCA_002184865.2_ASM218486v2	GCA_002184865.2	NEZY02000052.1	Contig	JCVI	USA: North Carolina	2014	Homo sapiens	unknown	blood
1044	Kp01166	CC0258	human	USA	2013	GCA_001903295.4_ASM190329v4	GCA_001903295.4	MPWV04000055.1	Contig	JCVI	USA: Ohio	2013	Homo sapiens	unknown	blood
1045	Kp01175	CC0258	human	USA	2012	GCA_001903495.4_ASM190349v4	GCA_001903495.4	MPXQ04000019.1	Contig	JCVI	USA: Ohio	2012	Homo sapiens	unknown	urine
1046	Kp00076	CC0258	human	USA	noyear	GCA_000406825.1_gkp39v01	GCA_000406825.1	APVX01000001.1	Contig	JCVI	USA	unknown	Homo sapiens	unknown	unknown
1047	Kp01199	CC0258	human	USA	2014	GCA_001903995.4_ASM190399v4	GCA_001903995.4	MPZL04000023.1	Contig	JCVI	USA: Ohio	2014	Homo sapiens	unknown	blood
1048	Kp00232	CC0258	human	USA	2012	GCA_000599905.1_KPB_4_IHQD	GCA_000599905.1	AQPG01000001.1	Contig	Los Alamos National Laboratory	USA: OH	Mar-2012	Homo sapiens	unknown	Human clinical: Urine
1049	Kp01193	CC0258	human	USA	2012	GCA_001903865.4_ASM190386v4	GCA_001903865.4	MPXP04000014.1	Contig	JCVI	USA: Ohio	2012	Homo sapiens	unknown	intra-abdominal
1050	Kp01162	CC0258	human	USA	2012	GCA_001903215.4_ASM190321v4	GCA_001903215.4	MPXM04000100.1	Contig	JCVI	USA: Ohio	2012	Homo sapiens	unknown	respiratory
1051	Kp02829	CC0258	human	USA	2012	GCA_002969255.2_ASM296925v2	GCA_002969255.2	PUYD02000056.1	Contig	JCVI	USA: Ohio	2012	Homo sapiens	unknown	urine
1052	Kp02833	CC0258	human	USA	2012	GCA_002969335.2_ASM296933v2	GCA_002969335.2	PUYF02000098.1	Contig	JCVI	USA: Ohio	2012	Homo sapiens	unknown	urine
1053	Kp02836	CC0258	human	USA	2012	GCA_002969385.2_ASM296938v2	GCA_002969385.2	PUYK02000055.1	Contig	JCVI	USA: Ohio	2012	Homo sapiens	unknown	urine
1054	Kp02865	CC0258	human	USA	2014	GCA_002969965.2_ASM296996v2	GCA_002969965.2	PVAF02000002.1	Contig	JCVI	USA: Ohio	2014	Homo sapiens	unknown	urine
1055	Kp02932	CC0258	human	USA	2015	GCA_002974235.2_ASM297423v2	GCA_002974235.2	PVEI02000057.1	Contig	JCVI	USA: Ohio	2015	Homo sapiens	unknown	urine
1056	Kp00357	CC0258	nosource	nocountry	noyear	GCA_000709205.1_UHKPC45v01	GCA_000709205.1	JMSX01000001.1	Contig	JCVI	unknown	unknown	unknown	unknown	unknown
1057	Kp02890	CC0258	human	USA	2013	GCA_002970475.2_ASM297047v2	GCA_002970475.2	PUYY02000128.1	Contig	JCVI	USA: Ohio	2013	Homo sapiens	unknown	urine
1058	Kp01213	CC0258	human	USA	2012	GCA_001904255.4_ASM190425v4	GCA_001904255.4	MPXY04000075.1	Contig	JCVI	USA: Ohio	2012	Homo sapiens	unknown	respiratory
1059	Kp01187	CC0258	human	USA	2012	GCA_001903755.4_ASM190375v4	GCA_001903755.4	MPXO04000033.1	Contig	JCVI	USA: Ohio	2012	Homo sapiens	unknown	urine
1060	Kp00073	CC0258	human	USA	noyear	GCA_000406725.1_gkp38v01	GCA_000406725.1	APVW01000001.1	Contig	JCVI	USA	unknown	Homo sapiens	unknown	unknown
1061	Kp01191	CC0258	human	USA	2012	GCA_001903835.4_ASM190383v4	GCA_001903835.4	MPXV04000066.1	Contig	JCVI	USA: Ohio	2012	Homo sapiens	unknown	urine
1062	Kp01172	CC0258	human	USA	2013	GCA_001903435.4_ASM190343v4	GCA_001903435.4	MPWO04000064.1	Contig	JCVI	USA: Ohio	2013	Homo sapiens	unknown	urine
1063	Kp01574	CC0258	human	USA	2013	GCA_002185105.2_ASM218510v2	GCA_002185105.2	NFBM02000096.1	Contig	JCVI	USA: Ohio	2013	Homo sapiens	unknown	blood
1064	Kp02928	CC0258	human	USA	2014	GCA_002974155.2_ASM297415v2	GCA_002974155.2	PVEG02000094.1	Contig	JCVI	USA: Ohio	2014	Homo sapiens	unknown	wound
1065	Kp02934	CC0258	human	USA	2014	GCA_002974275.2_ASM297427v2	GCA_002974275.2	PVDX02000082.1	Contig	JCVI	USA: Ohio	2014	Homo sapiens	unknown	miscellaneous body fluid
1066	Kp01631	CC0258	human	USA	2012	GCA_002186365.2_ASM218636v2	GCA_002186365.2	NFBQ02000085.1	Contig	JCVI	USA: Ohio	2012	Homo sapiens	unknown	blood
1067	Kp02895	CC0258	human	USA	2013	GCA_002970575.2_ASM297057v2	GCA_002970575.2	PUZG02000118.1	Contig	JCVI	USA: Ohio	2013	Homo sapiens	unknown	urine
1068	Kp01554	CC0258	human	USA	2015	GCA_002184525.2_ASM218452v2	GCA_002184525.2	NEYP02000039.1	Contig	JCVI	USA: Unknown	2015	Homo sapiens	unknown	blood
1069	Kp02835	CC0258	human	USA	2012	GCA_002969375.2_ASM296937v2	GCA_002969375.2	PUYH02000097.1	Contig	JCVI	USA: Ohio	2012	Homo sapiens	unknown	respiratory
1070	Kp02876	CC0258	human	USA	2013	GCA_002970195.2_ASM297019v2	GCA_002970195.2	PVAR02000079.1	Contig	JCVI	USA: Ohio	2013	Homo sapiens	unknown	urine
1071	Kp01603	CC0258	human	USA	2012	GCA_002185755.2_ASM218575v2	GCA_002185755.2	NFCA02000075.1	Contig	JCVI	USA: Ohio	2012	Homo sapiens	unknown	blood
1072	Kp01610	CC0258	human	USA	2015	GCA_002185925.2_ASM218592v2	GCA_002185925.2	NEZI02000076.1	Contig	JCVI	USA: North Carolina	2015	Homo sapiens	unknown	blood
1073	Kp02901	CC0258	human	USA	2014	GCA_002970695.2_ASM297069v2	GCA_002970695.2	PUZS02000070.1	Contig	JCVI	USA: Ohio	2014	Homo sapiens	unknown	respiratory
1074	Kp02861	CC0258	human	USA	2014	GCA_002969895.2_ASM296989v2	GCA_002969895.2	PUZR02000036.1	Contig	JCVI	USA: Ohio	2014	Homo sapiens	unknown	respiratory
1075	Kp01562	CC0258	human	USA	2014	GCA_002184835.2_ASM218483v2	GCA_002184835.2	NEZW02000035.1	Contig	JCVI	USA: North Carolina	2014	Homo sapiens	unknown	blood
1076	Kp01595	CC0258	human	USA	2013	GCA_002185625.2_ASM218562v2	GCA_002185625.2	NFBF02000002.1	Contig	JCVI	USA: Ohio	2013	Homo sapiens	unknown	blood
1077	Kp00085	CC0258	human	USA	noyear	GCA_000409065.1_gkp10v01	GCA_000409065.1	ARPO01000001.1	Contig	JCVI	USA	unknown	Homo sapiens	unknown	unknown
1078	Kp00100	CC0258	human	USA	noyear	GCA_000417205.1_gkp13v01	GCA_000417205.1	ARSB01000001.1	Contig	JCVI	USA	unknown	Homo sapiens	unknown	unknown
1079	Kp00101	CC0258	nosource	nocountry	noyear	GCA_000417225.2_ASM41722v2	GCA_000417225.2	CP011976.1	Complete Genome	JCVI	unknown	unknown	unknown	unknown	unknown
1080	Kp01177	CC0258	human	USA	2013	GCA_001903525.4_ASM190352v4	GCA_001903525.4	MPWM04000055.1	Contig	JCVI	USA: Ohio	2013	Homo sapiens	unknown	urine
1081	Kp02848	CC0258	human	USA	2013	GCA_002969635.2_ASM296963v2	GCA_002969635.2	PUYU02000107.1	Contig	JCVI	USA: Michigan	2013	Homo sapiens	unknown	respiratory
1082	Kp01572	CC0258	human	USA	2014	GCA_002185055.2_ASM218505v2	GCA_002185055.2	NFBB02000013.1	Contig	JCVI	USA: Ohio	2014	Homo sapiens	unknown	blood
1083	Kp01628	CC0258	human	USA	2013	GCA_002186275.2_ASM218627v2	GCA_002186275.2	NFBH02000042.1	Contig	JCVI	USA: Ohio	2013	Homo sapiens	unknown	blood
1084	Kp01550	CC0258	human	USA	2015	GCA_002184415.2_ASM218441v2	GCA_002184415.2	NEYK02000033.1	Contig	JCVI	USA: Unknown	2015	Homo sapiens	unknown	blood
1085	Kp01553	CC0258	human	USA	2016	GCA_002184515.2_ASM218451v2	GCA_002184515.2	NEYL02000117.1	Contig	JCVI	USA: Unknown	2016	Homo sapiens	unknown	blood
1086	Kp01148	CC0258	human	USA	2014	GCA_001902945.4_ASM190294v4	GCA_001902945.4	MPXB04000003.1	Contig	JCVI	USA: Michigan	2014	Homo sapiens	unknown	wound
1087	Kp01605	CC0258	human	USA	2016	GCA_002185815.2_ASM218581v2	GCA_002185815.2	NEZB02000038.1	Contig	JCVI	USA: Unknown	2016	Homo sapiens	unknown	blood
1088	Kp01555	CC0258	human	USA	2015	GCA_002184705.2_ASM218470v2	GCA_002184705.2	NEZC02000055.1	Contig	JCVI	USA: Unknown	2015	Homo sapiens	unknown	blood
1089	Kp01180	CC0258	human	USA	2013	GCA_001903605.4_ASM190360v4	GCA_001903605.4	MPYI04000001.1	Contig	JCVI	USA: Michigan	2013	Homo sapiens	unknown	urine
1090	Kp01158	CC0258	human	USA	2013	GCA_001903135.4_ASM190313v4	GCA_001903135.4	MPWG04000057.1	Contig	JCVI	USA: Michigan	2013	Homo sapiens	unknown	urine
1091	Kp01139	CC0258	human	USA	2012	GCA_001902765.4_ASM190276v4	GCA_001902765.4	MPWC04000024.1	Contig	JCVI	USA: Michigan	2012	Homo sapiens	unknown	urine
1092	Kp01189	CC0258	human	USA	2014	GCA_001903785.4_ASM190378v4	GCA_001903785.4	MPZE04000035.1	Contig	JCVI	USA: Michigan	2014	Homo sapiens	unknown	urine
1093	Kp01151	CC0258	human	USA	2013	GCA_001903015.4_ASM190301v4	GCA_001903015.4	MPWK04000043.1	Contig	JCVI	USA: Michigan	2013	Homo sapiens	unknown	urine
1094	Kp01182	CC0258	human	USA	2013	GCA_001903625.4_ASM190362v4	GCA_001903625.4	MPYG04000010.1	Contig	JCVI	USA: Michigan	2013	Homo sapiens	unknown	urine
1095	Kp01224	CC0258	human	USA	2014	GCA_001904485.4_ASM190448v4	GCA_001904485.4	MPZK04000083.1	Contig	JCVI	USA: Michigan	2014	Homo sapiens	unknown	urine
1096	Kp01573	CC0258	human	USA	2013	GCA_002185075.2_ASM218507v2	GCA_002185075.2	NFBI02000075.1	Contig	JCVI	USA: Ohio	2013	Homo sapiens	unknown	blood
1097	Kp01552	CC0258	human	USA	2014	GCA_002184505.2_ASM218450v2	GCA_002184505.2	NEYM02000067.1	Contig	JCVI	USA: Unknown	2014	Homo sapiens	unknown	blood
1098	Kp01174	CC0258	human	USA	2013	GCA_001903465.4_ASM190346v4	GCA_001903465.4	MPWI04000035.1	Contig	JCVI	USA: Michigan	2013	Homo sapiens	unknown	respiratory
1099	Kp01186	CC0258	human	USA	2014	GCA_001903735.4_ASM190373v4	GCA_001903735.4	MPZJ04000058.1	Contig	JCVI	USA: Michigan	2014	Homo sapiens	unknown	urine
1100	Kp01210	CC0258	human	USA	2014	GCA_001904205.4_ASM190420v4	GCA_001904205.4	MPZI04000063.1	Contig	JCVI	USA: Michigan	2014	Homo sapiens	unknown	urine
1101	Kp02910	CC0258	human	USA	2014	GCA_002970875.2_ASM297087v2	GCA_002970875.2	PVAI02000093.1	Contig	JCVI	USA: Ohio	2014	Homo sapiens	unknown	wound
1102	Kp01560	CC0258	human	USA	2015	GCA_002184795.2_ASM218479v2	GCA_002184795.2	NEZT02000081.1	Contig	JCVI	USA: North Carolina	2015	Homo sapiens	unknown	blood
1103	Kp01154	CC0258	human	USA	2013	GCA_001903045.4_ASM190304v4	GCA_001903045.4	MPWS04000249.1	Contig	JCVI	USA: Ohio	2013	Homo sapiens	unknown	urine
1104	Kp01170	CC0258	human	USA	2013	GCA_001903385.4_ASM190338v4	GCA_001903385.4	MPWX04000009.1	Contig	JCVI	USA: Ohio	2013	Homo sapiens	CRK0140	wound
1105	Kp01592	CC0258	human	USA	2014	GCA_002185555.2_ASM218555v2	GCA_002185555.2	NFAM02000094.1	Contig	JCVI	USA: Ohio	2014	Homo sapiens	unknown	blood
1106	Kp01616	CC0258	human	USA	2014	GCA_002186055.2_ASM218605v2	GCA_002186055.2	NFAC02000087.1	Contig	JCVI	USA: Ohio	2014	Homo sapiens	unknown	blood
1107	Kp01621	CC0258	human	USA	2013	GCA_002186165.2_ASM218616v2	GCA_002186165.2	NFAS02000002.1	Contig	JCVI	USA: Ohio	2013	Homo sapiens	unknown	blood
1108	Kp01622	CC0258	human	USA	2014	GCA_002186185.2_ASM218618v2	GCA_002186185.2	NFAT02000081.1	Contig	JCVI	USA: Ohio	2014	Homo sapiens	unknown	blood
1109	Kp02916	CC0258	human	USA	2013	GCA_002973915.2_ASM297391v2	GCA_002973915.2	PVDP02000044.1	Contig	JCVI	USA: Ohio	2013	Homo sapiens	unknown	respiratory
1110	Kp02921	CC0258	human	USA	2013	GCA_002974005.2_ASM297400v2	GCA_002974005.2	PVDU02000075.1	Contig	JCVI	USA: Ohio	2013	Homo sapiens	unknown	respiratory
1111	Kp02923	CC0258	human	USA	2014	GCA_002974055.2_ASM297405v2	GCA_002974055.2	PVDW02000091.1	Contig	JCVI	USA: Ohio	2014	Homo sapiens	unknown	wound
1112	Kp02924	CC0258	human	USA	2014	GCA_002974075.2_ASM297407v2	GCA_002974075.2	PVDZ02000014.1	Contig	JCVI	USA: Ohio	2014	Homo sapiens	unknown	blood
1113	Kp02926	CC0258	human	USA	2014	GCA_002974115.2_ASM297411v2	GCA_002974115.2	PVEB02000047.1	Contig	JCVI	USA: Ohio	2014	Homo sapiens	unknown	respiratory
1114	Kp02927	CC0258	human	USA	2014	GCA_002974135.2_ASM297413v2	GCA_002974135.2	PVED02000073.1	Contig	JCVI	USA: Ohio	2014	Homo sapiens	unknown	urine
1115	Kp02930	CC0258	human	USA	2014	GCA_002974195.2_ASM297419v2	GCA_002974195.2	PVEH02000084.1	Contig	JCVI	USA: Ohio	2014	Homo sapiens	unknown	miscellaneous body fluid
1116	Kp02935	CC0258	human	USA	2014	GCA_002974285.2_ASM297428v2	GCA_002974285.2	PVDV02000103.1	Contig	JCVI	USA: Ohio	2014	Homo sapiens	unknown	urine
1117	Kp02937	CC0258	human	USA	2014	GCA_002974335.2_ASM297433v2	GCA_002974335.2	PVEF02000013.1	Contig	JCVI	USA: Ohio	2014	Homo sapiens	unknown	miscellaneous body fluid
1118	Kp02922	CC0258	human	USA	2013	GCA_002974015.2_ASM297401v2	GCA_002974015.2	PVDY02000087.1	Contig	JCVI	USA: Ohio	2013	Homo sapiens	unknown	respiratory
1119	Kp02929	CC0258	human	USA	2014	GCA_002974165.2_ASM297416v2	GCA_002974165.2	PVEE02000030.1	Contig	JCVI	USA: Ohio	2014	Homo sapiens	unknown	respiratory
1120	Kp02917	CC0258	human	USA	2012	GCA_002973925.2_ASM297392v2	GCA_002973925.2	PVDM02000076.1	Contig	JCVI	USA: Ohio	2012	Homo sapiens	unknown	urine
1121	Kp01602	CC0258	human	USA	2012	GCA_002185745.2_ASM218574v2	GCA_002185745.2	NFBZ02000047.1	Contig	JCVI	USA: Ohio	2012	Homo sapiens	unknown	blood
1122	Kp00064	CC0258	human	USA	noyear	GCA_000406545.1_gkp45v01	GCA_000406545.1	APWC01000001.1	Contig	JCVI	USA	unknown	Homo sapiens	unknown	unknown
1123	Kp02925	CC0258	human	USA	2014	GCA_002974095.2_ASM297409v2	GCA_002974095.2	PVEC02000045.1	Contig	JCVI	USA: Ohio	2014	Homo sapiens	unknown	miscellaneous body fluid
1124	Kp01188	CC0258	human	USA	2012	GCA_001903775.4_ASM190377v4	GCA_001903775.4	MPXR04000093.1	Contig	JCVI	USA: Ohio	2012	Homo sapiens	unknown	urine
1125	Kp01222	CC0258	human	USA	2012	GCA_001904455.4_ASM190445v4	GCA_001904455.4	MPXX04000054.1	Contig	JCVI	USA: Ohio	2012	Homo sapiens	unknown	urine
1126	Kp02912	CC0258	human	USA	2013	GCA_002973835.2_ASM297383v2	GCA_002973835.2	PVDO02000040.1	Contig	JCVI	USA: Ohio	2013	Homo sapiens	unknown	urine
1127	Kp02914	CC0258	human	USA	2013	GCA_002973875.2_ASM297387v2	GCA_002973875.2	PVDN02000094.1	Contig	JCVI	USA: Ohio	2013	Homo sapiens	unknown	urine
1128	Kp01217	CC0258	human	USA	2013	GCA_001904335.4_ASM190433v4	GCA_001904335.4	MPYD04000001.1	Contig	JCVI	USA: Ohio	2013	Homo sapiens	unknown	urine
1129	Kp01178	CC0258	human	USA	2012	GCA_001903535.4_ASM190353v4	GCA_001903535.4	MPXW04000086.1	Contig	JCVI	USA: Ohio	2012	Homo sapiens	unknown	urine
1130	Kp01606	CC0258	human	USA	2012	GCA_002185835.2_ASM218583v2	GCA_002185835.2	NFCC02000067.1	Contig	JCVI	USA: Ohio	2012	Homo sapiens	unknown	blood
1131	Kp02913	CC0258	human	USA	2012	GCA_002973855.2_ASM297385v2	GCA_002973855.2	PVDK02000120.1	Contig	JCVI	USA: Ohio	2012	Homo sapiens	unknown	urine
1132	Kp01219	CC0258	human	USA	2013	GCA_001904385.4_ASM190438v4	GCA_001904385.4	MPXZ04000023.1	Contig	JCVI	USA: Ohio	2013	Homo sapiens	unknown	urine
1133	Kp01155	CC0258	human	USA	2013	GCA_001903095.4_ASM190309v4	GCA_001903095.4	MPWP04000020.1	Contig	JCVI	USA: Ohio	2013	Homo sapiens	unknown	respiratory
1134	Kp02918	CC0258	human	USA	2013	GCA_002973955.2_ASM297395v2	GCA_002973955.2	PVDS02000068.1	Contig	JCVI	USA: Ohio	2013	Homo sapiens	unknown	miscellaneous body fluid
1135	Kp02496	CC0258	human	Colombia	2011	GCA_002854295.1_ASM285429v1	GCA_002854295.1	NCOJ01000019.1	Contig	Universidad El Bosque	Colombia: Bogota	2011	Homo sapiens	unknown	unknown
1136	Kp02505	CC0258	human	Colombia	2009	GCA_002854495.1_ASM285449v1	GCA_002854495.1	NCNR01000001.1	Contig	Universidad El Bosque	Colombia: Bogota	2009	Homo sapiens	unknown	unknown
1137	Kp02525	CC0258	human	Colombia	2012	GCA_002854975.1_ASM285497v1	GCA_002854975.1	NCOW01000001.1	Contig	Universidad El Bosque	Colombia: Neiva	2012	Homo sapiens	unknown	unknown
1138	Kp02529	CC0258	human	Colombia	2011	GCA_002855045.1_ASM285504v1	GCA_002855045.1	NCOO01000012.1	Contig	Universidad El Bosque	Colombia: Bucaramanga	2011	Homo sapiens	unknown	unknown
1139	Kp02535	CC0258	human	Colombia	2009	GCA_002855195.1_ASM285519v1	GCA_002855195.1	NCNY01000015.1	Contig	Universidad El Bosque	Colombia: Ibague	2009	Homo sapiens	unknown	unknown
1140	Kp02526	CC0258	human	Colombia	2012	GCA_002854995.1_ASM285499v1	GCA_002854995.1	NCOS01000001.1	Contig	Universidad El Bosque	Colombia: Bogota	2012	Homo sapiens	unknown	unknown
1141	Kp02501	CC0258	human	Colombia	2010	GCA_002854415.1_ASM285441v1	GCA_002854415.1	NCOA01000001.1	Contig	Universidad El Bosque	Colombia: Bogota	2010	Homo sapiens	unknown	unknown
1142	Kp02515	CC0258	human	Colombia	2007	GCA_002854735.1_ASM285473v1	GCA_002854735.1	NCNA01000015.1	Contig	Universidad El Bosque	Colombia: Ibague	2007	Homo sapiens	unknown	unknown
1143	Kp02531	CC0258	human	Colombia	2010	GCA_002855115.1_ASM285511v1	GCA_002855115.1	NCOF01000001.1	Contig	Universidad El Bosque	Colombia: Ibague	2010	Homo sapiens	unknown	unknown
1144	Kp02530	CC0258	human	Colombia	2011	GCA_002855075.1_ASM285507v1	GCA_002855075.1	NCOK01000001.1	Contig	Universidad El Bosque	Colombia: Bogota	2011	Homo sapiens	unknown	unknown
1145	Kp02504	CC0258	human	Colombia	2009	GCA_002854465.1_ASM285446v1	GCA_002854465.1	NCNW01000001.1	Contig	Universidad El Bosque	Colombia: Bucaramanga	2009	Homo sapiens	unknown	unknown
1146	Kp02532	CC0258	human	Colombia	2010	GCA_002855125.1_ASM285512v1	GCA_002855125.1	NCOE01000001.1	Contig	Universidad El Bosque	Colombia: Bucaramanga	2010	Homo sapiens	unknown	unknown
1147	Kp02502	CC0258	human	Colombia	2009	GCA_002854435.1_ASM285443v1	GCA_002854435.1	NCNX01000001.1	Contig	Universidad El Bosque	Colombia: Bucaramanga	2009	Homo sapiens	unknown	unknown
1148	Kp02499	CC0258	human	Colombia	2010	GCA_002854375.1_ASM285437v1	GCA_002854375.1	NCOD01000001.1	Contig	Universidad El Bosque	Colombia: Bucaramanga	2010	Homo sapiens	unknown	unknown
1149	Kp02497	CC0258	human	Colombia	2011	GCA_002854335.1_ASM285433v1	GCA_002854335.1	NCOI01000001.1	Contig	Universidad El Bosque	Colombia: Bogota	2011	Homo sapiens	unknown	unknown
1150	Kp02521	CC0258	human	Colombia	2013	GCA_002854895.1_ASM285489v1	GCA_002854895.1	NCPB01000001.1	Contig	Universidad El Bosque	Colombia: Cali	2013	Homo sapiens	unknown	unknown
1151	Kp02528	CC0258	human	Colombia	2011	GCA_002855035.1_ASM285503v1	GCA_002855035.1	NCOR01000001.1	Contig	Universidad El Bosque	Colombia: Pereira	2011	Homo sapiens	unknown	unknown
1152	Kp02500	CC0258	human	Colombia	2010	GCA_002854385.1_ASM285438v1	GCA_002854385.1	NCOB01000012.1	Contig	Universidad El Bosque	Colombia: Cali	2010	Homo sapiens	unknown	unknown
1153	Kp02492	CC0258	human	Colombia	2011	GCA_002854235.1_ASM285423v1	GCA_002854235.1	NCOP01000015.1	Contig	Universidad El Bosque	Colombia: Ibague	2011	Homo sapiens	unknown	unknown
1154	Kp02494	CC0258	human	Colombia	2011	GCA_002854275.1_ASM285427v1	GCA_002854275.1	NCOM01000020.1	Contig	Universidad El Bosque	Colombia: Medellin	2011	Homo sapiens	unknown	unknown
1155	Kp02520	CC0258	human	Colombia	2013	GCA_002854865.1_ASM285486v1	GCA_002854865.1	NCPD01000017.1	Contig	Universidad El Bosque	Colombia: Bucaramanga	2013	Homo sapiens	unknown	unknown
1156	Kp02857	CC0258	human	USA	2013	GCA_002969815.2_ASM296981v2	GCA_002969815.2	PUZP02000075.1	Contig	JCVI	USA: Ohio	2013	Homo sapiens	unknown	urine
1157	Kp01732	CC0258	nosource	nocountry	noyear	GCA_002197505.1_ASM219750v1	GCA_002197505.1	CP021859.1	Complete Genome	Centers for Disease Control and Prevention	unknown	unknown	unknown	unknown	unknown
1158	Kp00837	CC0258	human	Norway	2010	GCA_001462795.1_ASM146279v1	GCA_001462795.1	LNHD01000001.1	Contig	Norwegian National Advisory Unit on Detection of Antimicrobial Resistance	Norway	2010	Homo sapiens	unknown	Urine
1159	Kp00230	CC0258	human	USA	2010	GCA_000597905.1_ASM59790v1	GCA_000597905.1	CP006918.1	Complete Genome	Igenbio Inc	USA	2010	human	unknown	urinary tract infection
1160	Kp00758	CC0258	human	nocountry	2013	GCA_001185685.1_Kleb_pneu_UCI69_V1	GCA_001185685.1	KQ236771.1	Scaffold	Broad Institute	unknown	2013	Homo sapiens	unknown	unknown
1161	Kp00210	CC0258	nosource	nocountry	noyear	GCA_000567525.1_Kleb_pneu_UCI_1_V1	GCA_000567525.1	KK036901.1	Scaffold	Broad Institute	unknown	unknown	unknown	unknown	unknown
1162	Kp00125	CC0258	nosource	nocountry	noyear	GCA_000474885.1_Kleb_pneu_BIDMC_12C_V1_PacBio	GCA_000474885.1	AXLG01000001.1	Contig	Broad Institute	unknown	unknown	unknown	unknown	unknown
1163	Kp01160	CC0258	human	USA	2012	GCA_001903195.4_ASM190319v4	GCA_001903195.4	MPXK04000119.1	Contig	JCVI	USA: Ohio	2012	Homo sapiens	unknown	respiratory
1164	Kp01580	CC0258	human	USA	2012	GCA_002185215.2_ASM218521v2	GCA_002185215.2	NFCD02000047.1	Contig	JCVI	USA: Ohio	2012	Homo sapiens	unknown	blood
1165	Kp02830	CC0258	human	USA	2012	GCA_002969265.2_ASM296926v2	GCA_002969265.2	PUYE02000108.1	Contig	JCVI	USA: Ohio	2012	Homo sapiens	unknown	urine
1166	Kp02863	CC0258	human	USA	2014	GCA_002969935.2_ASM296993v2	GCA_002969935.2	PUZT02000058.1	Contig	JCVI	USA: Ohio	2014	Homo sapiens	unknown	urine
1167	Kp02902	CC0258	human	USA	2014	GCA_002970715.2_ASM297071v2	GCA_002970715.2	PUZU02000059.1	Contig	JCVI	USA: Ohio	2014	Homo sapiens	unknown	urine
1168	Kp02936	CC0258	human	USA	2014	GCA_002974315.2_ASM297431v2	GCA_002974315.2	PVEA02000062.1	Contig	JCVI	USA: Ohio	2014	Homo sapiens	unknown	urine
1169	Kp01164	CC0258	human	USA	2012	GCA_001903265.4_ASM190326v4	GCA_001903265.4	MPXH04000063.1	Contig	JCVI	USA: Ohio	2012	Homo sapiens	unknown	respiratory
1170	Kp01512	CC0258	human	USA	2013	GCA_002181665.1_ASM218166v1	GCA_002181665.1	NDCB01000080.1	Contig	JCVI	USA	2013	Homo sapiens	unknown	blood
1171	Kp01468	CC0258	human	USA	2013	GCA_002180735.1_ASM218073v1	GCA_002180735.1	NDBY01000031.1	Contig	JCVI	USA	2013	Homo sapiens	unknown	blood
1172	Kp01532	CC0258	human	USA	2013	GCA_002182065.1_ASM218206v1	GCA_002182065.1	NDEF01000090.1	Contig	JCVI	USA	2013	Homo sapiens	unknown	blood
1173	Kp00520	CC0258	human	USA	2008	GCA_001008725.1_ASM100872v1	GCA_001008725.1	LAKK01000011.1	Contig	New Jersey Medical School-Rutgers University	USA: Orlando	2008	Homo sapiens	unknown	urine
1174	Kp01451	CC0258	nosource	nocountry	noyear	GCA_002180155.1_ASM218015v1	GCA_002180155.1	CP021549.1	Complete Genome	Centers for Disease Control and Prevention	unknown	unknown	unknown	unknown	unknown
1175	Kp01726	CC0258	nosource	nocountry	noyear	GCA_002192335.1_ASM219233v1	GCA_002192335.1	CP021751.1	Complete Genome	Centers for Disease Control and Prevention	unknown	unknown	unknown	unknown	unknown
1176	Kp01456	CC0258	human	USA	2013	GCA_002180485.1_ASM218048v1	GCA_002180485.1	NDBG01000055.1	Contig	JCVI	USA	2013	Homo sapiens	unknown	blood
1177	Kp00523	CC0258	human	USA	2012	GCA_001022235.1_ASM102223v1	GCA_001022235.1	CP011647.1	Complete Genome	University of Oxford	USA:Virginia	Apr-2012	Homo sapiens	unknown	Perirectal
1178	Kp00193	CC0258	nosource	nocountry	noyear	GCA_000567185.1_Kleb_pneu_BIDMC_42b_V1	GCA_000567185.1	KK036724.1	Scaffold	Broad Institute	unknown	unknown	unknown	unknown	unknown
1179	Kp01529	CC0258	human	USA	2013	GCA_002182005.1_ASM218200v1	GCA_002182005.1	NDED01000059.1	Contig	JCVI	USA	2013	Homo sapiens	unknown	blood
1180	Kp08037	CC0258	hospital	nocountry	noyear	GCA_900608245.1_kpneu039	GCA_900608245.1	UWXV01000005.1	Contig	BIOZENTRUM, UNIVERSITY OF BASEL	unknown	unknown	unknown	kpneu039	Hospital
1181	Kp01544	CC0258	human	USA	2013	GCA_002182525.1_ASM218252v1	GCA_002182525.1	NDEW01000036.1	Contig	JCVI	USA	2013	Homo sapiens	unknown	blood
1182	Kp03596	CC0258	human	Sweden	2013	GCA_003402175.1_ASM340217v1	GCA_003402175.1	QDDY01000092.1	Contig	Orebro University	Sweden	2013	Homo sapiens	unknown	urine
1183	Kp04414	CC3795	human	USA	2016	GCA_005239265.1_ASM523926v1	GCA_005239265.1	CP039968.1	Chromosome	University of Pittsburgh	USA:Pittsburgh	Oct-2016	Homo sapiens	unknown	blood
1184	Kp04415	CC3795	human	USA	2016	GCA_005239285.1_ASM523928v1	GCA_005239285.1	CP039974.1	Chromosome	University of Pittsburgh	USA:Pittsburgh	Dec-2016	Homo sapiens	unknown	bronchoalveolar lavage
1185	Kp03600	CC3795	human	USA	2016	GCA_003403185.1_ASM340318v1	GCA_003403185.1	QUWL01000001.1	Contig	University of Pittsburgh	USA: Pittsburgh	Dec-2016	Homo sapiens	unknown	bronchoalveolar lavage
1186	Kp03817	CC0258	human	USA	2017	GCA_003861495.1_ASM386149v1	GCA_003861495.1	RDAJ01000001.1	Contig	Johns Hopkins University	USA: Baltimore	2017	Homo sapiens	unknown	patient fluids
1187	Kp03789	CC0258	human	USA	2017	GCA_003860885.1_ASM386088v1	GCA_003860885.1	RDAP01000001.1	Contig	Johns Hopkins University	USA: Baltimore	2017	Homo sapiens	unknown	patient fluids
1188	Kp03795	CC0258	human	USA	2017	GCA_003860995.1_ASM386099v1	GCA_003860995.1	RCZW01000001.1	Contig	Johns Hopkins University	USA: Baltimore	2017	Homo sapiens	unknown	patient fluids
1189	Kp01082	CC0258	nosource	nocountry	noyear	GCA_001874725.1_ASM187472v1	GCA_001874725.1	MPCJ01000001.1	Contig	Centers for Disease Control and Prevention	unknown	unknown	unknown	unknown	unknown
1190	Kp00780	CC0258	human	USA	2014	GCA_001275305.1_ASM127530v1	GCA_001275305.1	LIPK01000096.1	Contig	UCLA Medical Center	USA: California	2014-09-05	Homo sapiens	unknown	blood
1191	Kp00779	CC0258	human	USA	2014	GCA_001275295.1_ASM127529v1	GCA_001275295.1	LIPL01000102.1	Contig	UCLA Medical Center	USA: California	2014-09-04	Homo sapiens	unknown	Respiratory
1192	Kp00778	CC0258	human	USA	2014	GCA_001275285.1_ASM127528v1	GCA_001275285.1	LIPM01000054.1	Contig	UCLA Medical Center	USA: California	21-Jun-2014	Homo sapiens	unknown	Bile fluid
1193	Kp01346	CC0258	human	USA	2014	GCA_002115625.1_ASM211562v1	GCA_002115625.1	NELR01000001.1	Contig	UCLA Clinical Microbiology Laboratory	USA: Los Angeles	2014	Homo sapiens	unknown	blood
1194	Kp01347	CC0258	human	USA	2014	GCA_002115645.1_ASM211564v1	GCA_002115645.1	NELS01000001.1	Contig	UCLA Clinical Microbiology Laboratory	USA: Los Angeles	2014	Homo sapiens	unknown	blood
1195	Kp01345	CC0258	human	USA	2014	GCA_002115605.1_ASM211560v1	GCA_002115605.1	NELT01000001.1	Contig	UCLA Clinical Microbiology Laboratory	USA: Los Angeles	2014	Homo sapiens	unknown	Liver drainage
1196	Kp00172	CC0258	nosource	nocountry	noyear	GCA_000566745.1_Kleb_pneu_UCI_43_V1	GCA_000566745.1	KK036563.1	Scaffold	Broad Institute	unknown	unknown	unknown	unknown	unknown
1197	Kp01227	CC0258	human	USA	2015/2016	GCA_001905185.1_ASM190518v1	GCA_001905185.1	MAPN01000001.1	Contig	New Jersey Medical School-Rutgers University	USA	2015/2016	Homo sapiens	unknown	abscess
1198	Kp01228	CC0258	human	USA	2015/2016	GCA_001905195.1_ASM190519v1	GCA_001905195.1	MAPK01000001.1	Contig	New Jersey Medical School-Rutgers University	USA	2015/2016	Homo sapiens	unknown	urine
1199	Kp01229	CC0258	human	USA	2015/2016	GCA_001905225.1_ASM190522v1	GCA_001905225.1	MAPI01000001.1	Contig	New Jersey Medical School-Rutgers University	USA	2015/2016	Homo sapiens	unknown	BAL
1200	Kp01232	CC0258	human	USA	2015/2016	GCA_001906645.1_ASM190664v1	GCA_001906645.1	MAPL01000001.1	Contig	New Jersey Medical School-Rutgers University	USA	2015/2016	Homo sapiens	unknown	urine
1201	Kp02776	CC0258	human	USA	2015	GCA_002935915.2_ASM293591v2	GCA_002935915.2	PTHM02000081.1	Contig	JCVI	USA: Pennsylvania	2015	Homo sapiens	unknown	respiratory
1202	Kp01236	CC0258	human	USA	2015/2016	GCA_001906725.1_ASM190672v1	GCA_001906725.1	MAOR01000001.1	Contig	New Jersey Medical School-Rutgers University	USA	2015/2016	Homo sapiens	unknown	sputum
1203	Kp01233	CC0258	human	USA	2015/2016	GCA_001906685.1_ASM190668v1	GCA_001906685.1	MAPM01000001.1	Contig	New Jersey Medical School-Rutgers University	USA	2015/2016	Homo sapiens	unknown	urine
1204	Kp01234	CC0258	human	USA	2015/2016	GCA_001906705.1_ASM190670v1	GCA_001906705.1	MAOQ01000001.1	Contig	New Jersey Medical School-Rutgers University	USA	2015/2016	Homo sapiens	unknown	sputum
1205	Kp01235	CC0258	human	USA	2015/2016	GCA_001906715.1_ASM190671v1	GCA_001906715.1	MAPO01000001.1	Contig	New Jersey Medical School-Rutgers University	USA	2015/2016	Homo sapiens	unknown	sputum
1206	Kp01230	CC0258	human	USA	2015/2016	GCA_001905235.1_ASM190523v1	GCA_001905235.1	MAPH01000001.1	Contig	New Jersey Medical School-Rutgers University	USA	2015/2016	Homo sapiens	unknown	BAL
1207	Kp01231	CC0258	human	USA	2015/2016	GCA_001905315.1_ASM190531v1	GCA_001905315.1	MAPJ01000001.1	Contig	New Jersey Medical School-Rutgers University	USA	2015/2016	Homo sapiens	unknown	BAL
1208	Kp00245	CC0258	nosource	nocountry	2013	GCA_000688635.1_Kleb_pneu_CHS_08_V1	GCA_000688635.1	JJNH01000001.1	Contig	Broad Institute	unknown	2013	unknown	unknown	unknown
1209	Kp01085	CC0258	nosource	nocountry	noyear	GCA_001875025.1_ASM187502v1	GCA_001875025.1	MPCN01000001.1	Contig	Centers for Disease Control and Prevention	unknown	unknown	unknown	unknown	unknown
1210	Kp03797	CC0258	human	USA	2017	GCA_003861035.1_ASM386103v1	GCA_003861035.1	RCZV01000001.1	Contig	Johns Hopkins University	USA: Baltimore	2017	Homo sapiens	unknown	patient fluids
1211	Kp01200	CC0258	human	USA	2015	GCA_001904005.4_ASM190400v4	GCA_001904005.4	MPYV04000035.1	Contig	JCVI	USA: North Carolina	2015	Homo sapiens	unknown	urine
1212	Kp01226	CC0258	human	USA	2015	GCA_001904535.4_ASM190453v4	GCA_001904535.4	MPZA04000103.1	Contig	JCVI	USA: North Carolina	2015	Homo sapiens	unknown	urine
1213	Kp03814	CC0258	human	USA	2017	GCA_003861435.1_ASM386143v1	GCA_003861435.1	RDAR01000001.1	Contig	Johns Hopkins University	USA: Baltimore	2017	Homo sapiens	unknown	patient fluids
1214	Kp01533	CC0258	human	USA	2013	GCA_002182125.1_ASM218212v1	GCA_002182125.1	NDEL01000107.1	Contig	JCVI	USA	2013	Homo sapiens	unknown	blood
1215	Kp01509	CC0258	human	USA	2013	GCA_002181585.1_ASM218158v1	GCA_002181585.1	NDBR01000104.1	Contig	JCVI	USA	2013	Homo sapiens	unknown	blood
1216	Kp01510	CC0258	human	USA	2013	GCA_002181595.1_ASM218159v1	GCA_002181595.1	NDBS01000123.1	Contig	JCVI	USA	2013	Homo sapiens	unknown	blood
1217	Kp00231	CC0258	human	USA	2010	GCA_000598005.1_ASM59800v1	GCA_000598005.1	CP006923.1	Complete Genome	Igenbio Inc	USA	2010	human	unknown	urinary tract infection
1218	Kp01507	CC0258	human	USA	2013	GCA_002181545.1_ASM218154v1	GCA_002181545.1	NDBI01000071.1	Contig	JCVI	USA	2013	Homo sapiens	unknown	blood
1219	Kp01471	CC0258	human	USA	2013	GCA_002180805.1_ASM218080v1	GCA_002180805.1	NDCD01000169.1	Contig	JCVI	USA	2013	Homo sapiens	unknown	blood
1220	Kp01498	CC0258	human	USA	2013	GCA_002181355.1_ASM218135v1	GCA_002181355.1	NDDS01000065.1	Contig	JCVI	USA	2013	Homo sapiens	unknown	blood
1221	Kp01469	CC0258	human	USA	2013	GCA_002180765.1_ASM218076v1	GCA_002180765.1	NDCC01000016.1	Contig	JCVI	USA	2013	Homo sapiens	unknown	blood
1222	Kp01548	CC0258	human	USA	2013	GCA_002184225.1_ASM218422v1	GCA_002184225.1	NDEV01000008.1	Contig	JCVI	USA	2013	Homo sapiens	unknown	blood
1223	Kp01520	CC0258	human	USA	2013	GCA_002181825.1_ASM218182v1	GCA_002181825.1	NDDE01000036.1	Contig	JCVI	USA	2013	Homo sapiens	unknown	blood
1224	Kp01409	CC0258	human	USA	2013	GCA_002162395.1_ASM216239v1	GCA_002162395.1	NDIT01000040.1	Contig	JCVI	USA	2013	Homo sapiens	unknown	blood
1225	Kp01547	CC0258	human	USA	2013	GCA_002184115.1_ASM218411v1	GCA_002184115.1	NDEX01000059.1	Contig	JCVI	USA	2013	Homo sapiens	unknown	blood
1226	Kp01625	CC0258	human	USA	2013	GCA_002186245.2_ASM218624v2	GCA_002186245.2	NFBD02000018.1	Contig	JCVI	USA: Ohio	2013	Homo sapiens	unknown	blood
1227	Kp02888	CC0258	human	USA	2013	GCA_002970425.2_ASM297042v2	GCA_002970425.2	PUYX02000075.1	Contig	JCVI	USA: Ohio	2013	Homo sapiens	unknown	urine
1228	Kp00383	CC0258	human	USA	2013	GCA_000775375.1_ASM77537v1	GCA_000775375.1	CP009771.1	Complete Genome	NIH	USA	2013	Homo sapiens	unknown	urine
1229	Kp03263	CC0258	human	USA	2017	GCA_003195855.1_ASM319585v1	GCA_003195855.1	QIWP01000100.1	Contig	Washington University	USA: St. Louis, Missori	2017	Homo sapiens	unknown	Urine Cath
1230	Kp02875	CC0258	human	USA	2014	GCA_002970175.2_ASM297017v2	GCA_002970175.2	PVAQ02000043.1	Contig	JCVI	USA: Ohio	2014	Homo sapiens	unknown	urine
1231	Kp01599	CC0258	human	USA	2013	GCA_002185705.2_ASM218570v2	GCA_002185705.2	NFBL02000060.1	Contig	JCVI	USA: Ohio	2013	Homo sapiens	unknown	blood
1232	Kp01587	CC0258	human	USA	2014	GCA_002185465.2_ASM218546v2	GCA_002185465.2	NFAB02000031.1	Contig	JCVI	USA: Michigan	2014	Homo sapiens	unknown	blood
1233	Kp01214	CC0258	human	USA	2015	GCA_001904295.4_ASM190429v4	GCA_001904295.4	MPYX04000062.1	Contig	JCVI	USA: North Carolina	2015	Homo sapiens	unknown	blood
1234	Kp01215	CC0258	human	USA	2015	GCA_001904315.4_ASM190431v4	GCA_001904315.4	MPYY04000099.1	Contig	JCVI	USA: North Carolina	2015	Homo sapiens	unknown	blood
1235	Kp01205	CC0258	human	USA	2015	GCA_001904105.4_ASM190410v4	GCA_001904105.4	MPYW04000067.1	Contig	JCVI	USA: North Carolina	2015	Homo sapiens	unknown	respiratory
1236	Kp01206	CC0258	human	USA	2014	GCA_001904115.4_ASM190411v4	GCA_001904115.4	MPYQ04000015.1	Contig	JCVI	USA: North Carolina	2014	Homo sapiens	unknown	urine
1237	Kp01571	CC0258	human	USA	2013	GCA_002185045.2_ASM218504v2	GCA_002185045.2	NFAZ02000089.1	Contig	JCVI	USA: Ohio	2013	Homo sapiens	unknown	blood
1238	Kp01156	CC0258	human	USA	2013	GCA_001903105.4_ASM190310v4	GCA_001903105.4	MPWR04000108.1	Contig	JCVI	USA: Ohio	2013	Homo sapiens	unknown	respiratory
1239	Kp02052	CC0258	human	USA	2014	GCA_002271345.1_ASM227134v1	GCA_002271345.1	NQLN01000099.1	Contig	Northwestern University Feinberg School of Medicine	USA: Chicago, IL	2014	Homo sapiens	unknown	skin and soft tissue
1240	Kp07054	CC0258	nosource	nocountry	noyear	GCA_900510135.1_17870_2_38	GCA_900510135.1	UKBW01000092.1	Contig	SC	unknown	unknown	unknown	unknown	unknown
1241	Kp07070	CC0258	nosource	nocountry	noyear	GCA_900510295.1_17870_2_51	GCA_900510295.1	UKCL01000080.1	Contig	SC	unknown	unknown	unknown	unknown	unknown
1242	Kp03266	ST3843	human	USA	2017	GCA_003195915.1_ASM319591v1	GCA_003195915.1	QIWS01000100.1	Contig	Washington University	USA: St. Louis, Missori	2017	Homo sapiens	unknown	urine
1243	Kp03265	CC0258	human	USA	2017	GCA_003195895.1_ASM319589v1	GCA_003195895.1	QIWL01000100.1	Contig	Washington University	USA: St. Louis, Missori	2017	Homo sapiens	unknown	urine
1244	Kp00872	CC0258	human	USA	2010	GCA_001482995.1_ASM148299v1	GCA_001482995.1	LOEF01000001.1	Contig	UTSA	USA: Chicago	2010	Homo sapiens	unknown	blood
1245	Kp00876	CC0258	human	USA	2011	GCA_001483105.1_ASM148310v1	GCA_001483105.1	LOEH01000001.1	Contig	UTSA	USA: Chicago	2011	Homo sapiens	unknown	blood
1246	Kp00873	CC0258	human	USA	2010	GCA_001483005.1_ASM148300v1	GCA_001483005.1	LOEG01000001.1	Contig	UTSA	USA: Chicago	2010	Homo sapiens	unknown	Blood
1247	Kp02301	CC0258	human	USA	2011	GCA_002812665.1_ASM281266v1	GCA_002812665.1	CP025037.1	Complete Genome	Northwestern University Feinberg School of Medicine	USA: Chicago, IL	Sep-2011	Homo sapiens	unknown	urine
1248	Kp01488	CC0258	human	USA	2013	GCA_002181165.1_ASM218116v1	GCA_002181165.1	NDDD01000089.1	Contig	JCVI	USA	2013	Homo sapiens	unknown	blood
1249	Kp01086	CC0258	nosource	nocountry	noyear	GCA_001875045.2_ASM187504v2	GCA_001875045.2	MPCM02000001.1	Contig	Centers for Disease Control and Prevention	unknown	unknown	unknown	unknown	unknown
1250	Kp03802	CC0258	human	USA	2017	GCA_003861165.1_ASM386116v1	GCA_003861165.1	RDAM01000001.1	Contig	Johns Hopkins University	USA: Baltimore	2017	Homo sapiens	unknown	patient fluids
1251	Kp03793	CC0258	human	USA	2017	GCA_003860955.1_ASM386095v1	GCA_003860955.1	RDAD01000001.1	Contig	Johns Hopkins University	USA: Baltimore	2017	Homo sapiens	unknown	patient fluids
1252	Kp00126	CC0258	nosource	nocountry	noyear	GCA_000474905.1_Kleb_pneu_BIDMC_16_V1_PacBio	GCA_000474905.1	AXLF01000001.1	Contig	Broad Institute	unknown	unknown	unknown	unknown	unknown
1253	Kp03262	CC3844	human	USA	2017	GCA_003195835.1_ASM319583v1	GCA_003195835.1	QIWK01000100.1	Contig	Washington University	USA: St. Louis, Missori	2017	Homo sapiens	unknown	Urine Blad
1254	Kp02700	ST3632	nosource	Australia	2015	GCA_002910655.1_ASM291065v1	GCA_002910655.1	PPZX01000001.1	Contig	The University of Queensland	Australia: Queensland	08-Mar-2015	unknown	unknown	laboratory culture after 20 days
1255	Kp08353	ST0000	nosource	nocountry	noyear	GCA_901485165.1_kpn_kpc1_assembly	GCA_901485165.1	CABEFR010000001.1	Scaffold	AIT AUSTRIAN INSTITUTE OF TECHNOLOGY	unknown	unknown	unknown	kpn_kpc1	unknown
1256	Kp01811	CC0512	human	Italy	2013	GCA_002236245.1_ASM223624v1	GCA_002236245.1	NGXK01000021.1	Scaffold	Division of Molecular Biology, Immunology and Experimental Medicine, Army Medical Center	Italy	22-Apr-2013	Homo sapiens	unknown	inguinal swab
1257	Kp01792	CC0512	human	Italy	2012	GCA_002235795.1_ASM223579v1	GCA_002235795.1	NGXM01000005.1	Scaffold	Division of Molecular Biology, Immunology and Experimental Medicine, Army Medical Center	Italy	2012-06-04	Homo sapiens	unknown	surgical wound
1258	Kp01768	CC0512	human	Italy	2013	GCA_002235315.1_ASM223531v1	GCA_002235315.1	NGXB01000058.1	Scaffold	Division of Molecular Biology, Immunology and Experimental Medicine, Army Medical Center	Italy	30-Jun-2013	Homo sapiens	unknown	rectal swab
1259	Kp01955	CC0011	human	China	2016	GCA_002262175.1_ASM226217v1	GCA_002262175.1	NLEC01000001.1	Scaffold	Zhejiang University	China: Zhejiang, Hangzhou	16-Dec-2016	Homo sapiens	unknown	feces
1260	Kp01039	CC0855	human	Brazil	2010	GCA_001720345.1_ASM172034v1	GCA_001720345.1	MCNT01000001.1	Contig	IOC- FIOCRUZ	Brazil	2010	Homo sapiens	unknown	rectal swab
1261	Kp00855	CC0855	human	Norway	2014	GCA_001463525.1_ASM146352v1	GCA_001463525.1	LNIT01000001.1	Contig	Norwegian National Advisory Unit on Detection of Antimicrobial Resistance	Norway	2014	Homo sapiens	unknown	Tracheal secretion
1262	Kp02376	CC0833	human	Colombia	2004	GCA_002851175.1_ASM285117v1	GCA_002851175.1	NCLT01000013.1	Contig	Universidad El Bosque	Colombia	2004	Homo sapiens	unknown	unknown
1263	Kp06452	CC0437	nosource	nocountry	noyear	GCA_900503435.1_18858_1_36	GCA_900503435.1	UJCC01000048.1	Contig	SC	unknown	unknown	unknown	unknown	unknown
1264	Kp06464	CC0437	nosource	nocountry	noyear	GCA_900503555.1_18858_1_49	GCA_900503555.1	UJCP01000181.1	Contig	SC	unknown	unknown	unknown	unknown	unknown
1265	Kp06469	CC0437	nosource	nocountry	noyear	GCA_900503605.1_18858_1_53	GCA_900503605.1	UJCX01000082.1	Contig	SC	unknown	unknown	unknown	unknown	unknown
1266	Kp06625	CC0437	nosource	nocountry	noyear	GCA_900505165.1_19084_4_129	GCA_900505165.1	UJIU01000094.1	Contig	SC	unknown	unknown	unknown	unknown	unknown
1267	Kp06632	CC0437	nosource	nocountry	noyear	GCA_900505235.1_19084_4_134	GCA_900505235.1	UJJA01000275.1	Contig	SC	unknown	unknown	unknown	unknown	unknown
1268	Kp08043	CC0437	hospital	nocountry	noyear	GCA_900608325.1_kpneu046	GCA_900608325.1	UWYC01000002.1	Contig	BIOZENTRUM, UNIVERSITY OF BASEL	unknown	unknown	unknown	kpneu046	Hospital
1269	Kp06624	CC0437	nosource	nocountry	noyear	GCA_900505155.1_19084_4_127	GCA_900505155.1	UJIT01000083.1	Contig	SC	unknown	unknown	unknown	unknown	unknown
1270	Kp06644	CC0437	nosource	nocountry	noyear	GCA_900505355.1_19084_4_146	GCA_900505355.1	UJJJ01000122.1	Contig	SC	unknown	unknown	unknown	unknown	unknown
1271	Kp06354	CC0437	nosource	nocountry	noyear	GCA_900502455.1_18623_2_47	GCA_900502455.1	UIYI01000072.1	Contig	SC	unknown	unknown	unknown	unknown	unknown
1272	Kp06647	CC0437	nosource	nocountry	noyear	GCA_900505385.1_19084_4_151	GCA_900505385.1	UJJP01000409.1	Contig	SC	unknown	unknown	unknown	unknown	unknown
1273	Kp06611	CC0437	nosource	nocountry	noyear	GCA_900505025.1_19084_4_112	GCA_900505025.1	UJIG01000059.1	Contig	SC	unknown	unknown	unknown	unknown	unknown
1274	Kp06734	CC0437	nosource	nocountry	noyear	GCA_900506255.1_19084_4_96	GCA_900506255.1	UJMX01000178.1	Contig	SC	unknown	unknown	unknown	unknown	unknown
1275	Kp01750	CC0437	environment	Switzerland	2015	GCA_002211665.1_ASM221166v1	GCA_002211665.1	CP022143.1	Chromosome	University of Zurich	Switzerland:Basel	Dec-2015	unknown	704SK6	wastewater
1276	Kp06685	CC0437	nosource	nocountry	noyear	GCA_900505765.1_19084_4_35	GCA_900505765.1	UJLC01000407.1	Contig	SC	unknown	unknown	unknown	unknown	unknown
1277	Kp06605	CC0437	nosource	nocountry	noyear	GCA_900504965.1_19084_4_108	GCA_900504965.1	UJHX01000044.1	Contig	SC	unknown	unknown	unknown	unknown	unknown
1278	Kp07243	CC0437	humanx	nocountry	noyear	GCA_900512025.2_18174_4_137	GCA_900512025.2	UKJI02000001.1	Contig	SC	unknown	unknown	unknown	unknown	Urine
1279	Kp06677	CC0437	nosource	nocountry	noyear	GCA_900505685.1_19084_4_29	GCA_900505685.1	UJKS01000095.1	Contig	SC	unknown	unknown	unknown	unknown	unknown
1280	Kp06686	CC0437	nosource	nocountry	noyear	GCA_900505775.1_19084_4_36	GCA_900505775.1	UJKY01000046.1	Contig	SC	unknown	unknown	unknown	unknown	unknown
1281	Kp06726	CC0437	nosource	nocountry	noyear	GCA_900506175.1_19084_4_88	GCA_900506175.1	UJMR01000081.1	Contig	SC	unknown	unknown	unknown	unknown	unknown
1282	Kp06715	CC0437	nosource	nocountry	noyear	GCA_900506065.1_19084_4_76	GCA_900506065.1	UJMF01000070.1	Contig	SC	unknown	unknown	unknown	unknown	unknown
1283	Kp01019	CC0437	human	Brazil	2013	GCA_001701915.1_ASM170191v1	GCA_001701915.1	LXMS01000001.1	Contig	The Unniversity of Queensland	Brazil: Sao Paulo	31-Jan-2013	Homo sapiens	unknown	blood culture
1284	Kp01267	CC0437	environment	Brazil	2011	GCA_001968755.2_ASM196875v2	GCA_001968755.2	KX062091.1	Scaffold	Adolfo Lutz Institute	Brazil	2011	unknown	unknown	Urban River
1285	Kp01266	CC0437	environment	Brazil	2011	GCA_001968745.2_ASM196874v2	GCA_001968745.2	KX397572.1	Scaffold	Adolfo Lutz Institute	Brazil	2011	unknown	unknown	Urban River
1286	Kp02818	CC0437	human	Brazil	2009	GCA_002951595.1_ASM295159v1	GCA_002951595.1	CP018885.1	Complete Genome	University of California	Brazil: Rio de Janeiro	2009	Homo sapiens	unknown	urine
1287	Kp01036	CC0437	human	Brazil	2014	GCA_001715215.1_ASM171521v1	GCA_001715215.1	MDBZ01000001.1	Contig	IOC- FIOCRUZ	Brazil	Dec-2014	Homo sapiens	unknown	blood
1288	Kp02817	CC0437	human	Brazil	2009	GCA_002951555.1_ASM295155v1	GCA_002951555.1	CP018883.1	Complete Genome	University of California	Brazil: Rio de Janeiro	2009	Homo sapiens	unknown	blood
1289	Kp06602	CC0437	nosource	nocountry	noyear	GCA_900504935.1_19084_4_101	GCA_900504935.1	UJII01000058.1	Contig	SC	unknown	unknown	unknown	unknown	unknown
1290	Kp06410	CC0437	nosource	nocountry	noyear	GCA_900503015.1_18858_1_118	GCA_900503015.1	UJAM01000076.1	Contig	SC	unknown	unknown	unknown	unknown	unknown
1291	Kp06676	CC0437	nosource	nocountry	noyear	GCA_900505675.1_19084_4_24	GCA_900505675.1	UJKV01000406.1	Contig	SC	unknown	unknown	unknown	unknown	unknown
1292	Kp06703	CC0437	nosource	nocountry	noyear	GCA_900505945.1_19084_4_60	GCA_900505945.1	UJLW01000072.1	Contig	SC	unknown	unknown	unknown	unknown	unknown
1293	Kp06710	CC0437	nosource	nocountry	noyear	GCA_900506015.1_19084_4_72	GCA_900506015.1	UJMB01000067.1	Contig	SC	unknown	unknown	unknown	unknown	unknown
1294	Kp06717	CC0437	nosource	nocountry	noyear	GCA_900506085.1_19084_4_78	GCA_900506085.1	UJMG01000065.1	Contig	SC	unknown	unknown	unknown	unknown	unknown
1295	Kp07822	CC0437	nosource	nocountry	noyear	GCA_900517815.1_18489_5_37	GCA_900517815.1	ULFL01000066.1	Contig	SC	unknown	unknown	unknown	unknown	unknown
1296	Kp06713	CC0437	nosource	nocountry	noyear	GCA_900506045.1_19084_4_74	GCA_900506045.1	UJMI01000067.1	Contig	SC	unknown	unknown	unknown	unknown	unknown
1297	Kp06683	CC0437	nosource	nocountry	noyear	GCA_900505745.1_19084_4_38	GCA_900505745.1	UJKZ01000144.1	Contig	SC	unknown	unknown	unknown	unknown	unknown
1298	Kp06684	CC0437	nosource	nocountry	noyear	GCA_900505755.1_19084_4_39	GCA_900505755.1	UJLB01000149.1	Contig	SC	unknown	unknown	unknown	unknown	unknown
1299	Kp06690	CC0437	nosource	nocountry	noyear	GCA_900505815.1_19084_4_42	GCA_900505815.1	UJLG01000098.1	Contig	SC	unknown	unknown	unknown	unknown	unknown
1300	Kp06720	CC0437	nosource	nocountry	noyear	GCA_900506115.1_19084_4_79	GCA_900506115.1	UJMM01000118.1	Contig	SC	unknown	unknown	unknown	unknown	unknown
1301	Kp06603	CC0437	nosource	nocountry	noyear	GCA_900504945.1_19084_4_102	GCA_900504945.1	UJHV01000086.1	Contig	SC	unknown	unknown	unknown	unknown	unknown
1302	Kp06732	CC0437	nosource	nocountry	noyear	GCA_900506235.1_19084_4_95	GCA_900506235.1	UJMU01000078.1	Contig	SC	unknown	unknown	unknown	unknown	unknown
1303	Kp06730	CC0437	nosource	nocountry	noyear	GCA_900506215.1_19084_4_94	GCA_900506215.1	UJMT01000367.1	Contig	SC	unknown	unknown	unknown	unknown	unknown
1304	Kp06680	CC0437	nosource	nocountry	noyear	GCA_900505715.1_19084_4_30	GCA_900505715.1	UJLH01000065.1	Contig	SC	unknown	unknown	unknown	unknown	unknown
1305	Kp06205	CC0437	nosource	nocountry	noyear	GCA_900500965.1_18623_1_1	GCA_900500965.1	UISM01000074.1	Contig	SC	unknown	unknown	unknown	unknown	unknown
1306	Kp06674	CC0437	nosource	nocountry	noyear	GCA_900505655.1_19084_4_27	GCA_900505655.1	UJKR01000085.1	Contig	SC	unknown	unknown	unknown	unknown	unknown
1307	Kp06675	CC0437	nosource	nocountry	noyear	GCA_900505665.1_19084_4_26	GCA_900505665.1	UJKT01000089.1	Contig	SC	unknown	unknown	unknown	unknown	unknown
1308	Kp06688	CC0437	nosource	nocountry	noyear	GCA_900505795.1_19084_4_41	GCA_900505795.1	UJLE01000141.1	Contig	SC	unknown	unknown	unknown	unknown	unknown
1309	Kp06721	CC0437	nosource	nocountry	noyear	GCA_900506125.1_19084_4_84	GCA_900506125.1	UJND01000081.1	Contig	SC	unknown	unknown	unknown	unknown	unknown
1310	Kp06725	CC0437	nosource	nocountry	noyear	GCA_900506165.1_19084_4_87	GCA_900506165.1	UJMP01000079.1	Contig	SC	unknown	unknown	unknown	unknown	unknown
1311	Kp06733	CC0437	nosource	nocountry	noyear	GCA_900506245.1_19084_4_98	GCA_900506245.1	UJMY01000084.1	Contig	SC	unknown	unknown	unknown	unknown	unknown
1312	Kp07823	CC0437	nosource	nocountry	noyear	GCA_900517825.1_18489_5_38	GCA_900517825.1	ULFN01000062.1	Contig	SC	unknown	unknown	unknown	unknown	unknown
1313	Kp06450	CC0437	nosource	nocountry	noyear	GCA_900503415.1_18858_1_30	GCA_900503415.1	UJBY01000050.1	Contig	SC	unknown	unknown	unknown	unknown	unknown
1314	Kp06442	CC0437	nosource	nocountry	noyear	GCA_900503335.1_18858_1_24	GCA_900503335.1	UJBT01000076.1	Contig	SC	unknown	unknown	unknown	unknown	unknown
1315	Kp03561	CC0437	human	SriLanka	2015	GCA_003363565.1_ASM336356v1	GCA_003363565.1	QTKN01000001.1	Contig	The Chinese University of Hong Kong	Sri Lanka	2015	Homo sapiens	unknown	ET secretion
1316	Kp03566	CC0437	human	SriLanka	2015	GCA_003363665.1_ASM336366v1	GCA_003363665.1	QTKS01000001.1	Contig	The Chinese University of Hong Kong	Sri Lanka	2015	Homo sapiens	unknown	ET secretion
1317	Kp00939	CC0437	human	Netherlands	2012	GCA_001597065.1_ASM159706v1	GCA_001597065.1	JXJI01000001.1	Scaffold	unverisity medical center groningen	Netherlands: Groningen	23-Nov-2012	Homo sapiens	unknown	blood
1318	Kp01895	CC0437	human	Brazil	2014	GCA_002251715.1_ASM225171v1	GCA_002251715.1	CM008162.1	Contig	Hospital de Clinicas de Porto Alegre	Brazil: Porto Alegre	2014	Homo sapiens	unknown	rectal swab
1319	Kp03748	CC0437	human	Brazil	2016	GCA_003789125.1_ASM378912v1	GCA_003789125.1	RHFM01000001.1	Scaffold	UNIVERSIDADE FEDERAL DE CIENCIAS DA SAUDE DE PORTO ALEGRE	Brazil:Porto Alegre	Oct-2016	Homo sapiens	unknown	abdominal collection
1320	Kp02070	CC0437	human	Brazil	2013	GCA_002300715.2_ASM230071v2	GCA_002300715.2	NTHT01000060.1	Scaffold	Federal University of Uberlandia	Brazil	2013	Homo sapiens	unknown	blood
1321	Kp02064	CC0437	human	Brazil	2009	GCA_002289165.1_ASM228916v1	GCA_002289165.1	NTCW01000103.1	Scaffold	Federal University of Uberlandia	Brazil	2009	Homo sapiens	unknown	peritoneal secretion
1322	Kp08044	CC0437	hospital	nocountry	noyear	GCA_900608335.1_kpneu045	GCA_900608335.1	UWYD01000006.1	Contig	BIOZENTRUM, UNIVERSITY OF BASEL	unknown	unknown	unknown	kpneu045	Hospital
1323	Kp02075	CC0437	human	Brazil	2016	GCA_002300785.2_ASM230078v2	GCA_002300785.2	NTHX01000077.1	Scaffold	Federal University of Uberlandia	Brazil	2016	Homo sapiens	unknown	blood
1324	Kp03505	CC0437	human	Brazil	2012	GCA_003326375.1_ASM332637v1	GCA_003326375.1	QOUD01000097.1	Contig	University of Sao Paulo	Brazil: Hospital das Clinicas, Sao Paulo	2012	Homo sapiens	unknown	feces
1325	Kp03686	CC0437	human	China	2014	GCA_003586155.1_ASM358615v1	GCA_003586155.1	QYCO01000001.1	Scaffold	Ningbo First Hospital	China: Ningbo	14-Sep-2014	Homo sapiens	unknown	blood
1326	Kp03929	CC0437	human	China	2014	GCA_004006035.1_ASM400603v1	GCA_004006035.1	CP034760.1	Complete Genome	Ningbo First Hospital	China: Ningbo	2014-09-24	Homo sapiens	unknown	blood
1327	Kp08629	CC0437	human	nocountry	noyear	GCA_902166865.1_K3061	GCA_902166865.1	CABHKJ010000001.1	Contig	Instituto de Salud Carlos III	unknown	unknown	unknown	Klebsiella pneumoniae	Human
1328	Kp00512	CC0437	human	USA	2014	GCA_000971075.1_ASM97107v1	GCA_000971075.1	LART01000229.1	Scaffold	Centers for Disease Control and Prevention	USA: Connecticut	2014-03-01	Homo sapiens	unknown	sputum
1329	Kp05375	CC0895	environment	Thailand	2015	GCA_900093345.1_18090_8_86	GCA_900093345.1	FLXP01000043.1	Scaffold	SC	Thailand	2015	unknown	unknown	Canal
1330	Kp05376	CC0895	environment	Thailand	2015	GCA_900093355.1_18090_8_87	GCA_900093355.1	FLXO01000041.1	Scaffold	SC	Thailand	2015	unknown	unknown	Canal
1331	Kp05379	CC0895	environment	Thailand	2015	GCA_900093385.1_18090_8_88	GCA_900093385.1	FLXS01000037.1	Scaffold	SC	Thailand	2015	unknown	unknown	Canal
1332	Kp05382	CC0895	environment	Thailand	2015	GCA_900093415.1_18090_8_89	GCA_900093415.1	FLXV01000043.1	Scaffold	SC	Thailand	2015	unknown	unknown	Canal
1333	Kp05383	CC0895	environment	Thailand	2015	GCA_900093425.1_18090_8_90	GCA_900093425.1	FLXW01000042.1	Scaffold	SC	Thailand	2015	unknown	unknown	Canal
1334	Kp05384	CC0895	environment	Thailand	2015	GCA_900093435.1_18090_8_91	GCA_900093435.1	FLXX01000046.1	Scaffold	SC	Thailand	2015	unknown	unknown	Canal
1335	Kp05345	CC0895	humanx	Thailand	2015	GCA_900093035.1_18090_8_65	GCA_900093035.1	FLWN01000040.1	Scaffold	SC	Thailand	2015	unknown	unknown	pus
1336	Kp06411	CC0011	nosource	nocountry	noyear	GCA_900503025.1_18858_1_128	GCA_900503025.1	UJAO01000177.1	Contig	SC	unknown	unknown	unknown	unknown	unknown
1337	Kp03706	CC0011	environment	China	2015	GCA_003664715.1_ASM366471v1	GCA_003664715.1	RCGF01000008.1	Scaffold	Shandong university	China: Shandong, Zhucheng	19-Jul-2015	unknown	unknown	river sediment
1338	Kp06064	CC0011	nosource	nocountry	noyear	GCA_900494065.1_22036_6_340	GCA_900494065.1	UFFI01000082.1	Scaffold	SC	unknown	unknown	unknown	unknown	unknown
1339	Kp06744	CC0011	nosource	nocountry	noyear	GCA_900506355.1_19506_1_116	GCA_900506355.1	UJNI01000099.1	Contig	SC	unknown	unknown	unknown	unknown	unknown
1340	Kp01881	CC0011	human	Thailand	2016	GCA_002248545.1_ASM224854v1	GCA_002248545.1	NQEI01000088.1	Contig	JCVI	Thailand: Bangkok	2016-06-19	Homo sapiens	unknown	sputum
1341	Kp01876	ST3810	human	Thailand	2016	GCA_002248425.1_ASM224842v1	GCA_002248425.1	NQEB01000086.1	Contig	JCVI	Thailand: Bangkok	2016-02-18	Homo sapiens	unknown	urine
1342	Kp05333	CC0011	humanx	Thailand	2015	GCA_900092905.1_18090_6_71	GCA_900092905.1	FLWM01000047.1	Scaffold	SC	Thailand	2015	unknown	unknown	urine
1343	Kp05320	CC0011	humanx	Thailand	2015	GCA_900092735.1_18090_6_70	GCA_900092735.1	FLVH01000054.1	Scaffold	SC	Thailand	2015	unknown	unknown	sputum
1344	Kp05321	CC0011	humanx	Thailand	2014	GCA_900092785.1_18090_8_40	GCA_900092785.1	FLXE01000054.1	Scaffold	SC	Thailand	2014	unknown	unknown	sputum
1345	Kp05362	CC0011	humanx	Thailand	2014	GCA_900093215.1_18090_8_44	GCA_900093215.1	FLWC01000053.1	Scaffold	SC	Thailand	2014	unknown	unknown	Peritoneal dialysis fluid (PDF)
1346	Kp01877	CC0011	human	Thailand	2016	GCA_002248435.1_ASM224843v1	GCA_002248435.1	NQEC01000029.1	Contig	JCVI	Thailand: Bangkok	2016-03-11	Homo sapiens	unknown	urine
1347	Kp08073	CC0011	nosource	nocountry	noyear	GCA_900774155.1_25293_8_120-2	GCA_900774155.1	CAAGTN010000001.1	Scaffold	WTSI	unknown	unknown	unknown	unknown	not available
1348	Kp04310	CC0011	human	Thailand	2018	GCA_004832575.1_ASM483257v1	GCA_004832575.1	STEH01000001.1	Contig	JCVI	Thailand	2018-01-26	Homo sapiens	unknown	sputum
1349	Kp04329	CC0011	human	Thailand	2018	GCA_004832985.1_ASM483298v1	GCA_004832985.1	STCO01000001.1	Contig	JCVI	Thailand	2018-01-26	Homo sapiens	unknown	stool
1350	Kp04338	CC0011	human	Thailand	2018	GCA_004833175.1_ASM483317v1	GCA_004833175.1	STEI01000001.1	Contig	JCVI	Thailand	2018-01-26	Homo sapiens	unknown	sputum
1351	Kp04347	CC0011	human	Thailand	2018	GCA_004833385.1_ASM483338v1	GCA_004833385.1	STEF01000001.1	Contig	JCVI	Thailand	2018-01-12	Homo sapiens	unknown	sputum
1352	Kp04352	CC0011	human	Thailand	2018	GCA_004833485.1_ASM483348v1	GCA_004833485.1	STEJ01000001.1	Contig	JCVI	Thailand	2018-02-01	Homo sapiens	unknown	sputum
1353	Kp04374	CC0011	human	Thailand	2018	GCA_004833905.1_ASM483390v1	GCA_004833905.1	STEG01000001.1	Contig	JCVI	Thailand	2018-01-19	Homo sapiens	unknown	sputum
1354	Kp01907	CC0011	human	China	2015	GCA_002257925.1_ASM225792v1	GCA_002257925.1	NBYH01000100.1	Scaffold	West China Hospital, Sichuan University	China: Sichuan, Chengdu	Jul-2015	Homo sapiens	unknown	unknown
1355	Kp01914	CC0011	human	China	2015	GCA_002258055.3_ASM225805v3	GCA_002258055.3	CP028806.2	Complete Genome	West China Hospital, Sichuan University	China: Sichuan, Chengdu	Apr-2015	Homo sapiens	unknown	unknown
1356	Kp01913	CC0011	human	China	2015	GCA_002258045.1_ASM225804v1	GCA_002258045.1	NBXS01000100.1	Scaffold	West China Hospital, Sichuan University	China: Sichuan, Chengdu	Apr-2015	Homo sapiens	unknown	unknown
1357	Kp04427	CC0011	human	China	2017	GCA_005503975.1_ASM550397v1	GCA_005503975.1	RXMS01000001.1	Scaffold	Sir Run Run Shaw Hospital	China	2017	Homo sapiens	unknown	unknown
1358	Kp04438	CC0011	human	China	2017	GCA_005504255.1_ASM550425v1	GCA_005504255.1	RXMT01000001.1	Scaffold	Sir Run Run Shaw Hospital	China	2017	Homo sapiens	unknown	unknown
1359	Kp03906	CC0011	humanx	Egypt	noyear	GCA_003977205.1_ASM397720v1	GCA_003977205.1	RYXS01000086.1	Contig	JCVI	Egypt	unknown	unknown	unknown	urine
1360	Kp03903	CC0011	humanx	Egypt	noyear	GCA_003977125.1_ASM397712v1	GCA_003977125.1	RYXL01000016.1	Contig	JCVI	Egypt	unknown	unknown	unknown	urine
1361	Kp07269	CC0011	nosource	nocountry	noyear	GCA_900512285.1_18174_4_18	GCA_900512285.1	UKKE01000078.1	Contig	SC	unknown	unknown	unknown	unknown	unknown
1362	Kp06420	CC0011	nosource	nocountry	noyear	GCA_900503115.1_18858_1_15	GCA_900503115.1	UJAX01000084.1	Contig	SC	unknown	unknown	unknown	unknown	unknown
1363	Kp03902	CC0011	humanx	Egypt	noyear	GCA_003977085.1_ASM397708v1	GCA_003977085.1	RYXJ01000030.1	Contig	JCVI	Egypt	unknown	unknown	unknown	urine
1364	Kp07151	CC0011	nosource	nocountry	noyear	GCA_900511105.1_17870_3_48	GCA_900511105.1	UKFU01000073.1	Contig	SC	unknown	unknown	unknown	unknown	unknown
1365	Kp07032	CC0011	nosource	nocountry	noyear	GCA_900509915.1_17870_2_14	GCA_900509915.1	UKBB01000111.1	Contig	SC	unknown	unknown	unknown	unknown	unknown
1366	Kp06968	CC0011	nosource	nocountry	noyear	GCA_900508595.1_19646_3_17	GCA_900508595.1	UJVZ01000109.1	Contig	SC	unknown	unknown	unknown	unknown	unknown
1367	Kp07158	CC0011	nosource	nocountry	noyear	GCA_900511175.1_17870_3_75	GCA_900511175.1	UKFT01000084.1	Contig	SC	unknown	unknown	unknown	unknown	unknown
1368	Kp07241	CC0011	humanx	nocountry	noyear	GCA_900512005.2_18174_4_126	GCA_900512005.2	UKJJ02000001.1	Contig	SC	unknown	unknown	unknown	unknown	Urine
1369	Kp07237	CC0011	humanx	nocountry	noyear	GCA_900511965.2_18174_4_121	GCA_900511965.2	UKIY02000001.1	Contig	SC	unknown	unknown	unknown	unknown	Urine
1370	Kp07227	CC0011	humanx	nocountry	noyear	GCA_900511865.2_18174_4_112	GCA_900511865.2	UKIM02000001.1	Contig	SC	unknown	unknown	unknown	unknown	Wound Secretion
1371	Kp06185	CC0011	nosource	nocountry	noyear	GCA_900500765.1_18489_5_58	GCA_900500765.1	UIRT01000101.1	Contig	SC	unknown	unknown	unknown	unknown	unknown
1372	Kp07239	CC0011	nosource	nocountry	noyear	GCA_900511985.1_18174_4_123	GCA_900511985.1	UKIZ01000110.1	Contig	SC	unknown	unknown	unknown	unknown	unknown
1373	Kp07242	CC0011	humanx	nocountry	noyear	GCA_900512015.2_18174_4_127	GCA_900512015.2	UKJA02000001.1	Contig	SC	unknown	unknown	unknown	unknown	Urine
1374	Kp07231	CC0011	humanx	nocountry	noyear	GCA_900511905.2_18174_4_119	GCA_900511905.2	UKIV02000001.1	Contig	SC	unknown	unknown	unknown	unknown	Urine
1375	Kp07230	CC0011	nosource	nocountry	noyear	GCA_900511895.1_18174_4_115	GCA_900511895.1	UKIR01000081.1	Contig	SC	unknown	unknown	unknown	unknown	unknown
1376	Kp01001	CC0011	human	Greece	2014	GCA_001701495.1_ASM170149v1	GCA_001701495.1	LXMM01000001.1	Contig	The Unniversity of Queensland	Greece: Athens	11-Jun-2014	Homo sapiens	unknown	stool
1377	Kp01016	CC0011	human	Greece	2013	GCA_001701835.2_ASM170183v2	GCA_001701835.2	CP027036.1	Complete Genome	The Unniversity of Queensland	Greece: Athens	08-Nov-2013	Homo sapiens	unknown	Stool
1378	Kp01246	CC0011	human	Germany	2014	GCA_001908895.1_ASM190889v1	GCA_001908895.1	CP018692.1	Complete Genome	University Medical Center Goettingen	Germany: Goettingen	2014-02-11	Homo sapiens	unknown	anal swab
1379	Kp01133	CC0011	human	Germany	2013	GCA_001902415.1_ASM190241v1	GCA_001902415.1	CP018438.1	Complete Genome	University Medical Center Goettingen	Germany: Goettingen	2013-03-12	Homo sapiens	unknown	skin swab
1380	Kp03143	CC0011	human	VietNam	2017	GCA_003114995.1_ASM311499v1	GCA_003114995.1	BFCP01000001.1	Contig	National Institute of Infectious Diseases	Viet Nam: Hanoi	2017	Homo sapiens	unknown	unknown
1381	Kp03220	CC0011	human	Niger	2017	GCA_003186705.1_ASM318670v1	GCA_003186705.1	QHML01000093.1	Scaffold	Cardiff University	Niger: Madarounfa	13-Jul-2017	Homo sapiens	unknown	unknown
1382	Kp08635	CC0011	human	nocountry	noyear	GCA_902166935.1_K7759	GCA_902166935.1	CABHKQ010000001.1	Contig	Instituto de Salud Carlos III	unknown	unknown	unknown	Klebsiella pneumoniae	Human
1383	Kp04586	CC0011	human	Thailand	2018	GCA_006546425.1_ASM654642v1	GCA_006546425.1	VIAH01000100.1	Contig	South China Agricultural University	Thailand	2018	Homo sapiens	unknown	feces
1384	Kp04583	CC0011	human	Thailand	2018	GCA_006546385.1_ASM654638v1	GCA_006546385.1	VIAG01000001.1	Contig	South China Agricultural University	Thailand	2018	Homo sapiens	unknown	feces
1385	Kp04545	CC0011	human	Brazil	2016	GCA_006517515.1_ASM651751v1	GCA_006517515.1	VHOM01000100.1	Contig	University of Sao Paulo	Brazil: Sao Paulo	2016	Homo sapiens	unknown	swab
1386	Kp03616	CC0011	human	Brazil	2016	GCA_003432105.1_ASM343210v1	GCA_003432105.1	QWDG01000001.1	Scaffold	Federal University of Uberlandia	Brazil	2016	Homo sapiens	unknown	urine
1387	Kp03682	CC0011	human	Austria	2016	GCA_003583235.1_ASM358323v1	GCA_003583235.1	QWWF01000097.1	Contig	Austrian Agency for Health and Food Safety, Vienna, Austria	Austria: Upper Austria, Linz	2016	Homo sapiens	unknown	unknown
1388	Kp07029	CC0011	nosource	nocountry	noyear	GCA_900509885.1_17870_2_1	GCA_900509885.1	UKAW01000076.1	Contig	SC	unknown	unknown	unknown	unknown	unknown
1389	Kp07057	CC0011	nosource	nocountry	noyear	GCA_900510165.1_17870_2_4	GCA_900510165.1	UKCB01000072.1	Contig	SC	unknown	unknown	unknown	unknown	unknown
1390	Kp01894	CC0011	environment	Austria	2016	GCA_002250985.1_ASM225098v1	GCA_002250985.1	NNCC01000050.1	Scaffold	Austrian Agency for Health and Food Safety, Vienna, Austria	Austria: Upper Austria	2016-07-16	unknown	unknown	river water
1391	Kp03678	CC0011	environment	Austria	2016	GCA_003583155.1_ASM358315v1	GCA_003583155.1	QWWA01000100.1	Contig	Austrian Agency for Health and Food Safety, Vienna, Austria	Austria: Upper Austria, Danube	2016-07-19	unknown	unknown	river water
1392	Kp03951	CC0011	human	China	2011	GCA_004120115.1_ASM412011v1	GCA_004120115.1	CP026155.1	Complete Genome	Peking University People's Hospital	China: Inner Mongolia Autonomous Prefecture	2011-05-12	Homo sapiens	unknown	sputum
1393	Kp04466	CC0011	human	China	noyear	GCA_006130345.1_ASM613034v1	GCA_006130345.1	RZLP01000001.1	Contig	Nanjing Drum Tower Hospital	China: Jiangsu,Nanjing	unknown	Homo sapiens	unknown	unknown
1394	Kp07150	CC0011	nosource	nocountry	noyear	GCA_900511095.1_17870_3_65	GCA_900511095.1	UKFP01000057.1	Contig	SC	unknown	unknown	unknown	unknown	unknown
1395	Kp06083	CC0011	nosource	nocountry	noyear	GCA_900494255.1_22036_6_361	GCA_900494255.1	UFFY01000065.1	Scaffold	SC	unknown	unknown	unknown	unknown	unknown
1396	Kp05184	CC0011	humanx	UK	2009	GCA_900085295.1_12045_7_13	GCA_900085295.1	FLFE01000001.1	Scaffold	SC	United Kingdom	2009	unknown	unknown	Blood
1397	Kp05142	CC0011	humanx	UK	2003	GCA_900084855.1_12045_6_39	GCA_900084855.1	FLDM01000001.1	Scaffold	SC	United Kingdom	2003	unknown	unknown	Blood
1398	Kp07038	CC0011	nosource	nocountry	noyear	GCA_900509975.1_17870_2_2	GCA_900509975.1	UKBH01000047.1	Contig	SC	unknown	unknown	unknown	unknown	unknown
1399	Kp07040	CC0011	nosource	nocountry	noyear	GCA_900509995.1_17870_2_17	GCA_900509995.1	UKBF01000049.1	Contig	SC	unknown	unknown	unknown	unknown	unknown
1400	Kp07153	CC0011	nosource	nocountry	noyear	GCA_900511125.1_17870_3_67	GCA_900511125.1	UKFW01000052.1	Contig	SC	unknown	unknown	unknown	unknown	unknown
1401	Kp06496	CC0011	nosource	nocountry	noyear	GCA_900503875.1_19084_3_11	GCA_900503875.1	UJDT01000064.1	Contig	SC	unknown	unknown	unknown	unknown	unknown
1402	Kp01046	CC0011	human	Pakistan	2013	GCA_001720755.1_ASM172075v1	GCA_001720755.1	MAGF01000001.1	Contig	FDA	Pakistan	2013	Homo sapiens	unknown	blood
1403	Kp02643	CC3852	human	SouthKorea	2010	GCA_002894485.1_ASM289448v1	GCA_002894485.1	LYXS01000001.1	Contig	Yonsei university college of medicine	South Korea: Seoul	Oct-2010	Homo sapiens	unknown	Swab or Tube drainage Buttock
1404	Kp02642	CC0011	human	SouthKorea	2011	GCA_002894465.1_ASM289446v1	GCA_002894465.1	LYXQ01000001.1	Contig	Yonsei university college of medicine	South Korea: Seoul	Nov-2011	Homo sapiens	unknown	blood
1405	Kp01125	CC0011	human	SouthKorea	2011	GCA_001901855.1_ASM190185v1	GCA_001901855.1	LYPT01000001.1	Contig	Yonsei university college of medicine	South Korea: Seoul	Nov-2011	Homo sapiens	unknown	blood
1406	Kp01119	CC3853	human	SouthKorea	2011	GCA_001901725.1_ASM190172v1	GCA_001901725.1	LYPR01000001.1	Contig	Yonsei university college of medicine	South Korea: Seoul	Jul-2011	Homo sapiens	unknown	blood
1407	Kp03877	CC0011	nosource	nocountry	noyear	GCA_003954825.1_ASM395482v1	GCA_003954825.1	RWYL01000094.1	Contig	JCVI	unknown	unknown	unknown	unknown	unknown
1408	Kp03875	CC0011	nosource	nocountry	noyear	GCA_003954715.1_ASM395471v1	GCA_003954715.1	RWXX01000154.1	Contig	JCVI	unknown	unknown	unknown	unknown	unknown
1409	Kp02227	CC0340	nosource	nocountry	noyear	GCA_002752975.1_ASM275297v1	GCA_002752975.1	CP024563.1	Complete Genome	Microbiological Diagnostic Unit Public Health Laboratory, Melbourne	unknown	unknown	unknown	unknown	unknown
1410	Kp02233	CC0340	nosource	nocountry	noyear	GCA_002753165.1_ASM275316v1	GCA_002753165.1	CP024535.1	Complete Genome	Microbiological Diagnostic Unit Public Health Laboratory, Melbourne	unknown	unknown	unknown	unknown	unknown
1411	Kp02236	CC0340	nosource	nocountry	noyear	GCA_002753405.1_ASM275340v1	GCA_002753405.1	CP024549.1	Complete Genome	Microbiological Diagnostic Unit Public Health Laboratory, Melbourne	unknown	unknown	unknown	unknown	unknown
1412	Kp02238	CC0340	nosource	nocountry	noyear	GCA_002753605.1_ASM275360v1	GCA_002753605.1	CP024570.1	Complete Genome	Microbiological Diagnostic Unit Public Health Laboratory, Melbourne	unknown	unknown	unknown	unknown	unknown
1413	Kp02190	CC0340	human	Australia	2013	GCA_002741685.1_ASM274168v1	GCA_002741685.1	CP024191.1	Complete Genome	Microbiological Diagnostic Unit Public Health Laboratory, Melbourne	Australia: Melbourne	2013	Homo sapiens	KSB1_5D	rectal swab
1414	Kp02231	CC0340	nosource	nocountry	noyear	GCA_002753055.1_ASM275305v1	GCA_002753055.1	CP024521.1	Complete Genome	Microbiological Diagnostic Unit Public Health Laboratory, Melbourne	unknown	unknown	unknown	unknown	unknown
1415	Kp02232	CC0340	nosource	nocountry	noyear	GCA_002753075.1_ASM275307v1	GCA_002753075.1	CP024528.1	Complete Genome	Microbiological Diagnostic Unit Public Health Laboratory, Melbourne	unknown	unknown	unknown	unknown	unknown
1416	Kp02237	CC0340	nosource	nocountry	noyear	GCA_002753555.1_ASM275355v1	GCA_002753555.1	CP024556.1	Complete Genome	Microbiological Diagnostic Unit Public Health Laboratory, Melbourne	unknown	unknown	unknown	unknown	unknown
1417	Kp06706	CC0340	nosource	nocountry	noyear	GCA_900505975.1_19084_4_67	GCA_900505975.1	UJLX01000112.1	Contig	SC	unknown	unknown	unknown	unknown	unknown
1418	Kp02634	CC0340	human	Brazil	2014	GCA_002887435.1_ASM288743v1	GCA_002887435.1	CP025816.1	Chromosome	Londrina State University	Brazil:Minas Gerais	29-Jul-2014	Homo sapiens	unknown	urine
1419	Kp06494	CC0340	nosource	nocountry	noyear	GCA_900503855.1_19084_3_112	GCA_900503855.1	UJDR01000104.1	Contig	SC	unknown	unknown	unknown	unknown	unknown
1420	Kp07128	CC0340	nosource	nocountry	noyear	GCA_900510875.1_17870_3_39	GCA_900510875.1	UKET01000092.1	Contig	SC	unknown	unknown	unknown	unknown	unknown
1421	Kp07156	CC0340	nosource	nocountry	noyear	GCA_900511155.1_17870_3_71	GCA_900511155.1	UKFR01000077.1	Contig	SC	unknown	unknown	unknown	unknown	unknown
1422	Kp07136	CC0340	nosource	nocountry	noyear	GCA_900510955.1_17870_3_47	GCA_900510955.1	UKEY01000086.1	Contig	SC	unknown	unknown	unknown	unknown	unknown
1423	Kp07137	CC0340	nosource	nocountry	noyear	GCA_900510965.1_17870_3_49	GCA_900510965.1	UKFD01000116.1	Contig	SC	unknown	unknown	unknown	unknown	unknown
1424	Kp06950	CC0340	nosource	nocountry	noyear	GCA_900508415.1_19646_3_140	GCA_900508415.1	UJVG01000147.1	Contig	SC	unknown	unknown	unknown	unknown	unknown
1425	Kp07138	CC0340	nosource	nocountry	noyear	GCA_900510975.1_17870_3_51	GCA_900510975.1	UKFA01000110.1	Contig	SC	unknown	unknown	unknown	unknown	unknown
1426	Kp05312	CC0340	nosource	nocountry	noyear	GCA_900091645.1_KP-BJ-STC-a_assembly	GCA_900091645.1	FUKK01000101.1	Contig	INSTITUT PASTEUR	unknown	unknown	unknown	unknown	unknown
1427	Kp05313	CC0340	nosource	nocountry	noyear	GCA_900091665.1_KP-BJ-STC-b_assembly	GCA_900091665.1	FUKL01000129.1	Contig	INSTITUT PASTEUR	unknown	unknown	unknown	unknown	unknown
1428	Kp05311	CC0340	nosource	nocountry	noyear	GCA_900091635.1_KP-BJ-STC-c_assembly	GCA_900091635.1	FUZH01000106.1	Contig	INSTITUT PASTEUR	unknown	unknown	unknown	unknown	unknown
1429	Kp05937	CC0340	nosource	nocountry	noyear	GCA_900492795.1_22036_6_11	GCA_900492795.1	UFAR01000061.1	Scaffold	SC	unknown	unknown	unknown	unknown	unknown
1430	Kp02063	CC0340	human	Brazil	2013	GCA_002289105.1_ASM228910v1	GCA_002289105.1	NTCV01000070.1	Scaffold	Federal University of Uberlandia	Brazil	22-May-2013	Homo sapiens	unknown	blood
1431	Kp04033	CC0340	human	USA	2007	GCA_004302785.1_PDT000193293.1	GCA_004302785.1	DTQP01000001.1	Contig	National Center for Biotechnology Information	USA: California	2007	Homo sapiens	US-CA-2007a	unknown
1432	Kp04016	CC0340	cat	Brazil	2016	GCA_004284565.1_ASM428456v1	GCA_004284565.1	SHLW01000001.1	Contig	University of Sao Paulo	Brazil: Paraiba	Dec-2016	cat	unknown	unknown
1433	Kp02076	CC0340	human	Brazil	2011	GCA_002304205.1_ASM230420v1	GCA_002304205.1	NSLE01000001.1	Contig	University of Sao Paulo	Brazil	2011	Homo sapiens	unknown	rectal swab
1434	Kp03674	CC0340	human	Brazil	2015	GCA_003576025.1_ASM357602v1	GCA_003576025.1	QXGQ01000022.1	Scaffold	Federal University of Uberlandia	Brazil	20-Jun-2015	Homo sapiens	unknown	urine
1435	Kp01318	CC0340	human	Brazil	2013	GCA_002104175.1_ASM210417v1	GCA_002104175.1	MZZQ01000055.1	Contig	University of Sao Paulo	Brazil: Hospital das Clinicas, Sao Paulo	2013	Homo sapiens	unknown	blood
1436	Kp06458	CC0340	nosource	nocountry	noyear	GCA_900503495.1_18858_1_43	GCA_900503495.1	UJCI01000120.1	Contig	SC	unknown	unknown	unknown	unknown	unknown
1437	Kp06619	CC0340	nosource	nocountry	noyear	GCA_900505105.1_19084_4_123	GCA_900505105.1	UJIO01000153.1	Contig	SC	unknown	unknown	unknown	unknown	unknown
1438	Kp06620	CC0340	nosource	nocountry	noyear	GCA_900505115.1_19084_4_122	GCA_900505115.1	UJIR01000305.1	Contig	SC	unknown	unknown	unknown	unknown	unknown
1439	Kp06631	CC0340	nosource	nocountry	noyear	GCA_900505225.1_19084_4_135	GCA_900505225.1	UJIZ01000141.1	Contig	SC	unknown	unknown	unknown	unknown	unknown
1440	Kp06638	CC0340	nosource	nocountry	noyear	GCA_900505295.1_19084_4_140	GCA_900505295.1	UJJG01000127.1	Contig	SC	unknown	unknown	unknown	unknown	unknown
1441	Kp06663	CC0340	nosource	nocountry	noyear	GCA_900505545.1_19084_4_175	GCA_900505545.1	UJKI01000304.1	Contig	SC	unknown	unknown	unknown	unknown	unknown
1442	Kp06665	CC0340	nosource	nocountry	noyear	GCA_900505565.1_19084_4_176	GCA_900505565.1	UJKJ01000203.1	Contig	SC	unknown	unknown	unknown	unknown	unknown
1443	Kp06667	CC0340	nosource	nocountry	noyear	GCA_900505585.1_19084_4_180	GCA_900505585.1	UJKH01000209.1	Contig	SC	unknown	unknown	unknown	unknown	unknown
1444	Kp06817	CC0340	nosource	nocountry	noyear	GCA_900507085.1_19506_1_81	GCA_900507085.1	UJQF01000129.1	Contig	SC	unknown	unknown	unknown	unknown	unknown
1445	Kp06819	CC0340	nosource	nocountry	noyear	GCA_900507105.1_19506_1_80	GCA_900507105.1	UJQE01000124.1	Contig	SC	unknown	unknown	unknown	unknown	unknown
1446	Kp06269	CC0340	nosource	nocountry	noyear	GCA_900501605.1_18623_1_88	GCA_900501605.1	UIUX01000073.1	Contig	SC	unknown	unknown	unknown	unknown	unknown
1447	Kp06614	CC0340	nosource	nocountry	noyear	GCA_900505055.1_19084_4_117	GCA_900505055.1	UJIM01000144.1	Contig	SC	unknown	unknown	unknown	unknown	unknown
1448	Kp06641	CC0340	nosource	nocountry	noyear	GCA_900505325.1_19084_4_145	GCA_900505325.1	UJJL01000126.1	Contig	SC	unknown	unknown	unknown	unknown	unknown
1449	Kp06654	CC0340	nosource	nocountry	noyear	GCA_900505455.1_19084_4_163	GCA_900505455.1	UJJW01000139.1	Contig	SC	unknown	unknown	unknown	unknown	unknown
1450	Kp06360	CC0340	nosource	nocountry	noyear	GCA_900502515.1_18623_2_52	GCA_900502515.1	UIYP01000172.1	Contig	SC	unknown	unknown	unknown	unknown	unknown
1451	Kp06649	CC0340	nosource	nocountry	noyear	GCA_900505405.1_19084_4_159	GCA_900505405.1	UJJR01000115.1	Contig	SC	unknown	unknown	unknown	unknown	unknown
1452	Kp06655	CC0340	nosource	nocountry	noyear	GCA_900505465.1_19084_4_164	GCA_900505465.1	UJJX01000212.1	Contig	SC	unknown	unknown	unknown	unknown	unknown
1453	Kp03735	CC0340	nosource	Philippines	2017	GCA_003688045.1_ASM368804v1	GCA_003688045.1	RDWQ01000100.1	Contig	JMI Laboratories	Philippines	2017	unknown	unknown	unknown
1454	Kp03663	CC0340	nosource	nocountry	noyear	GCA_003571705.1_ASM357170v1	GCA_003571705.1	CP032207.1	Complete Genome	Centers for Disease Control and Prevention	unknown	unknown	unknown	unknown	unknown
1455	Kp01741	CC0340	human	Nigeria	2015	GCA_002205055.1_ASM220505v1	GCA_002205055.1	NIZJ01000027.1	Contig	Austrian Agency for Health and Food Safety, Vienna, Austria	Nigeria	2015	Homo sapiens	unknown	Endocervical swab
1456	Kp02178	CC0340	human	Canada	2014	GCA_002636095.1_ASM263609v1	GCA_002636095.1	CP023907.1	Chromosome	University of Maryland School of Medicine Institute for Genome Sciences (IGS) - sequencing center	Canada: BC	Sep-2014	Homo sapiens	unknown	Respiratory
1457	Kp06338	CC0340	nosource	nocountry	noyear	GCA_900502295.1_18623_2_21	GCA_900502295.1	UIXR01000118.1	Contig	SC	unknown	unknown	unknown	unknown	unknown
1458	Kp01038	CC0340	pig	Brazil	2012	GCA_001718175.1_ASM171817v1	GCA_001718175.1	LYMZ01000005.1	Scaffold	University of Sao Paulo	Brazil: Minas Gerais State	2012	pig	unknown	fecal swab
1459	Kp01037	CC0340	human	Brazil	2011	GCA_001718115.1_ASM171811v1	GCA_001718115.1	LYZC01000012.1	Scaffold	University of Sao Paulo	Brazil	2011	Homo sapiens	unknown	catheter tip
1460	Kp02072	CC0340	human	Brazil	2010	GCA_002300755.2_ASM230075v2	GCA_002300755.2	NTHW02000062.1	Scaffold	Federal University of Uberlandia	Brazil	2010	Homo sapiens	unknown	urine
1461	Kp00846	CC0340	human	Norway	2012	GCA_001463105.1_ASM146310v1	GCA_001463105.1	LNHN01000001.1	Contig	Norwegian National Advisory Unit on Detection of Antimicrobial Resistance	Norway	2012	Homo sapiens	unknown	Urine
1462	Kp01404	CC0340	human	Brazil	2011	GCA_002154825.1_ASM215482v1	GCA_002154825.1	MUDD01000051.1	Contig	FAMERP	Brazil: Sao Jose do Rio Preto	Nov-2011	Homo sapiens	unknown	urine
1463	Kp02298	CC0340	human	China	2017	GCA_002811735.1_ASM281173v1	GCA_002811735.1	NTBE01000096.1	Scaffold	West China Hospital, Sichuan University	China: Sichuan, Chengdu	2017	Homo sapiens	unknown	unknown
1464	Kp05056	CC0340	human	Spain	2012	GCA_008868065.1_ASM886806v1	GCA_008868065.1	VSJQ01000001.1	Scaffold	Hospital Virgen Macarena	Spain: Madrid	01-Apr-2012	Homo sapiens	unknown	unknown
1465	Kp02096	CC0340	human	Canada	2013	GCA_002386225.2_ASM238622v2	GCA_002386225.2	CP023502.1	Chromosome	University of Maryland School of Medicine Institute for Genome Sciences (IGS) - sequencing center	Canada: BC	Nov-2013	Homo sapiens	unknown	Urine
1466	Kp02169	CC0340	human	Canada	2014	GCA_002587885.1_ASM258788v1	GCA_002587885.1	CP023946.1	Complete Genome	University of Maryland School of Medicine Institute for Genome Sciences (IGS) - sequencing center	Canada: BC	Jan-2014	Homo sapiens	unknown	Rectal
1467	Kp01244	CC0340	human	USA	2010	GCA_001908715.1_ASM190871v1	GCA_001908715.1	CP018676.1	Complete Genome	University of Oxford	USA:Virginia	Aug-2010	Homo sapiens	unknown	Urine
1468	Kp01137	CC0340	human	USA	2011	GCA_001902535.1_ASM190253v1	GCA_001902535.1	CP018352.1	Complete Genome	University of Oxford	USA:Virginia	2011-05	Homo sapiens	unknown	Urine/Genitourinary
1469	Kp04152	CC0340	nosource	USA	2016	GCA_004327725.1_ASM432772v1	GCA_004327725.1	SJEH01000001.1	Contig	NHGRI/NIH	USA	2016	unknown	unknown	unknown
1470	Kp02712	CC0340	nosource	USA	2014	GCA_002918585.2_ASM291858v2	GCA_002918585.2	CP036450.1	Complete Genome	NIH	USA	2014	unknown	unknown	unknown
1471	Kp01263	CC0340	human	USA	noyear	GCA_001952895.1_ASM195289v1	GCA_001952895.1	CP015385.1	Complete Genome	New York Medical College	USA: New York	unknown	Homo sapiens	unknown	unknown
1472	Kp03800	CC0340	human	USA	2017	GCA_003861125.1_ASM386112v1	GCA_003861125.1	RDAT01000001.1	Contig	Johns Hopkins University	USA: Baltimore	2017	Homo sapiens	unknown	patient fluids
1473	Kp04186	CC0340	human	Egypt	noyear	GCA_004803075.1_ASM480307v1	GCA_004803075.1	SSTW01000001.1	Contig	JCVI	Egypt: Tanta	unknown	Homo sapiens	unknown	unknown
1474	Kp00049	CC0011	human	USA	2010	GCA_000349285.2_G000_12282012	GCA_000349285.2	AOCV01000001.1	Contig	University of North Carolina at Chapel Hill	USA	2010	Homo sapiens	unknown	urine sample
1475	Kp00051	CC0011	nosource	nocountry	noyear	GCA_000364385.3_ASM36438v3	GCA_000364385.3	CP006659.2	Complete Genome	Sandia National Laboratories	unknown	unknown	unknown	unknown	unknown
1476	Kp01249	CC0011	nosource	nocountry	noyear	GCA_001922465.1_ASM192246v1	GCA_001922465.1	CP018816.1	Complete Genome	Centers for Disease Control and Prevention	unknown	unknown	unknown	unknown	unknown
1477	Kp00498	CC0011	human	France	2010	GCA_000826605.1_Klebsiella_pneumoniae_KMP_nasey	GCA_000826605.1	CDNA01000001.1	Contig	Seydina	France:Marseille	2010-03-10	free-living	unknown	Human
1478	Kp04181	CC1326	human	Egypt	noyear	GCA_004802925.1_ASM480292v1	GCA_004802925.1	SSTV01000001.1	Contig	JCVI	Egypt: Tanta	unknown	Homo sapiens	unknown	unknown
1479	Kp01415	CC0011	human	China	2017	GCA_002164605.1_ASM216460v1	GCA_002164605.1	NGZK01000100.1	Scaffold	West China Hospital, Sichuan University	China: Sichuan	Feb-2017	Homo sapiens	unknown	unknown
1480	Kp01416	CC0011	human	China	2017	GCA_002164675.1_ASM216467v1	GCA_002164675.1	NGYZ01000100.1	Scaffold	West China Hospital, Sichuan University	China: Sichuan	Feb-2017	Homo sapiens	unknown	unknown
1481	Kp01420	CC0011	human	China	2017	GCA_002164755.1_ASM216475v1	GCA_002164755.1	NGZD01000100.1	Scaffold	West China Hospital, Sichuan University	China: Sichuan	Jan-2017	Homo sapiens	unknown	unknown
1482	Kp01424	CC0011	human	China	2016	GCA_002164855.2_ASM216485v2	GCA_002164855.2	CP031721.1	Complete Genome	West China Hospital, Sichuan University	China: Sichuan	2016-09	Homo sapiens	unknown	unknown
1483	Kp01974	CC0011	human	China	2016	GCA_002262545.1_ASM226254v1	GCA_002262545.1	NLDI01000001.1	Contig	Zhejiang University	China: Zhejiang, Hangzhou	22-Aug-2016	Homo sapiens	unknown	feces
1484	Kp01975	CC0011	human	China	2016	GCA_002262555.1_ASM226255v1	GCA_002262555.1	NLDJ01000001.1	Contig	Zhejiang University	China: Zhejiang, Hangzhou	29-Aug-2016	Homo sapiens	unknown	feces
1485	Kp01984	CC0011	human	China	2016	GCA_002262775.1_ASM226277v1	GCA_002262775.1	NLCZ01000001.1	Contig	Zhejiang University	China: Zhejiang, Hangzhou	15-Jul-2016	Homo sapiens	unknown	feces
1486	Kp01987	CC0011	human	China	2016	GCA_002262805.1_ASM226280v1	GCA_002262805.1	NLCX01000001.1	Contig	Zhejiang University	China: Zhejiang, Hangzhou	15-Jul-2016	Homo sapiens	unknown	feces
1487	Kp02168	CC0011	human	Canada	2013	GCA_002587165.1_ASM258716v1	GCA_002587165.1	CP023941.1	Complete Genome	University of Maryland School of Medicine Institute for Genome Sciences (IGS) - sequencing center	Canada: BC	Jul-2013	Homo sapiens	unknown	Wound
1488	Kp02285	CC0011	human	China	2017	GCA_002811265.1_ASM281126v1	GCA_002811265.1	NIVD01000095.1	Scaffold	West China Hospital, Sichuan University	China: Sichuan, Chengdu	2017	Homo sapiens	unknown	unknown
1489	Kp02286	CC0011	human	China	2017	GCA_002811275.1_ASM281127v1	GCA_002811275.1	NIVE01000094.1	Scaffold	West China Hospital, Sichuan University	China: Sichuan, Chengdu	2017	Homo sapiens	unknown	unknown
1490	Kp02291	CC0011	human	China	2017	GCA_002811375.1_ASM281137v1	GCA_002811375.1	NIVI01000094.1	Scaffold	West China Hospital, Sichuan University	China: Sichuan, Chengdu	2017	Homo sapiens	unknown	unknown
1491	Kp02358	CC0011	human	China	2017	GCA_002850635.1_ASM285063v1	GCA_002850635.1	NWMX01000001.1	Contig	West China Hospital, Sichuan University	China: Sichuan, Chengdu	24-Apr-2017	Homo sapiens	unknown	unknown
1492	Kp02395	CC0011	human	China	2017	GCA_002851875.1_ASM285187v1	GCA_002851875.1	NWCD01000098.1	Scaffold	West China Hospital, Sichuan University	China: Sichuan, Chengdu	24-Apr-2017	Homo sapiens	unknown	unknown
1493	Kp02396	CC0011	human	China	2017	GCA_002851895.1_ASM285189v1	GCA_002851895.1	NWCE01000100.1	Scaffold	West China Hospital, Sichuan University	China: Sichuan, Chengdu	18-Apr-2017	Homo sapiens	unknown	unknown
1494	Kp02397	CC1640	human	China	2017	GCA_002851905.1_ASM285190v1	GCA_002851905.1	NWCF01000100.1	Scaffold	West China Hospital, Sichuan University	China: Sichuan, Chengdu	17-Apr-2017	Homo sapiens	unknown	unknown
1495	Kp02398	CC0011	human	China	2017	GCA_002851935.1_ASM285193v1	GCA_002851935.1	NWCG01000096.1	Scaffold	West China Hospital, Sichuan University	China: Sichuan, Chengdu	17-Apr-2017	Homo sapiens	unknown	unknown
1496	Kp02399	CC0011	human	China	2017	GCA_002851955.1_ASM285195v1	GCA_002851955.1	NWCH01000099.1	Scaffold	West China Hospital, Sichuan University	China: Sichuan, Chengdu	17-Apr-2017	Homo sapiens	unknown	unknown
1497	Kp02400	CC0011	human	China	2017	GCA_002851975.1_ASM285197v1	GCA_002851975.1	NWCI01000099.1	Scaffold	West China Hospital, Sichuan University	China: Sichuan, Chengdu	17-Apr-2017	Homo sapiens	unknown	unknown
1498	Kp02401	CC0011	human	China	2017	GCA_002851995.1_ASM285199v1	GCA_002851995.1	NWCJ01000099.1	Scaffold	West China Hospital, Sichuan University	China: Sichuan, Chengdu	17-Apr-2017	Homo sapiens	unknown	unknown
1499	Kp02402	CC0011	human	China	2017	GCA_002852015.1_ASM285201v1	GCA_002852015.1	NWCK01000100.1	Scaffold	West China Hospital, Sichuan University	China: Sichuan, Chengdu	17-Apr-2017	Homo sapiens	unknown	unknown
1500	Kp02404	CC0011	human	China	2017	GCA_002852055.1_ASM285205v1	GCA_002852055.1	NWCL01000100.1	Scaffold	West China Hospital, Sichuan University	China: Sichuan, Chengdu	17-Apr-2017	Homo sapiens	unknown	unknown
1501	Kp02407	CC0011	human	China	2017	GCA_002852105.1_ASM285210v1	GCA_002852105.1	NWCP01000100.1	Scaffold	West China Hospital, Sichuan University	China: Sichuan, Chengdu	11-Apr-2017	Homo sapiens	unknown	unknown
1502	Kp02408	CC0011	human	China	2017	GCA_002852135.1_ASM285213v1	GCA_002852135.1	NWCQ01000100.1	Scaffold	West China Hospital, Sichuan University	China: Sichuan, Chengdu	11-Apr-2017	Homo sapiens	unknown	unknown
1503	Kp02409	CC0011	human	China	2017	GCA_002852155.1_ASM285215v1	GCA_002852155.1	NWCR01000100.1	Scaffold	West China Hospital, Sichuan University	China: Sichuan, Chengdu	11-Apr-2017	Homo sapiens	unknown	unknown
1504	Kp02411	CC0011	human	China	2017	GCA_002852195.1_ASM285219v1	GCA_002852195.1	NWCT01000100.1	Scaffold	West China Hospital, Sichuan University	China: Sichuan, Chengdu	11-Apr-2017	Homo sapiens	unknown	unknown
1505	Kp02412	CC0011	human	China	2017	GCA_002852215.1_ASM285221v1	GCA_002852215.1	NWCU01000100.1	Scaffold	West China Hospital, Sichuan University	China: Sichuan, Chengdu	11-Apr-2017	Homo sapiens	unknown	unknown
1506	Kp02413	CC0011	human	China	2017	GCA_002852235.1_ASM285223v1	GCA_002852235.1	NWCV01000100.1	Scaffold	West China Hospital, Sichuan University	China: Sichuan, Chengdu	11-Apr-2017	Homo sapiens	unknown	unknown
1507	Kp02414	CC0011	human	China	2017	GCA_002852245.1_ASM285224v1	GCA_002852245.1	NWCW01000100.1	Scaffold	West China Hospital, Sichuan University	China: Sichuan, Chengdu	11-Apr-2017	Homo sapiens	unknown	unknown
1508	Kp02415	CC0011	human	China	2017	GCA_002852275.1_ASM285227v1	GCA_002852275.1	NWCX01000099.1	Scaffold	West China Hospital, Sichuan University	China: Sichuan, Chengdu	11-Apr-2017	Homo sapiens	unknown	unknown
1509	Kp02416	CC0011	human	China	2017	GCA_002852285.1_ASM285228v1	GCA_002852285.1	NWCY01000100.1	Scaffold	West China Hospital, Sichuan University	China: Sichuan, Chengdu	11-Apr-2017	Homo sapiens	unknown	unknown
1510	Kp02417	CC0011	human	China	2017	GCA_002852315.1_ASM285231v1	GCA_002852315.1	NWCZ01000100.1	Scaffold	West China Hospital, Sichuan University	China: Sichuan, Chengdu	05-Apr-2017	Homo sapiens	unknown	unknown
1511	Kp02419	CC0011	human	China	2017	GCA_002852355.1_ASM285235v1	GCA_002852355.1	NWDB01000100.1	Scaffold	West China Hospital, Sichuan University	China: Sichuan, Chengdu	05-Apr-2017	Homo sapiens	unknown	unknown
1512	Kp02420	CC0011	human	China	2017	GCA_002852365.2_ASM285236v2	GCA_002852365.2	CP036300.1	Complete Genome	West China Hospital, Sichuan University	China: Sichuan, Chengdu	05-Apr-2017	Homo sapiens	unknown	unknown
1513	Kp02421	CC0011	human	China	2017	GCA_002852395.1_ASM285239v1	GCA_002852395.1	NWDD01000100.1	Scaffold	West China Hospital, Sichuan University	China: Sichuan, Chengdu	05-Apr-2017	Homo sapiens	unknown	unknown
1514	Kp02422	CC0011	human	China	2017	GCA_002852415.1_ASM285241v1	GCA_002852415.1	NWDE01000100.1	Scaffold	West China Hospital, Sichuan University	China: Sichuan, Chengdu	05-Apr-2017	Homo sapiens	unknown	unknown
1515	Kp02423	CC0011	human	China	2017	GCA_002852435.1_ASM285243v1	GCA_002852435.1	NWDG01000099.1	Scaffold	West China Hospital, Sichuan University	China: Sichuan, Chengdu	27-Mar-2017	Homo sapiens	unknown	unknown
1516	Kp02424	CC0011	human	China	2017	GCA_002852455.1_ASM285245v1	GCA_002852455.1	NWDF01000100.1	Scaffold	West China Hospital, Sichuan University	China: Sichuan, Chengdu	27-Mar-2017	Homo sapiens	unknown	unknown
1517	Kp02426	CC0011	human	China	2017	GCA_002852485.1_ASM285248v1	GCA_002852485.1	NWDI01000100.1	Scaffold	West China Hospital, Sichuan University	China: Sichuan, Chengdu	27-Mar-2017	Homo sapiens	unknown	unknown
1518	Kp02427	CC0011	human	China	2017	GCA_002852515.1_ASM285251v1	GCA_002852515.1	NWDJ01000100.1	Scaffold	West China Hospital, Sichuan University	China: Sichuan, Chengdu	27-Mar-2017	Homo sapiens	unknown	unknown
1519	Kp02428	CC0011	human	China	2017	GCA_002852535.1_ASM285253v1	GCA_002852535.1	NWDK01000099.1	Scaffold	West China Hospital, Sichuan University	China: Sichuan, Chengdu	27-Mar-2017	Homo sapiens	unknown	unknown
1520	Kp02429	CC0011	human	China	2017	GCA_002852545.1_ASM285254v1	GCA_002852545.1	NWDL01000098.1	Scaffold	West China Hospital, Sichuan University	China: Sichuan, Chengdu	06-Mar-2017	Homo sapiens	unknown	unknown
1521	Kp02431	CC0011	human	China	2017	GCA_002852585.1_ASM285258v1	GCA_002852585.1	NWDN01000100.1	Scaffold	West China Hospital, Sichuan University	China: Sichuan, Chengdu	06-Mar-2017	Homo sapiens	unknown	unknown
1522	Kp02433	CC0011	human	China	2017	GCA_002852635.1_ASM285263v1	GCA_002852635.1	NWDQ01000100.1	Scaffold	West China Hospital, Sichuan University	China: Sichuan, Chengdu	24-Feb-2017	Homo sapiens	unknown	unknown
1523	Kp02434	CC0011	human	China	2017	GCA_002852645.1_ASM285264v1	GCA_002852645.1	NWDR01000097.1	Scaffold	West China Hospital, Sichuan University	China: Sichuan, Chengdu	22-Feb-2017	Homo sapiens	unknown	unknown
1524	Kp02435	CC0011	human	China	2017	GCA_002852675.1_ASM285267v1	GCA_002852675.1	NWDP01000100.1	Scaffold	West China Hospital, Sichuan University	China: Sichuan, Chengdu	24-Feb-2017	Homo sapiens	unknown	unknown
1525	Kp02436	CC0011	human	China	2017	GCA_002852695.1_ASM285269v1	GCA_002852695.1	NWDS01000100.1	Scaffold	West China Hospital, Sichuan University	China: Sichuan, Chengdu	10-Feb-2017	Homo sapiens	unknown	unknown
1526	Kp02437	CC0011	human	China	2017	GCA_002852715.1_ASM285271v1	GCA_002852715.1	NWDT01000100.1	Scaffold	West China Hospital, Sichuan University	China: Sichuan, Chengdu	10-Feb-2017	Homo sapiens	unknown	unknown
1527	Kp02439	CC0011	human	China	2017	GCA_002852755.1_ASM285275v1	GCA_002852755.1	NWDV01000100.1	Scaffold	West China Hospital, Sichuan University	China: Sichuan, Chengdu	10-Feb-2017	Homo sapiens	unknown	unknown
1528	Kp02440	CC0011	human	China	2017	GCA_002852775.1_ASM285277v1	GCA_002852775.1	NWDW01000100.1	Scaffold	West China Hospital, Sichuan University	China: Sichuan, Chengdu	24-Jan-2017	Homo sapiens	unknown	unknown
1529	Kp02441	CC0011	human	China	2017	GCA_002852785.1_ASM285278v1	GCA_002852785.1	NWDX01000100.1	Scaffold	West China Hospital, Sichuan University	China: Sichuan, Chengdu	09-Jan-2017	Homo sapiens	unknown	unknown
1530	Kp02454	CC0011	human	China	2017	GCA_002853235.1_ASM285323v1	GCA_002853235.1	NWET01000100.1	Scaffold	West China Hospital, Sichuan University	China: Sichuan, Chengdu	2017	Homo sapiens	unknown	unknown
1531	Kp02457	CC0011	human	China	2017	GCA_002853315.1_ASM285331v1	GCA_002853315.1	NWEX01000100.1	Scaffold	West China Hospital, Sichuan University	China: Sichuan	2017	Homo sapiens	unknown	unknown
1532	Kp02458	CC0011	human	China	2017	GCA_002853335.1_ASM285333v1	GCA_002853335.1	NWEY01000100.1	Scaffold	West China Hospital, Sichuan University	China: Sichuan	2017	Homo sapiens	unknown	unknown
1533	Kp02460	CC0011	human	China	2017	GCA_002853375.1_ASM285337v1	GCA_002853375.1	NWEZ01000100.1	Scaffold	West China Hospital, Sichuan University	China: Sichuan	2017	Homo sapiens	unknown	unknown
1534	Kp02972	CC0011	human	China	2017	GCA_003036465.1_ASM303646v1	GCA_003036465.1	PWAM01000099.1	Scaffold	West China Hospital, Sichuan University	China: Sichuan	2017-05-24	Homo sapiens	unknown	unknown
1535	Kp02976	CC0011	human	China	noyear	GCA_003036565.1_ASM303656v1	GCA_003036565.1	PWBB01000001.1	Contig	West China Hospital, Sichuan University	China: Chengdu, Sichuan	unknown	Homo sapiens	unknown	unknown
1536	Kp02978	CC0011	human	China	2017	GCA_003036605.1_ASM303660v1	GCA_003036605.1	PWBE01000100.1	Scaffold	West China Hospital, Sichuan University	China: Chengdu, Sichuan	2017-07-15	Homo sapiens	unknown	unknown
1537	Kp02981	CC0011	human	China	2017	GCA_003036665.1_ASM303666v1	GCA_003036665.1	PWBO01000001.1	Contig	West China Hospital, Sichuan University	China: Chengdu, Sichuan	2017-03-22	Homo sapiens	unknown	unknown
1538	Kp02983	CC0011	human	China	2017	GCA_003036705.1_ASM303670v1	GCA_003036705.1	PWBS01000001.1	Contig	West China Hospital, Sichuan University	China: Chengdu, Sichuan	2017-04-16	Homo sapiens	unknown	unknown
1539	Kp02986	CC0011	human	China	2017	GCA_003036765.1_ASM303676v1	GCA_003036765.1	PWCC01000100.1	Scaffold	West China Hospital, Sichuan University	China: Chengdu, Sichuan	2017-05-30	Homo sapiens	unknown	unknown
1540	Kp02988	CC0011	human	China	2017	GCA_003036805.1_ASM303680v1	GCA_003036805.1	PWCF01000085.1	Scaffold	West China Hospital, Sichuan University	China: Chengdu, Sichuan	2017-05-22	Homo sapiens	unknown	unknown
1541	Kp02989	CC0011	human	China	2017	GCA_003036815.1_ASM303681v1	GCA_003036815.1	PWCJ01000100.1	Scaffold	West China Hospital, Sichuan University	China: Chengdu, Sichuan	2017-05-15	Homo sapiens	unknown	unknown
1542	Kp02990	CC0011	human	China	2017	GCA_003036845.1_ASM303684v1	GCA_003036845.1	PWCK01000100.1	Scaffold	West China Hospital, Sichuan University	China: Chengdu, Sichuan	2017-05-03	Homo sapiens	unknown	unknown
1543	Kp02991	CC0011	human	China	2017	GCA_003036865.1_ASM303686v1	GCA_003036865.1	PWCI01000100.1	Scaffold	West China Hospital, Sichuan University	China: Chengdu, Sichuan	2017-05-16	Homo sapiens	unknown	unknown
1544	Kp02992	CC0011	human	China	2017	GCA_003036885.1_ASM303688v1	GCA_003036885.1	PWCM01000100.1	Scaffold	West China Hospital, Sichuan University	China: Chengdu, Sichuan	2017-05-08	Homo sapiens	unknown	unknown
1545	Kp02993	CC0011	human	China	2017	GCA_003036895.1_ASM303689v1	GCA_003036895.1	PWCP01000100.1	Scaffold	West China Hospital, Sichuan University	China: Chengdu, Sichuan	2017-05-08	Homo sapiens	unknown	unknown
1546	Kp02995	CC0011	human	China	2017	GCA_003036945.1_ASM303694v1	GCA_003036945.1	PWCS01000100.1	Scaffold	West China Hospital, Sichuan University	China: Chengdu, Sichuan	2017-05-08	Homo sapiens	unknown	unknown
1547	Kp02996	CC0011	human	China	2017	GCA_003036965.1_ASM303696v1	GCA_003036965.1	PWCW01000100.1	Scaffold	West China Hospital, Sichuan University	China: Chengdu, Sichuan	2017-04-24	Homo sapiens	unknown	unknown
1548	Kp02999	CC0011	human	China	noyear	GCA_003037025.1_ASM303702v1	GCA_003037025.1	PWDE01000001.1	Contig	West China Hospital, Sichuan University	China: Chengdu, Sichuan	unknown	Homo sapiens	unknown	unknown
1549	Kp03000	CC0011	human	China	2017	GCA_003037045.1_ASM303704v1	GCA_003037045.1	PWDK01000100.1	Scaffold	West China Hospital, Sichuan University	China: Chengdu, Sichuan	2017-07-03	Homo sapiens	unknown	unknown
1550	Kp03003	CC0011	human	China	2017	GCA_003037105.1_ASM303710v1	GCA_003037105.1	PWDN01000100.1	Scaffold	West China Hospital, Sichuan University	China: Chengdu, Sichuan	2017-07-15	Homo sapiens	unknown	unknown
1551	Kp03004	CC0011	human	China	2017	GCA_003037125.1_ASM303712v1	GCA_003037125.1	PWDS01000001.1	Contig	West China Hospital, Sichuan University	China: Chengdu, Sichuan	2017-05-02	Homo sapiens	unknown	unknown
1552	Kp03005	CC0011	human	China	2017	GCA_003037145.1_ASM303714v1	GCA_003037145.1	PWDR01000100.1	Scaffold	West China Hospital, Sichuan University	China: Chengdu, Sichuan	2017-05-12	Homo sapiens	unknown	unknown
1553	Kp03008	CC0011	human	China	2017	GCA_003037205.1_ASM303720v1	GCA_003037205.1	PWBK01000100.1	Scaffold	West China Hospital, Sichuan University	China: Chengdu, Sichuan	2017-05-23	Homo sapiens	unknown	unknown
1554	Kp03009	CC0011	human	China	2017	GCA_003037225.1_ASM303722v1	GCA_003037225.1	PWBD01000001.1	Contig	West China Hospital, Sichuan University	China: Chengdu, Sichuan	2017-03-09	Homo sapiens	unknown	unknown
1555	Kp03011	CC0011	human	China	2017	GCA_003037265.1_ASM303726v1	GCA_003037265.1	PWBL01000001.1	Contig	West China Hospital, Sichuan University	China: Chengdu, Sichuan	2017-03-09	Homo sapiens	unknown	unknown
1556	Kp03013	CC0011	human	China	2017	GCA_003037305.1_ASM303730v1	GCA_003037305.1	PWBZ01000001.1	Contig	West China Hospital, Sichuan University	China: Chengdu, Sichuan	2017-07-20	Homo sapiens	unknown	unknown
1557	Kp03016	CC0011	human	China	2017	GCA_003037365.1_ASM303736v1	GCA_003037365.1	PWCE01000100.1	Scaffold	West China Hospital, Sichuan University	China: Chengdu, Sichuan	2017-05-30	Homo sapiens	unknown	unknown
1558	Kp03017	CC0011	human	China	2017	GCA_003037385.1_ASM303738v1	GCA_003037385.1	PWCH01000100.1	Scaffold	West China Hospital, Sichuan University	China: Chengdu, Sichuan	2017-05-16	Homo sapiens	unknown	unknown
1559	Kp03018	CC0011	human	China	2017	GCA_003037395.1_ASM303739v1	GCA_003037395.1	PWCL01000100.1	Scaffold	West China Hospital, Sichuan University	China: Chengdu, Sichuan	2017-05-08	Homo sapiens	unknown	unknown
1560	Kp03019	CC0011	human	China	2017	GCA_003037435.1_ASM303743v1	GCA_003037435.1	PWCQ01000100.1	Scaffold	West China Hospital, Sichuan University	China: Chengdu, Sichuan	2017-05-08	Homo sapiens	unknown	unknown
1561	Kp03020	CC0011	human	China	noyear	GCA_003037455.1_ASM303745v1	GCA_003037455.1	PWDD01000001.1	Contig	West China Hospital, Sichuan University	China: Chengdu, Sichuan	unknown	Homo sapiens	unknown	unknown
1562	Kp03021	CC0011	human	China	2017	GCA_003037475.1_ASM303747v1	GCA_003037475.1	PWCT01000100.1	Scaffold	West China Hospital, Sichuan University	China: Chengdu, Sichuan	2017-05-08	Homo sapiens	unknown	unknown
1563	Kp03023	CC0011	human	China	2017	GCA_003037515.1_ASM303751v1	GCA_003037515.1	PWCZ01000100.1	Scaffold	West China Hospital, Sichuan University	China: Chengdu, Sichuan	2017-02-10	Homo sapiens	unknown	unknown
1564	Kp03025	CC0011	human	China	2017	GCA_003037555.1_ASM303755v1	GCA_003037555.1	PWDL01000001.1	Contig	West China Hospital, Sichuan University	China: Chengdu, Sichuan	2017-04-22	Homo sapiens	unknown	unknown
1565	Kp03027	CC0011	human	China	2017	GCA_003037585.1_ASM303758v1	GCA_003037585.1	PWDJ01000098.1	Scaffold	West China Hospital, Sichuan University	China: Chengdu, Sichuan	2017-07-08	Homo sapiens	unknown	unknown
1566	Kp03037	CC0011	human	China	2017	GCA_003037835.1_ASM303783v1	GCA_003037835.1	PWBF01000001.1	Contig	West China Hospital, Sichuan University	China: Chengdu, Sichuan	2017-05-21	Homo sapiens	unknown	unknown
1567	Kp03038	CC0011	human	China	2017	GCA_003037855.1_ASM303785v1	GCA_003037855.1	PWBN01000001.1	Contig	West China Hospital, Sichuan University	China: Chengdu, Sichuan	2017-04-10	Homo sapiens	unknown	unknown
1568	Kp03039	CC0011	human	China	2017	GCA_003037865.1_ASM303786v1	GCA_003037865.1	PWBI01000099.1	Scaffold	West China Hospital, Sichuan University	China: Chengdu, Sichuan	2017-05-28	Homo sapiens	unknown	unknown
1569	Kp03041	CC0011	human	China	2017	GCA_003037915.1_ASM303791v1	GCA_003037915.1	PWBU01000100.1	Scaffold	West China Hospital, Sichuan University	China: Chengdu, Sichuan	2017-06-15	Homo sapiens	unknown	unknown
1570	Kp03045	CC0011	human	China	2017	GCA_003037995.1_ASM303799v1	GCA_003037995.1	PWCD01000100.1	Scaffold	West China Hospital, Sichuan University	China: Chengdu, Sichuan	2017-05-30	Homo sapiens	unknown	unknown
1571	Kp03049	CC0011	human	China	2017	GCA_003038075.1_ASM303807v1	GCA_003038075.1	PWCU01000100.1	Scaffold	West China Hospital, Sichuan University	China: Chengdu, Sichuan	2017-04-24	Homo sapiens	unknown	unknown
1572	Kp03053	CC0011	human	China	2017	GCA_003038155.1_ASM303815v1	GCA_003038155.1	PWDA01000094.1	Scaffold	West China Hospital, Sichuan University	China: Chengdu, Sichuan	2017-02-13	Homo sapiens	unknown	unknown
1573	Kp03055	CC0011	human	China	2017	GCA_003038195.1_ASM303819v1	GCA_003038195.1	PWDP01000100.1	Scaffold	West China Hospital, Sichuan University	China: Chengdu, Sichuan	2017-06-26	Homo sapiens	unknown	unknown
1574	Kp03058	CC0011	human	China	2017	GCA_003038255.1_ASM303825v1	GCA_003038255.1	PWDT01000001.1	Contig	West China Hospital, Sichuan University	China: Chengdu, Sichuan	2017-04-15	Homo sapiens	unknown	unknown
1575	Kp03369	CC0011	human	China	2017	GCA_003261655.1_ASM326165v1	GCA_003261655.1	QJNO01000001.1	Contig	West China Hospital, Sichuan University	China: Chengdu, Sichuan	2017	Homo sapiens	unknown	unknown
1576	Kp03370	CC0011	human	China	2017	GCA_003261695.1_ASM326169v1	GCA_003261695.1	QJNN01000001.1	Contig	West China Hospital, Sichuan University	China: Chengdu, Sichuan	2017	Homo sapiens	unknown	unknown
1577	Kp03371	CC0011	human	China	2017	GCA_003261705.1_ASM326170v1	GCA_003261705.1	QJNM01000001.1	Contig	West China Hospital, Sichuan University	China: Chengdu, Sichuan	2017	Homo sapiens	unknown	unknown
1578	Kp03372	CC0011	human	China	2017	GCA_003261715.1_ASM326171v1	GCA_003261715.1	QJNL01000001.1	Contig	West China Hospital, Sichuan University	China: Chengdu, Sichuan	2017	Homo sapiens	unknown	unknown
1579	Kp03373	CC0011	human	China	2017	GCA_003261745.1_ASM326174v1	GCA_003261745.1	QJNK01000001.1	Contig	West China Hospital, Sichuan University	China: Chengdu, Sichuan	2017	Homo sapiens	unknown	unknown
1580	Kp03375	CC0011	human	China	2017	GCA_003261785.1_ASM326178v1	GCA_003261785.1	QJNH01000001.1	Contig	West China Hospital, Sichuan University	China: Chengdu, Sichuan	2017	Homo sapiens	unknown	unknown
1581	Kp03380	CC0011	human	China	2017	GCA_003261875.1_ASM326187v1	GCA_003261875.1	QJNB01000001.1	Contig	West China Hospital, Sichuan University	China: Chengdu, Sichuan	2017	Homo sapiens	unknown	unknown
1582	Kp03381	CC0011	human	China	2017	GCA_003261895.1_ASM326189v1	GCA_003261895.1	QJMZ01000001.1	Contig	West China Hospital, Sichuan University	China: Chengdu, Sichuan	2017	Homo sapiens	unknown	unknown
1583	Kp03390	CC0011	human	China	2017	GCA_003262095.1_ASM326209v1	GCA_003262095.1	QJMN01000001.1	Contig	West China Hospital, Sichuan University	China: Chengdu, Sichuan	2017	Homo sapiens	unknown	unknown
1584	Kp03391	CC0011	human	China	2017	GCA_003262105.1_ASM326210v1	GCA_003262105.1	QJML01000001.1	Contig	West China Hospital, Sichuan University	China: Chengdu, Sichuan	2017	Homo sapiens	unknown	unknown
1585	Kp03393	CC0011	human	China	2017	GCA_003262145.1_ASM326214v1	GCA_003262145.1	QJMJ01000001.1	Contig	West China Hospital, Sichuan University	China: Chengdu, Sichuan	2017	Homo sapiens	unknown	unknown
1586	Kp03396	CC0011	human	China	2017	GCA_003262205.1_ASM326220v1	GCA_003262205.1	QJMG01000001.1	Contig	West China Hospital, Sichuan University	China: Chengdu, Sichuan	2017	Homo sapiens	unknown	unknown
1587	Kp03398	CC0011	human	China	2017	GCA_003262255.1_ASM326225v1	GCA_003262255.1	QJMC01000001.1	Contig	West China Hospital, Sichuan University	China: Chengdu, Sichuan	2017	Homo sapiens	unknown	unknown
1588	Kp03400	CC0011	human	China	2017	GCA_003262275.1_ASM326227v1	GCA_003262275.1	QJMB01000001.1	Contig	West China Hospital, Sichuan University	China: Chengdu, Sichuan	2017	Homo sapiens	unknown	unknown
1589	Kp03402	CC0011	human	China	2017	GCA_003262335.1_ASM326233v1	GCA_003262335.1	QJLV01000001.1	Contig	West China Hospital, Sichuan University	China: Chengdu, Sichuan	2017	Homo sapiens	unknown	unknown
1590	Kp03403	CC0011	human	China	2017	GCA_003262345.1_ASM326234v1	GCA_003262345.1	QJLU01000001.1	Contig	West China Hospital, Sichuan University	China: Chengdu, Sichuan	2017	Homo sapiens	unknown	unknown
1591	Kp03404	CC0011	human	China	2017	GCA_003262365.1_ASM326236v1	GCA_003262365.1	QJLT01000001.1	Contig	West China Hospital, Sichuan University	China: Chengdu, Sichuan	2017	Homo sapiens	unknown	unknown
1592	Kp03406	CC0011	human	China	2017	GCA_003262415.1_ASM326241v1	GCA_003262415.1	QJLR01000001.1	Contig	West China Hospital, Sichuan University	China: Chengdu, Sichuan	2017	Homo sapiens	unknown	unknown
1593	Kp03407	CC0011	human	China	2017	GCA_003262425.1_ASM326242v1	GCA_003262425.1	QJLQ01000001.1	Contig	West China Hospital, Sichuan University	China: Chengdu, Sichuan	2017	Homo sapiens	unknown	unknown
1594	Kp03408	CC0011	human	China	2017	GCA_003262445.1_ASM326244v1	GCA_003262445.1	QJLN01000001.1	Contig	West China Hospital, Sichuan University	China: Chengdu, Sichuan	2017	Homo sapiens	unknown	unknown
1595	Kp03410	CC0011	human	China	2017	GCA_003262485.1_ASM326248v1	GCA_003262485.1	QJLK01000001.1	Contig	West China Hospital, Sichuan University	China: Chengdu, Sichuan	2017	Homo sapiens	unknown	unknown
1596	Kp03411	CC0011	human	China	2017	GCA_003262505.1_ASM326250v1	GCA_003262505.1	QJLI01000001.1	Contig	West China Hospital, Sichuan University	China: Chengdu, Sichuan	2017	Homo sapiens	unknown	unknown
1597	Kp03413	CC1640	human	China	2017	GCA_003262545.1_ASM326254v1	GCA_003262545.1	QJLF01000001.1	Contig	West China Hospital, Sichuan University	China: Chengdu, Sichuan	2017	Homo sapiens	unknown	unknown
1598	Kp03414	CC0011	human	China	2017	GCA_003262575.1_ASM326257v1	GCA_003262575.1	QJLE01000001.1	Contig	West China Hospital, Sichuan University	China: Chengdu, Sichuan	2017	Homo sapiens	unknown	unknown
1599	Kp03415	CC0011	human	China	2017	GCA_003262585.1_ASM326258v1	GCA_003262585.1	QJLB01000001.1	Contig	West China Hospital, Sichuan University	China: Chengdu, Sichuan	2017	Homo sapiens	unknown	unknown
1600	Kp03416	CC0011	human	China	2017	GCA_003262615.1_ASM326261v1	GCA_003262615.1	QJKV01000001.1	Contig	West China Hospital, Sichuan University	China: Chengdu, Sichuan	2017-05-15	Homo sapiens	unknown	unknown
1601	Kp03417	CC0011	human	China	2017	GCA_003262625.1_ASM326262v1	GCA_003262625.1	QJKU01000001.1	Contig	West China Hospital, Sichuan University	China: Chengdu, Sichuan	2017-05-03	Homo sapiens	unknown	unknown
1602	Kp03418	CC0011	human	China	2017	GCA_003262655.1_ASM326265v1	GCA_003262655.1	QJKR01000001.1	Contig	West China Hospital, Sichuan University	China: Chengdu, Sichuan	2017-05-08	Homo sapiens	unknown	unknown
1603	Kp03422	CC0011	human	China	2017	GCA_003262725.1_ASM326272v1	GCA_003262725.1	QJNP01000001.1	Contig	West China Hospital, Sichuan University	China: Chengdu, Sichuan	2017	Homo sapiens	unknown	unknown
1604	Kp03423	CC0011	human	China	2017	GCA_003262755.1_ASM326275v1	GCA_003262755.1	QJNJ01000001.1	Contig	West China Hospital, Sichuan University	China: Chengdu, Sichuan	2017	Homo sapiens	unknown	unknown
1605	Kp03424	CC0011	human	China	2017	GCA_003262765.1_ASM326276v1	GCA_003262765.1	QJNG01000001.1	Contig	West China Hospital, Sichuan University	China: Chengdu, Sichuan	2017	Homo sapiens	unknown	unknown
1606	Kp03425	CC0011	human	China	2017	GCA_003262795.1_ASM326279v1	GCA_003262795.1	QJNA01000001.1	Contig	West China Hospital, Sichuan University	China: Chengdu, Sichuan	2017	Homo sapiens	unknown	unknown
1607	Kp03426	CC0011	human	China	2017	GCA_003262805.1_ASM326280v1	GCA_003262805.1	QJMY01000001.1	Contig	West China Hospital, Sichuan University	China: Chengdu, Sichuan	2017	Homo sapiens	unknown	unknown
1608	Kp03430	CC0011	human	China	2017	GCA_003262885.1_ASM326288v1	GCA_003262885.1	QJMD01000001.1	Contig	West China Hospital, Sichuan University	China: Chengdu, Sichuan	2017	Homo sapiens	unknown	unknown
1609	Kp03431	CC0011	human	China	2017	GCA_003262905.1_ASM326290v1	GCA_003262905.1	QJLZ01000001.1	Contig	West China Hospital, Sichuan University	China: Chengdu, Sichuan	2017	Homo sapiens	unknown	unknown
1610	Kp03432	CC0011	human	China	2017	GCA_003262915.1_ASM326291v1	GCA_003262915.1	QJLY01000001.1	Contig	West China Hospital, Sichuan University	China: Chengdu, Sichuan	2017	Homo sapiens	unknown	unknown
1611	Kp03433	CC0011	human	China	2017	GCA_003262955.1_ASM326295v1	GCA_003262955.1	QJLX01000001.1	Contig	West China Hospital, Sichuan University	China: Chengdu, Sichuan	2017	Homo sapiens	unknown	unknown
1612	Kp03434	CC0011	human	China	2017	GCA_003262965.1_ASM326296v1	GCA_003262965.1	QJLP01000001.1	Contig	West China Hospital, Sichuan University	China: Chengdu, Sichuan	2017	Homo sapiens	unknown	unknown
1613	Kp03435	CC0011	human	China	2017	GCA_003262975.1_ASM326297v1	GCA_003262975.1	QJLW01000001.1	Contig	West China Hospital, Sichuan University	China: Chengdu, Sichuan	2017	Homo sapiens	unknown	unknown
1614	Kp03436	CC0011	human	China	2017	GCA_003262995.1_ASM326299v1	GCA_003262995.1	QJLO01000001.1	Contig	West China Hospital, Sichuan University	China: Chengdu, Sichuan	2017	Homo sapiens	unknown	unknown
1615	Kp03437	CC0011	human	China	2017	GCA_003263035.1_ASM326303v1	GCA_003263035.1	QJLJ01000001.1	Contig	West China Hospital, Sichuan University	China: Chengdu, Sichuan	2017	Homo sapiens	unknown	unknown
1616	Kp03438	CC0011	human	China	2017	GCA_003263045.1_ASM326304v1	GCA_003263045.1	QJLL01000001.1	Contig	West China Hospital, Sichuan University	China: Chengdu, Sichuan	2017	Homo sapiens	unknown	unknown
1617	Kp03439	CC0011	human	China	2017	GCA_003263055.1_ASM326305v1	GCA_003263055.1	QJLH01000001.1	Contig	West China Hospital, Sichuan University	China: Chengdu, Sichuan	2017	Homo sapiens	unknown	unknown
1618	Kp03440	CC0011	human	China	2017	GCA_003263065.1_ASM326306v1	GCA_003263065.1	QJLD01000001.1	Contig	West China Hospital, Sichuan University	China: Chengdu, Sichuan	2017	Homo sapiens	unknown	unknown
1619	Kp03441	CC0011	human	China	2017	GCA_003263115.1_ASM326311v1	GCA_003263115.1	QJLC01000001.1	Contig	West China Hospital, Sichuan University	China: Chengdu, Sichuan	2017	Homo sapiens	unknown	unknown
1620	Kp03442	CC0011	human	China	2017	GCA_003263125.1_ASM326312v1	GCA_003263125.1	QJLA01000001.1	Contig	West China Hospital, Sichuan University	China: Chengdu, Sichuan	2017	Homo sapiens	unknown	unknown
1621	Kp03443	CC0011	human	China	2017	GCA_003263135.1_ASM326313v1	GCA_003263135.1	QJKY01000001.1	Contig	West China Hospital, Sichuan University	China: Chengdu, Sichuan	2017-05-22	Homo sapiens	unknown	unknown
1622	Kp03444	CC0011	human	China	2017	GCA_003263145.1_ASM326314v1	GCA_003263145.1	QJKZ01000001.1	Contig	West China Hospital, Sichuan University	China: Chengdu, Sichuan	2017-05-30	Homo sapiens	unknown	unknown
1623	Kp03445	CC0011	human	China	2017	GCA_003263195.1_ASM326319v1	GCA_003263195.1	QJKW01000001.1	Contig	West China Hospital, Sichuan University	China: Chengdu, Sichuan	2017-05-16	Homo sapiens	unknown	unknown
1624	Kp03446	CC0011	human	China	2017	GCA_003263205.1_ASM326320v1	GCA_003263205.1	QJKX01000001.1	Contig	West China Hospital, Sichuan University	China: Chengdu, Sichuan	2017-05-16	Homo sapiens	unknown	unknown
1625	Kp03447	CC0011	human	China	2017	GCA_003263215.1_ASM326321v1	GCA_003263215.1	QJKT01000002.1	Contig	West China Hospital, Sichuan University	China: Chengdu, Sichuan	2017-05-10	Homo sapiens	unknown	unknown
1626	Kp04036	CC0011	human	China	2017	GCA_004310745.1_ASM431074v1	GCA_004310745.1	SIRM01000001.1	Contig	West China Hospital, Sichuan University	China: Chengdu, Sichuan	2017-06	Homo sapiens	unknown	unknown
1627	Kp04161	CC0011	human	China	2017	GCA_004357775.1_ASM435777v1	GCA_004357775.1	SMTN01000001.1	Scaffold	Huadong Hospital Affiliated to Fudan University	China: Shanghai	Jan-2017	Homo sapiens	unknown	blood
1628	Kp04716	CC0011	human	China	2017	GCA_007995665.1_ASM799566v1	GCA_007995665.1	SGHZ01000100.1	Contig	Shenzhen People's Hospital, Shenzhen, China	China: Shenzhen	26-Sep-2017	Homo sapiens	unknown	Patient72 sputum
1629	Kp04738	CC0011	human	China	2016	GCA_007996145.1_ASM799614v1	GCA_007996145.1	SGHD01000100.1	Contig	Shenzhen People's Hospital, Shenzhen, China	China: Shenzhen	16-Apr-2016	Homo sapiens	unknown	Patient50 sputum
1630	Kp04739	CC0011	human	China	2016	GCA_007996155.1_ASM799615v1	GCA_007996155.1	SGHC01000100.1	Contig	Shenzhen People's Hospital, Shenzhen, China	China: Shenzhen	16-Apr-2016	Homo sapiens	unknown	Patient49 sputum
1631	Kp04740	CC0011	human	China	2017	GCA_007996185.1_ASM799618v1	GCA_007996185.1	SGHA01000100.1	Scaffold	Shenzhen People's Hospital, Shenzhen, China	China: Shenzhen	21-Sep-2017	Homo sapiens	unknown	Patient46 sputum
1632	Kp04741	CC0011	human	China	2017	GCA_007996195.1_ASM799619v1	GCA_007996195.1	SGGZ01000100.1	Contig	Shenzhen People's Hospital, Shenzhen, China	China: Shenzhen	22-Aug-2017	Homo sapiens	unknown	Patient45 sputum
1633	Kp04743	CC0011	human	China	2017	GCA_007996225.1_ASM799622v1	GCA_007996225.1	SGGY01000100.1	Contig	Shenzhen People's Hospital, Shenzhen, China	China: Shenzhen	13-Aug-2017	Homo sapiens	unknown	Patient44 sputum
1634	Kp04745	CC0011	human	China	2017	GCA_007996265.1_ASM799626v1	GCA_007996265.1	SGGW01000100.1	Contig	Shenzhen People's Hospital, Shenzhen, China	China: Shenzhen	14-Jun-2017	Homo sapiens	unknown	Patient42 sputum
1635	Kp04747	CC0011	human	China	2017	GCA_007996295.1_ASM799629v1	GCA_007996295.1	SGGU01000100.1	Contig	Shenzhen People's Hospital, Shenzhen, China	China: Shenzhen	03-Mar-2017	Homo sapiens	unknown	Patient40 sputum
1636	Kp04748	CC0011	human	China	2017	GCA_007996315.1_ASM799631v1	GCA_007996315.1	SGGT01000100.1	Contig	Shenzhen People's Hospital, Shenzhen, China	China: Shenzhen	02-Feb-2017	Homo sapiens	unknown	Patient39 sputum
1637	Kp04749	CC0011	human	China	2017	GCA_007996325.1_ASM799632v1	GCA_007996325.1	SGGS01000100.1	Contig	Shenzhen People's Hospital, Shenzhen, China	China: Shenzhen	03-Jan-2017	Homo sapiens	unknown	Patient38 sputum
1638	Kp04750	CC0011	human	China	2017	GCA_007996385.1_ASM799638v1	GCA_007996385.1	SGGR01000100.1	Contig	Shenzhen People's Hospital, Shenzhen, China	China: Shenzhen	03-Jan-2017	Homo sapiens	unknown	Patient37 sputum
1639	Kp04751	CC0011	human	China	2016	GCA_007996395.1_ASM799639v1	GCA_007996395.1	SGGQ01000100.1	Contig	Shenzhen People's Hospital, Shenzhen, China	China: Shenzhen	20-Oct-2016	Homo sapiens	unknown	Patient36 sputum
1640	Kp04752	CC0011	human	China	2016	GCA_007996415.1_ASM799641v1	GCA_007996415.1	SGGP01000100.1	Contig	Shenzhen People's Hospital, Shenzhen, China	China: Shenzhen	17-Sep-2016	Homo sapiens	unknown	Patient35 sputum
1641	Kp04753	CC0011	human	China	2016	GCA_007996425.1_ASM799642v1	GCA_007996425.1	SGGO01000100.1	Contig	Shenzhen People's Hospital, Shenzhen, China	China: Shenzhen	25-Aug-2016	Homo sapiens	unknown	Patient34 sputum
1642	Kp04754	CC0011	human	China	2016	GCA_007996445.1_ASM799644v1	GCA_007996445.1	SGGM01000098.1	Contig	Shenzhen People's Hospital, Shenzhen, China	China: Shenzhen	04-Apr-2016	Homo sapiens	unknown	Patient32 sputum
1643	Kp04758	CC0011	human	China	2016	GCA_007996525.1_ASM799652v1	GCA_007996525.1	SGGJ01000100.1	Contig	Shenzhen People's Hospital, Shenzhen, China	China: Shenzhen	14-Jul-2016	Homo sapiens	unknown	Patient29 sputum
1644	Kp04759	CC0011	human	China	2016	GCA_007996545.1_ASM799654v1	GCA_007996545.1	SGGI01000098.1	Contig	Shenzhen People's Hospital, Shenzhen, China	China: Shenzhen	11-Jul-2016	Homo sapiens	unknown	Patient28 sputum
1645	Kp04760	CC0011	human	China	2016	GCA_007996575.1_ASM799657v1	GCA_007996575.1	SGGH01000100.1	Contig	Shenzhen People's Hospital, Shenzhen, China	China: Shenzhen	04-Jul-2016	Homo sapiens	unknown	Patient27 sputum
1646	Kp04764	CC0011	human	China	2016	GCA_007996655.1_ASM799665v1	GCA_007996655.1	SGGD01000098.1	Contig	Shenzhen People's Hospital, Shenzhen, China	China: Shenzhen	04-Jun-2016	Homo sapiens	unknown	Patient23 sputum
1647	Kp04765	CC0011	human	China	2016	GCA_007996675.1_ASM799667v1	GCA_007996675.1	SGGB01000100.1	Contig	Shenzhen People's Hospital, Shenzhen, China	China: Shenzhen	26-Feb-2016	Homo sapiens	unknown	Patient21 sputum
1648	Kp08433	CC0011	nosource	nocountry	noyear	GCA_902142285.1_KP_39615	GCA_902142285.1	CABFQU010000001.1	Contig	SC	unknown	unknown	unknown	928e515a-b809-11e8-aae5-3c4a9275d6c8	unknown
1649	Kp08434	CC0011	nosource	nocountry	noyear	GCA_902142295.1_KP_39468	GCA_902142295.1	CABFQV010000001.1	Contig	SC	unknown	unknown	unknown	9284f2d6-b809-11e8-aae5-3c4a9275d6c8	unknown
1650	Kp08436	CC0011	nosource	nocountry	noyear	GCA_902142315.1_KP_41051	GCA_902142315.1	CABFQX010000001.1	Contig	SC	unknown	unknown	unknown	929f836c-b809-11e8-aae5-3c4a9275d6c8	unknown
1651	Kp08503	CC0011	nosource	nocountry	noyear	GCA_902142985.1_KP_26529	GCA_902142985.1	CABFTM010000001.1	Contig	SC	unknown	unknown	unknown	983743be-b809-11e8-aae5-3c4a9275d6c8	unknown
1652	Kp08506	CC0011	nosource	nocountry	noyear	GCA_902143015.1_KP_26684	GCA_902143015.1	CABFTR010000001.1	Contig	SC	unknown	unknown	unknown	9849243a-b809-11e8-aae5-3c4a9275d6c8	unknown
1653	Kp02987	CC0011	human	China	2017	GCA_003036785.1_ASM303678v1	GCA_003036785.1	PWBV01000001.1	Contig	West China Hospital, Sichuan University	China: Chengdu, Sichuan	2017-04-14	Homo sapiens	unknown	unknown
1654	Kp02994	CC0011	human	China	2017	GCA_003036925.1_ASM303692v1	GCA_003036925.1	PWCR01000097.1	Scaffold	West China Hospital, Sichuan University	China: Chengdu, Sichuan	2017-05-08	Homo sapiens	unknown	unknown
1655	Kp03378	CC0011	human	China	2017	GCA_003261855.1_ASM326185v1	GCA_003261855.1	QJND01000001.1	Contig	West China Hospital, Sichuan University	China: Chengdu, Sichuan	2017	Homo sapiens	unknown	unknown
1656	Kp04744	CC0011	human	China	2016	GCA_007996235.1_ASM799623v1	GCA_007996235.1	SGGX01000100.1	Contig	Shenzhen People's Hospital, Shenzhen, China	China: Shenzhen	09-Apr-2016	Homo sapiens	unknown	Patient43 sputum
1657	Kp02425	CC0011	human	China	2017	GCA_002852475.1_ASM285247v1	GCA_002852475.1	NWDH01000100.1	Scaffold	West China Hospital, Sichuan University	China: Sichuan, Chengdu	27-Mar-2017	Homo sapiens	unknown	unknown
1658	Kp03412	CC0011	human	China	2017	GCA_003262535.1_ASM326253v1	GCA_003262535.1	QJLG01000001.1	Contig	West China Hospital, Sichuan University	China: Chengdu, Sichuan	2017	Homo sapiens	unknown	unknown
1659	Kp01973	CC0011	human	China	2016	GCA_002262535.1_ASM226253v1	GCA_002262535.1	NLDK01000001.1	Contig	Zhejiang University	China: Zhejiang, Hangzhou	02-Sep-2016	Homo sapiens	unknown	feces
1660	Kp01981	CC0011	human	China	2016	GCA_002262705.1_ASM226270v1	GCA_002262705.1	NLDA01000001.1	Contig	Zhejiang University	China: Zhejiang, Hangzhou	25-Jul-2016	Homo sapiens	unknown	feces
1661	Kp01986	CC0011	human	China	2016	GCA_002262795.1_ASM226279v1	GCA_002262795.1	NLCY01000001.1	Contig	Zhejiang University	China: Zhejiang, Hangzhou	15-Jul-2016	Homo sapiens	unknown	feces
1662	Kp01988	CC0011	human	China	2016	GCA_002262855.1_ASM226285v1	GCA_002262855.1	NLCW01000001.1	Contig	Zhejiang University	China: Zhejiang, Hangzhou	05-Jul-2016	Homo sapiens	unknown	feces
1663	Kp04627	CC0011	human	China	2019	GCA_007115585.1_ASM711558v1	GCA_007115585.1	VIYD01000097.1	Contig	Shenzhen People's Hospital, Shenzhen, China	China: Bengbu	2019-01-08	Homo sapiens	unknown	urine
1664	Kp04804	CC0011	human	China	2018	GCA_007998015.1_ASM799801v1	GCA_007998015.1	VIJY01000100.1	Contig	Shenzhen People's Hospital, Shenzhen, China	China: Bengbu	2018-12-19	Homo sapiens	unknown	sputum
1665	Kp04787	CC0011	human	China	2019	GCA_007997645.1_ASM799764v1	GCA_007997645.1	VIJH01000096.1	Contig	Shenzhen People's Hospital, Shenzhen, China	China: Bengbu	2019-01-24	Homo sapiens	unknown	sputum
1666	Kp01946	CC0011	human	China	2016	GCA_002261985.1_ASM226198v1	GCA_002261985.1	NLEK01000001.1	Contig	Zhejiang University	China: Zhejiang, Hangzhou	30-Dec-2016	Homo sapiens	unknown	feces
1667	Kp03429	CC0011	human	China	2017	GCA_003262875.1_ASM326287v1	GCA_003262875.1	QJMM01000001.1	Contig	West China Hospital, Sichuan University	China: Chengdu, Sichuan	2017	Homo sapiens	unknown	unknown
1668	Kp04722	CC0011	human	China	2016	GCA_007995805.1_ASM799580v1	GCA_007995805.1	SGHT01000100.1	Contig	Shenzhen People's Hospital, Shenzhen, China	China: Shenzhen	01-Dec-2016	Homo sapiens	unknown	Patient66 sputum
1669	Kp04733	CC0011	human	China	2016	GCA_007996025.1_ASM799602v1	GCA_007996025.1	SGHH01000100.1	Contig	Shenzhen People's Hospital, Shenzhen, China	China: Shenzhen	18-May-2016	Homo sapiens	unknown	Patient54 sputum
1670	Kp04735	CC0011	human	China	2016	GCA_007996065.1_ASM799606v1	GCA_007996065.1	SGHG01000100.1	Contig	Shenzhen People's Hospital, Shenzhen, China	China: Shenzhen	12-May-2016	Homo sapiens	unknown	Patient53 sputum
1671	Kp04736	CC0011	human	China	2016	GCA_007996085.1_ASM799608v1	GCA_007996085.1	SGHF01000100.1	Contig	Shenzhen People's Hospital, Shenzhen, China	China: Shenzhen	09-May-2016	Homo sapiens	unknown	Patient52 sputum
1672	Kp04737	CC0011	human	China	2016	GCA_007996095.1_ASM799609v1	GCA_007996095.1	SGHE01000100.1	Contig	Shenzhen People's Hospital, Shenzhen, China	China: Shenzhen	17-Apr-2016	Homo sapiens	unknown	Patient51 sputum
1673	Kp04761	CC0011	human	China	2016	GCA_007996585.1_ASM799658v1	GCA_007996585.1	SGGG01000100.1	Contig	Shenzhen People's Hospital, Shenzhen, China	China: Shenzhen	24-Jun-2016	Homo sapiens	unknown	Patient26 sputum
1674	Kp04763	CC0011	human	China	2016	GCA_007996635.1_ASM799663v1	GCA_007996635.1	SGGE01000100.1	Contig	Shenzhen People's Hospital, Shenzhen, China	China: Shenzhen	12-Jun-2016	Homo sapiens	unknown	Patient24 sputum
1675	Kp04766	CC0011	human	China	2016	GCA_007996685.1_ASM799668v1	GCA_007996685.1	SGGC01000100.1	Contig	Shenzhen People's Hospital, Shenzhen, China	China: Shenzhen	31-May-2016	Homo sapiens	unknown	Patient22 sputum
1676	Kp04495	CC0011	human	China	2015	GCA_006130935.1_ASM613093v1	GCA_006130935.1	RZMP01000001.1	Contig	Nanjing Drum Tower Hospital	China: Jiangsu,Nanjing	2015-07-16	Homo sapiens	unknown	sputum
1677	Kp03057	CC0011	human	China	2017	GCA_003038235.1_ASM303823v1	GCA_003038235.1	PWDQ01000100.1	Scaffold	West China Hospital, Sichuan University	China: Chengdu, Sichuan	2017-06-09	Homo sapiens	unknown	unknown
1678	Kp04719	CC0011	human	China	2017	GCA_007995735.1_ASM799573v1	GCA_007995735.1	SGHW01000099.1	Contig	Shenzhen People's Hospital, Shenzhen, China	China: Shenzhen	08-Jun-2017	Homo sapiens	unknown	Patient69 sputum
1679	Kp03050	CC0011	human	China	2017	GCA_003038095.1_ASM303809v1	GCA_003038095.1	PWCV01000100.1	Scaffold	West China Hospital, Sichuan University	China: Chengdu, Sichuan	2017-04-24	Homo sapiens	unknown	unknown
1680	Kp04756	CC0011	human	China	2016	GCA_007996475.1_ASM799647v1	GCA_007996475.1	SGGL01000100.1	Contig	Shenzhen People's Hospital, Shenzhen, China	China: Shenzhen	10-Aug-2016	Homo sapiens	unknown	Patient31 sputum
1681	Kp02004	CC0011	human	China	2014	GCA_002264545.1_ASM226454v1	GCA_002264545.1	NPGU01000100.1	Contig	Zhejiang University	China: Jiangsu	21-Jul-2014	Homo sapiens	unknown	blood
1682	Kp03745	CC0011	human	China	2015	GCA_003703775.1_ASM370377v1	GCA_003703775.1	CP033242.1	Chromosome	Beijing Institute of Microbiology and Epidemiology	China: Lianyungang	2015	Homo sapiens	unknown	unknown
1683	Kp04471	CC0011	human	China	2015	GCA_006130465.1_ASM613046v1	GCA_006130465.1	RZLF01000001.1	Contig	Nanjing Drum Tower Hospital	China: Jiangsu,Nanjing	2015-09-21	Homo sapiens	unknown	urine
1684	Kp02000	CC0011	human	China	2015	GCA_002264465.1_ASM226446v1	GCA_002264465.1	NPGR01000010.1	Contig	Zhejiang University	China: Shandong	15-Jan-2015	Homo sapiens	unknown	blood
1685	Kp02003	CC0011	human	China	2014	GCA_002264525.1_ASM226452v1	GCA_002264525.1	NPGS01000095.1	Contig	Zhejiang University	China: Shandong	23-Oct-2014	Homo sapiens	unknown	blood
1686	Kp01983	CC0011	human	China	2016	GCA_002262745.1_ASM226274v1	GCA_002262745.1	NLDB01000001.1	Contig	Zhejiang University	China: Zhejiang, Hangzhou	26-Jul-2016	Homo sapiens	unknown	feces
1687	Kp04430	CC0011	human	China	2017	GCA_005504015.1_ASM550401v1	GCA_005504015.1	RXMX01000001.1	Scaffold	Sir Run Run Shaw Hospital	China	2017	Homo sapiens	unknown	unknown
1688	Kp04762	CC0011	human	China	2016	GCA_007996625.1_ASM799662v1	GCA_007996625.1	SGGF01000100.1	Contig	Shenzhen People's Hospital, Shenzhen, China	China: Shenzhen	17-Jun-2016	Homo sapiens	unknown	Patient25 sputum
1689	Kp01994	CC0011	human	China	2015	GCA_002264245.1_ASM226424v1	GCA_002264245.1	NPGO01000010.1	Contig	Zhejiang University	China: Anhui	14-Aug-2015	Homo sapiens	unknown	blood
1690	Kp01995	CC0011	human	China	2015	GCA_002264265.1_ASM226426v1	GCA_002264265.1	NPGN01000010.1	Contig	Zhejiang University	China: Anhui	14-Aug-2015	Homo sapiens	unknown	blood
1691	Kp01997	CC0011	human	China	2015	GCA_002264365.1_ASM226436v1	GCA_002264365.1	NPGQ01000010.1	Contig	Zhejiang University	China: Anhui	14-Aug-2015	Homo sapiens	unknown	blood
1692	Kp04493	CC0011	human	China	2015	GCA_006130915.1_ASM613091v1	GCA_006130915.1	RZJX01000001.1	Contig	Nanjing Drum Tower Hospital	China: Jiangsu,Nanjing	2015-03-25	Homo sapiens	unknown	sputum
1693	Kp04491	CC0011	human	China	2015	GCA_006130855.1_ASM613085v1	GCA_006130855.1	RZJZ01000001.1	Contig	Nanjing Drum Tower Hospital	China: Jiangsu,Nanjing	2015-06-25	Homo sapiens	unknown	sputum
1694	Kp04492	CC0011	human	China	2015	GCA_006130865.1_ASM613086v1	GCA_006130865.1	RZKA01000001.1	Contig	Nanjing Drum Tower Hospital	China: Jiangsu,Nanjing	2015-06-13	Homo sapiens	unknown	sputum
1695	Kp03448	CC0011	human	China	2017	GCA_003263225.1_ASM326322v1	GCA_003263225.1	QJKS01000001.1	Contig	West China Hospital, Sichuan University	China: Chengdu, Sichuan	2017-05-08	Homo sapiens	unknown	unknown
1696	Kp03379	CC0011	human	China	2017	GCA_003261865.1_ASM326186v1	GCA_003261865.1	QJNC01000001.1	Contig	West China Hospital, Sichuan University	China: Chengdu, Sichuan	2017	Homo sapiens	unknown	unknown
1697	Kp03382	CC0011	human	China	2017	GCA_003261935.1_ASM326193v1	GCA_003261935.1	QJMX01000001.1	Contig	West China Hospital, Sichuan University	China: Chengdu, Sichuan	2017	Homo sapiens	unknown	unknown
1698	Kp03392	CC0011	human	China	2017	GCA_003262135.1_ASM326213v1	GCA_003262135.1	QJMK01000001.1	Contig	West China Hospital, Sichuan University	China: Chengdu, Sichuan	2017	Homo sapiens	unknown	unknown
1699	Kp01899	CC0011	human	China	2016	GCA_002257765.2_ASM225776v2	GCA_002257765.2	CP036361.1	Complete Genome	West China Hospital, Sichuan University	China: Sichuan, Chengdu	Jun-2016	Homo sapiens	unknown	unknown
1700	Kp02288	CC0011	human	China	2017	GCA_002811325.3_ASM281132v3	GCA_002811325.3	CP028583.2	Complete Genome	West China Hospital, Sichuan University	China: Sichuan, Chengdu	2017	Homo sapiens	unknown	unknown
1701	Kp03001	CC0011	human	China	2017	GCA_003037055.1_ASM303705v1	GCA_003037055.1	PWDM01000100.1	Scaffold	West China Hospital, Sichuan University	China: Chengdu, Sichuan	2017-08-04	Homo sapiens	unknown	unknown
1702	Kp03036	CC0011	human	China	2017	GCA_003037805.1_ASM303780v1	GCA_003037805.1	PWBC01000100.1	Scaffold	West China Hospital, Sichuan University	China: Chengdu, Sichuan	2017-07-02	Homo sapiens	unknown	unknown
1703	Kp03046	CC0011	human	China	2017	GCA_003038015.1_ASM303801v1	GCA_003038015.1	PWCG01000100.1	Scaffold	West China Hospital, Sichuan University	China: Chengdu, Sichuan	2017-05-19	Homo sapiens	unknown	unknown
1704	Kp03047	CC0011	human	China	2017	GCA_003038035.1_ASM303803v1	GCA_003038035.1	PWCN01000100.1	Scaffold	West China Hospital, Sichuan University	China: Chengdu, Sichuan	2017-05-09	Homo sapiens	unknown	unknown
1705	Kp03383	CC0011	human	China	2017	GCA_003261955.2_ASM326195v2	GCA_003261955.2	CP033396.1	Complete Genome	West China Hospital, Sichuan University	China: Chengdu, Sichuan	2017	Homo sapiens	unknown	unknown
1706	Kp03385	CC0011	human	China	2017	GCA_003261975.1_ASM326197v1	GCA_003261975.1	QJMT01000001.1	Contig	West China Hospital, Sichuan University	China: Chengdu, Sichuan	2017	Homo sapiens	unknown	unknown
1707	Kp03387	CC0011	human	China	2017	GCA_003262035.1_ASM326203v1	GCA_003262035.1	QJMR01000001.1	Contig	West China Hospital, Sichuan University	China: Chengdu, Sichuan	2017	Homo sapiens	unknown	unknown
1708	Kp03389	CC0011	human	China	2017	GCA_003262055.1_ASM326205v1	GCA_003262055.1	QJMQ01000001.1	Contig	West China Hospital, Sichuan University	China: Chengdu, Sichuan	2017	Homo sapiens	unknown	unknown
1709	Kp03397	CC0011	human	China	2017	GCA_003262215.1_ASM326221v1	GCA_003262215.1	QJMF01000001.1	Contig	West China Hospital, Sichuan University	China: Chengdu, Sichuan	2017	Homo sapiens	unknown	unknown
1710	Kp03401	CC0011	human	China	2017	GCA_003262285.1_ASM326228v1	GCA_003262285.1	QJMA01000001.1	Contig	West China Hospital, Sichuan University	China: Chengdu, Sichuan	2017	Homo sapiens	unknown	unknown
1711	Kp04146	CC0011	human	China	2018	GCA_004322795.1_ASM432279v1	GCA_004322795.1	CP036365.1	Complete Genome	West China Hospital, Sichuan University	China: Chengdu, Sichuan	2018	Homo sapiens	unknown	unknown
1712	Kp03052	CC0011	human	China	2017	GCA_003038135.1_ASM303813v1	GCA_003038135.1	PWCY01000100.1	Scaffold	West China Hospital, Sichuan University	China: Chengdu, Sichuan	2017-02-20	Homo sapiens	unknown	unknown
1713	Kp03384	CC0011	human	China	2017	GCA_003261965.1_ASM326196v1	GCA_003261965.1	QJMV01000001.1	Contig	West China Hospital, Sichuan University	China: Chengdu, Sichuan	2017	Homo sapiens	unknown	unknown
1714	Kp03427	CC0011	human	China	2017	GCA_003262835.1_ASM326283v1	GCA_003262835.1	QJMU01000001.1	Contig	West China Hospital, Sichuan University	China: Chengdu, Sichuan	2017	Homo sapiens	unknown	unknown
1715	Kp03421	CC0011	human	China	noyear	GCA_003262705.1_ASM326270v1	GCA_003262705.1	QJKN01000001.1	Contig	West China Hospital, Sichuan University	China: Chengdu, Sichuan	unknown	Homo sapiens	unknown	unknown
1716	Kp01961	CC0011	human	China	2016	GCA_002262295.1_ASM226229v1	GCA_002262295.1	NLDV01000001.1	Contig	Zhejiang University	China: Zhejiang, Hangzhou	09-Mar-2016	Homo sapiens	unknown	feces
1717	Kp08432	CC0011	nosource	nocountry	noyear	GCA_902142275.1_KP_38394	GCA_902142275.1	CABFQS010000001.1	Contig	SC	unknown	unknown	unknown	927bd930-b809-11e8-aae5-3c4a9275d6c8	unknown
1718	Kp08435	CC0011	nosource	nocountry	noyear	GCA_902142305.1_KP_40905	GCA_902142305.1	CABFQW010000001.1	Contig	SC	unknown	unknown	unknown	9296e5ae-b809-11e8-aae5-3c4a9275d6c8	unknown
1719	Kp08510	CC0011	nosource	nocountry	noyear	GCA_902143055.1_KP_29597	GCA_902143055.1	CABFTT010000001.1	Scaffold	SC	unknown	unknown	unknown	987c5788-b809-11e8-aae5-3c4a9275d6c8	unknown
1720	Kp08516	CC0011	nosource	nocountry	noyear	GCA_902143115.1_KP_35218	GCA_902143115.1	CABFTX010000001.1	Contig	SC	unknown	unknown	unknown	99bc1ffc-b809-11e8-aae5-3c4a9275d6c8	unknown
1721	Kp08519	CC0011	nosource	nocountry	noyear	GCA_902143145.1_KP_31165	GCA_902143145.1	CABFTY010000001.1	Scaffold	SC	unknown	unknown	unknown	98f0d518-b809-11e8-aae5-3c4a9275d6c8	unknown
1722	Kp08520	CC0011	nosource	nocountry	noyear	GCA_902143155.1_KP_32872	GCA_902143155.1	CABFUG010000001.1	Contig	SC	unknown	unknown	unknown	99293430-b809-11e8-aae5-3c4a9275d6c8	unknown
1723	Kp08521	CC0011	nosource	nocountry	noyear	GCA_902143165.1_KP_33316	GCA_902143165.1	CABFTV010000001.1	Contig	SC	unknown	unknown	unknown	9966ba6c-b809-11e8-aae5-3c4a9275d6c8	unknown
1724	Kp08522	CC0011	nosource	nocountry	noyear	GCA_902143175.1_KP_33367	GCA_902143175.1	CABFUD010000001.1	Contig	SC	unknown	unknown	unknown	9974bbc6-b809-11e8-aae5-3c4a9275d6c8	unknown
1725	Kp08524	CC0011	nosource	nocountry	noyear	GCA_902143195.1_KP_34435	GCA_902143195.1	CABFTW010000001.1	Contig	SC	unknown	unknown	unknown	99ae46a2-b809-11e8-aae5-3c4a9275d6c8	unknown
1726	Kp08525	CC0011	nosource	nocountry	noyear	GCA_902143205.1_KP_32662	GCA_902143205.1	CABFUF010000001.1	Contig	SC	unknown	unknown	unknown	991cae04-b809-11e8-aae5-3c4a9275d6c8	unknown
1727	Kp08528	CC0011	nosource	nocountry	noyear	GCA_902143235.1_KP_35738	GCA_902143235.1	CABFUN010000001.1	Contig	SC	unknown	unknown	unknown	99dea3a6-b809-11e8-aae5-3c4a9275d6c8	unknown
1728	Kp08425	CC0011	nosource	nocountry	noyear	GCA_902142205.1_KP_38088	GCA_902142205.1	CABFQN010000001.1	Contig	SC	unknown	unknown	unknown	926a6b00-b809-11e8-aae5-3c4a9275d6c8	unknown
1729	Kp08438	CC0011	nosource	nocountry	noyear	GCA_902142335.1_KP_41823	GCA_902142335.1	CABFRC010000001.1	Contig	SC	unknown	unknown	unknown	92b3c41c-b809-11e8-aae5-3c4a9275d6c8	unknown
1730	Kp08441	CC0011	nosource	nocountry	noyear	GCA_902142365.1_KP_41827	GCA_902142365.1	CABFRA010000001.1	Contig	SC	unknown	unknown	unknown	92bcb14e-b809-11e8-aae5-3c4a9275d6c8	unknown
1731	Kp01928	CC0011	human	China	2016	GCA_002261625.1_ASM226162v1	GCA_002261625.1	NLFH01000001.1	Contig	Zhejiang University	China: Zhejiang, Hangzhou	19-Feb-2016	Homo sapiens	unknown	feces
1732	Kp03746	CC0011	human	China	2018	GCA_003711065.1_ASM371106v1	GCA_003711065.1	CP033405.1	Complete Genome	West China Hospital, Sichuan University	China: Chengdu, Sichuan	2018	Homo sapiens	unknown	unknown
1733	Kp04489	CC0011	human	China	2015	GCA_006130825.1_ASM613082v1	GCA_006130825.1	RZKB01000001.1	Contig	Nanjing Drum Tower Hospital	China: Jiangsu,Nanjing	2015-06-26	Homo sapiens	unknown	sputum
1734	Kp04490	CC0011	human	China	2015	GCA_006130835.1_ASM613083v1	GCA_006130835.1	RZKC01000001.1	Contig	Nanjing Drum Tower Hospital	China: Jiangsu,Nanjing	2015-06-30	Homo sapiens	unknown	blood
1735	Kp02328	CC0011	human	China	2015	GCA_002845145.1_ASM284514v1	GCA_002845145.1	PJPI01000100.1	Scaffold	The Hong Kong Polytechnic University	China	2015	Homo sapiens	unknown	unknown
1736	Kp03022	CC0011	human	China	2016	GCA_003037485.1_ASM303748v1	GCA_003037485.1	PWDG01000001.1	Contig	West China Hospital, Sichuan University	China: Chengdu, Sichuan	2016-07-06	Homo sapiens	unknown	unknown
1737	Kp01115	CC0011	human	China	2015	GCA_001887985.4_ASM188798v4	GCA_001887985.4	CP026585.3	Complete Genome	West China Hospital, Sichuan University	China: Sichuan	2015-11-12	Homo sapiens	unknown	Secreta
1738	Kp04432	CC0011	human	China	2017	GCA_005504075.1_ASM550407v1	GCA_005504075.1	RXNG01000001.1	Scaffold	Sir Run Run Shaw Hospital	China	2017	Homo sapiens	unknown	unknown
1739	Kp04727	CC0011	human	China	2017	GCA_007995905.1_ASM799590v1	GCA_007995905.1	SGHP01000100.1	Contig	Shenzhen People's Hospital, Shenzhen, China	China: Shenzhen	15-Feb-2017	Homo sapiens	unknown	Patient62 sputum
1740	Kp04729	CC0011	human	China	2017	GCA_007995945.1_ASM799594v1	GCA_007995945.1	SGHM01000100.1	Contig	Shenzhen People's Hospital, Shenzhen, China	China: Shenzhen	31-Jan-2017	Homo sapiens	unknown	Patient59 sputum
1741	Kp04732	CC0011	human	China	2017	GCA_007996005.1_ASM799600v1	GCA_007996005.1	SGHJ01000100.1	Contig	Shenzhen People's Hospital, Shenzhen, China	China: Shenzhen	10-Jan-2017	Homo sapiens	unknown	Patient56 sputum
1742	Kp04726	CC0011	human	China	2017	GCA_007995885.1_ASM799588v1	GCA_007995885.1	SGHO01000100.1	Contig	Shenzhen People's Hospital, Shenzhen, China	China: Shenzhen	09-Feb-2017	Homo sapiens	unknown	Patient61 sputum
1743	Kp04730	CC0011	human	China	2017	GCA_007995955.1_ASM799595v1	GCA_007995955.1	SGHK01000100.1	Contig	Shenzhen People's Hospital, Shenzhen, China	China: Shenzhen	12-Jan-2017	Homo sapiens	unknown	Patient57 sputum
1744	Kp04725	CC0011	human	China	2017	GCA_007995875.1_ASM799587v1	GCA_007995875.1	SGHQ01000100.1	Contig	Shenzhen People's Hospital, Shenzhen, China	China: Shenzhen	20-Jun-2017	Homo sapiens	unknown	Patient63 sputum
1745	Kp03465	CC0011	human	China	2017	GCA_003312205.1_ASM331220v1	GCA_003312205.1	QMKF01000100.1	Scaffold	Second Affiliated Hospital of Zhejiang University, School of Medicine	China: Hangzhou	2017	Homo sapiens	unknown	stool
1746	Kp03463	CC0011	human	China	2017	GCA_003312185.1_ASM331218v1	GCA_003312185.1	QMKD01000100.1	Scaffold	Second Affiliated Hospital of Zhejiang University, School of Medicine	China: Hangzhou	2017	Homo sapiens	unknown	stool
1747	Kp01945	CC0011	human	China	2017	GCA_002261975.1_ASM226197v1	GCA_002261975.1	NLEM01000001.1	Contig	Zhejiang University	China: Zhejiang, Hangzhou	09-Jan-2017	Homo sapiens	unknown	feces
1748	Kp01948	CC0011	human	China	2017	GCA_002262035.1_ASM226203v1	GCA_002262035.1	NLEL01000001.1	Contig	Zhejiang University	China: Zhejiang, Hangzhou	10-Jan-2017	Homo sapiens	unknown	feces
1749	Kp01953	CC0011	human	China	2016	GCA_002262135.1_ASM226213v1	GCA_002262135.1	NLEE01000001.1	Contig	Zhejiang University	China: Zhejiang, Hangzhou	19-Dec-2016	Homo sapiens	unknown	feces
1750	Kp01957	CC0011	human	China	2016	GCA_002262215.1_ASM226221v1	GCA_002262215.1	NLEA01000001.1	Contig	Zhejiang University	China: Zhejiang, Hangzhou	21-Nov-2016	Homo sapiens	unknown	feces
1751	Kp01959	CC0011	human	China	2016	GCA_002262235.1_ASM226223v1	GCA_002262235.1	NLDZ01000001.1	Contig	Zhejiang University	China: Zhejiang, Hangzhou	16-Mar-2016	Homo sapiens	unknown	feces
1752	Kp01965	CC0011	human	China	2016	GCA_002262375.1_ASM226237v1	GCA_002262375.1	NLDQ01000001.1	Contig	Zhejiang University	China: Zhejiang, Hangzhou	09-Mar-2016	Homo sapiens	unknown	feces
1753	Kp01971	CC0011	human	China	2016	GCA_002262475.1_ASM226247v1	GCA_002262475.1	NLDM01000001.1	Contig	Zhejiang University	China: Zhejiang, Hangzhou	07-Oct-2016	Homo sapiens	unknown	feces
1754	Kp01972	CC0011	human	China	2016	GCA_002262485.1_ASM226248v1	GCA_002262485.1	NLDP01000001.1	Contig	Zhejiang University	China: Zhejiang, Hangzhou	10-Mar-2016	Homo sapiens	unknown	feces
1755	Kp01978	CC0011	human	China	2016	GCA_002262625.1_ASM226262v1	GCA_002262625.1	NLDG01000001.1	Contig	Zhejiang University	China: Zhejiang, Hangzhou	06-Mar-2016	Homo sapiens	unknown	feces
1756	Kp03461	CC0011	human	China	2017	GCA_003312135.1_ASM331213v1	GCA_003312135.1	QMKB01000100.1	Scaffold	Second Affiliated Hospital of Zhejiang University, School of Medicine	China: Hangzhou	2017	Homo sapiens	unknown	stool
1757	Kp03552	CC0011	human	nocountry	2016	GCA_003363315.1_ASM336331v1	GCA_003363315.1	QRCD01000011.1	Scaffold	Zhejiang Provincial People's Hospital	unknown	31-Oct-2016	Homo sapiens	unknown	blood
1758	Kp03553	CC0011	human	nocountry	2016	GCA_003363345.1_ASM336334v1	GCA_003363345.1	QRCE01000006.1	Scaffold	Zhejiang Provincial People's Hospital	unknown	06-Nov-2016	Homo sapiens	unknown	blood
1759	Kp03554	CC0011	human	nocountry	2017	GCA_003363395.1_ASM336339v1	GCA_003363395.1	QRCF01000009.1	Scaffold	Zhejiang Provincial People's Hospital	unknown	06-Nov-2017	Homo sapiens	unknown	Ascites sample
1760	Kp03555	CC0011	human	nocountry	2016	GCA_003363415.1_ASM336341v1	GCA_003363415.1	QRCG01000011.1	Scaffold	Zhejiang Provincial People's Hospital	unknown	17-Nov-2016	Homo sapiens	unknown	blood
1761	Kp03779	CC0011	human	China	2018	GCA_003856475.1_ASM385647v1	GCA_003856475.1	CP034123.1	Complete Genome	Zhejiang Hospital	China: zhejiang	Sep-2018	Homo sapiens	unknown	respiratory tract
1762	Kp04154	CC0011	human	China	2017	GCA_004332095.1_ASM433209v1	GCA_004332095.1	CM014764.1	Contig	Hangzhou Hospital of Traditional Chinese Medicine	China: Zhejiang	Oct-2017	Homo sapiens	unknown	sputum
1763	Kp04431	CC0011	human	China	2017	GCA_005504055.1_ASM550405v1	GCA_005504055.1	RXNB01000001.1	Scaffold	Sir Run Run Shaw Hospital	China	2017	Homo sapiens	unknown	unknown
1764	Kp04436	CC0011	human	China	2017	GCA_005504185.1_ASM550418v1	GCA_005504185.1	RXMK01000001.1	Scaffold	Sir Run Run Shaw Hospital	China	2017	Homo sapiens	unknown	unknown
1765	Kp04543	CC0011	human	China	2018	GCA_006494895.1_ASM649489v1	GCA_006494895.1	CP033954.1	Complete Genome	Zhejiang University	China:Zhejiang	2018	Homo sapiens	unknown	stool
1766	Kp04661	CC0011	human	China	noyear	GCA_007954835.1_ASM795483v1	GCA_007954835.1	VONG01000001.1	Scaffold	Sir Run Run Shaw Hospital, School of Medicine, Zhejiang University	China: Hangzhou	unknown	Homo sapiens	unknown	unknown
1767	Kp04662	CC0011	human	China	2017	GCA_007954845.1_ASM795484v1	GCA_007954845.1	VONJ01000001.1	Scaffold	Sir Run Run Shaw Hospital, School of Medicine, Zhejiang University	China: Hangzhou	2017-10-30	Homo sapiens	unknown	unknown
1768	Kp04671	CC0011	human	China	2017	GCA_007955055.1_ASM795505v1	GCA_007955055.1	VONL01000001.1	Contig	Sir Run Run Shaw Hospital, School of Medicine, Zhejiang University	China: Hangzhou	2017-07-10	Homo sapiens	unknown	unknown
1769	Kp08422	CC0011	nosource	nocountry	noyear	GCA_902142175.1_KP_9795	GCA_902142175.1	CABFQK010000001.1	Scaffold	SC	unknown	unknown	unknown	9258a028-b809-11e8-aae5-3c4a9275d6c8	unknown
1770	Kp08424	CC0011	nosource	nocountry	noyear	GCA_902142195.1_KP_8369	GCA_902142195.1	CABFQJ010000001.1	Scaffold	SC	unknown	unknown	unknown	923bdc04-b809-11e8-aae5-3c4a9275d6c8	unknown
1771	Kp08442	CC0011	nosource	nocountry	noyear	GCA_902142375.1_KP_43161	GCA_902142375.1	CABFRD010000001.1	Scaffold	SC	unknown	unknown	unknown	92d680d8-b809-11e8-aae5-3c4a9275d6c8	unknown
1772	Kp08443	CC0011	nosource	nocountry	noyear	GCA_902142385.1_KP_43236	GCA_902142385.1	CABFRE010000001.1	Scaffold	SC	unknown	unknown	unknown	92df62f2-b809-11e8-aae5-3c4a9275d6c8	unknown
1773	Kp08448	CC0011	nosource	nocountry	noyear	GCA_902142435.1_KP_44741	GCA_902142435.1	CABFRI010000001.1	Scaffold	SC	unknown	unknown	unknown	933893cc-b809-11e8-aae5-3c4a9275d6c8	unknown
1774	Kp08449	CC0011	nosource	nocountry	noyear	GCA_902142445.1_KP_44195	GCA_902142445.1	CABFRG010000001.1	Scaffold	SC	unknown	unknown	unknown	930dce8a-b809-11e8-aae5-3c4a9275d6c8	unknown
1775	Kp08450	CC0011	nosource	nocountry	noyear	GCA_902142455.1_KP_43325	GCA_902142455.1	CABFRL010000001.1	Scaffold	SC	unknown	unknown	unknown	92e9979a-b809-11e8-aae5-3c4a9275d6c8	unknown
1776	Kp08452	CC0011	nosource	nocountry	noyear	GCA_902142475.1_KP_43390	GCA_902142475.1	CABFRM010000001.1	Scaffold	SC	unknown	unknown	unknown	92f24912-b809-11e8-aae5-3c4a9275d6c8	unknown
1777	Kp08457	CC0011	nosource	nocountry	noyear	GCA_902142525.1_KP_45347	GCA_902142525.1	CABFRS010000001.1	Scaffold	SC	unknown	unknown	unknown	93959982-b809-11e8-aae5-3c4a9275d6c8	unknown
1778	Kp08470	CC0011	nosource	nocountry	noyear	GCA_902142655.1_KP_46894	GCA_902142655.1	CABFSA010000001.1	Scaffold	SC	unknown	unknown	unknown	945d65f2-b809-11e8-aae5-3c4a9275d6c8	unknown
1779	Kp08476	CC0011	nosource	nocountry	noyear	GCA_902142715.1_KP_47530	GCA_902142715.1	CABFSL010000001.1	Scaffold	SC	unknown	unknown	unknown	94737cac-b809-11e8-aae5-3c4a9275d6c8	unknown
1780	Kp04623	CC0011	human	China	2018	GCA_007115505.1_ASM711550v1	GCA_007115505.1	VIXZ01000087.1	Contig	Shenzhen People's Hospital, Shenzhen, China	China: Bengbu	2018-12-17	Homo sapiens	unknown	sputum
1781	Kp04625	CC0011	human	China	2018	GCA_007115565.1_ASM711556v1	GCA_007115565.1	VIYA01000100.1	Contig	Shenzhen People's Hospital, Shenzhen, China	China: Bengbu	2018-12-13	Homo sapiens	unknown	sputum
1782	Kp04789	CC0011	human	China	2019	GCA_007997665.1_ASM799766v1	GCA_007997665.1	VIJI01000098.1	Contig	Shenzhen People's Hospital, Shenzhen, China	China: Bengbu	2019-01-15	Homo sapiens	unknown	sputum
1783	Kp04796	CC0011	human	China	2018	GCA_007997815.1_ASM799781v1	GCA_007997815.1	VIJQ01000099.1	Contig	Shenzhen People's Hospital, Shenzhen, China	China: Bengbu	2018-11-21	Homo sapiens	unknown	sputum
1784	Kp04798	CC0011	human	China	2018	GCA_007997885.1_ASM799788v1	GCA_007997885.1	VIJR01000100.1	Contig	Shenzhen People's Hospital, Shenzhen, China	China: Bengbu	2018-11-23	Homo sapiens	unknown	sputum
1785	Kp04428	CC0011	human	China	2017	GCA_005503985.1_ASM550398v1	GCA_005503985.1	RXMV01000001.1	Scaffold	Sir Run Run Shaw Hospital	China	2017	Homo sapiens	unknown	unknown
1786	Kp01968	CC0011	human	China	2016	GCA_002262425.1_ASM226242v1	GCA_002262425.1	NLDR01000001.1	Contig	Zhejiang University	China: Zhejiang, Hangzhou	31-Oct-2016	Homo sapiens	unknown	feces
1787	Kp08447	CC0011	nosource	nocountry	noyear	GCA_902142425.1_KP_44694	GCA_902142425.1	CABFRJ010000001.1	Scaffold	SC	unknown	unknown	unknown	932e46b0-b809-11e8-aae5-3c4a9275d6c8	unknown
1788	Kp04440	CC0011	human	China	2017	GCA_005504295.1_ASM550429v1	GCA_005504295.1	RXMY01000001.1	Scaffold	Sir Run Run Shaw Hospital	China	2017	Homo sapiens	unknown	unknown
1789	Kp08446	CC0011	nosource	nocountry	noyear	GCA_902142415.1_KP_44287	GCA_902142415.1	CABFRF010000001.1	Scaffold	SC	unknown	unknown	unknown	931c1e90-b809-11e8-aae5-3c4a9275d6c8	unknown
1790	Kp08479	CC0011	nosource	nocountry	noyear	GCA_902142745.1_KP_48875	GCA_902142745.1	CABFSO010000001.1	Scaffold	SC	unknown	unknown	unknown	94acbf12-b809-11e8-aae5-3c4a9275d6c8	unknown
1791	Kp03598	CC0011	human	China	2017	GCA_003402995.1_ASM340299v1	GCA_003402995.1	QURI01000003.1	Scaffold	zhejiang University	China: Hangzhou	2017	Homo sapiens	unknown	blood
1792	Kp08426	CC0011	nosource	nocountry	noyear	GCA_902142215.1_KP_4967	GCA_902142215.1	CABFQO010000001.1	Scaffold	SC	unknown	unknown	unknown	92196476-b809-11e8-aae5-3c4a9275d6c8	unknown
1793	Kp03556	CC0011	human	nocountry	2016	GCA_003363445.1_ASM336344v1	GCA_003363445.1	QRCH01000012.1	Scaffold	Zhejiang Provincial People's Hospital	unknown	28-Nov-2016	Homo sapiens	unknown	Ascites sample
1794	Kp04659	CC0011	human	China	2018	GCA_007954815.1_ASM795481v1	GCA_007954815.1	VONS01000001.1	Contig	Sir Run Run Shaw Hospital, School of Medicine, Zhejiang University	China: Hangzhou	2018-01-21	Homo sapiens	unknown	unknown
1795	Kp04672	CC0011	human	China	2018	GCA_007955065.1_ASM795506v1	GCA_007955065.1	VONR01000001.1	Scaffold	Sir Run Run Shaw Hospital, School of Medicine, Zhejiang University	China: Hangzhou	2018-01-29	Homo sapiens	unknown	unknown
1796	Kp04673	CC0011	human	China	2018	GCA_007955095.1_ASM795509v1	GCA_007955095.1	VONT01000001.1	Scaffold	Sir Run Run Shaw Hospital, School of Medicine, Zhejiang University	China: Hangzhou	2018-01-13	Homo sapiens	unknown	unknown
1797	Kp04674	CC0011	human	China	2017	GCA_007955105.1_ASM795510v1	GCA_007955105.1	VONU01000001.1	Contig	Sir Run Run Shaw Hospital, School of Medicine, Zhejiang University	China: Hangzhou	2017-12-25	Homo sapiens	unknown	unknown
1798	Kp04658	CC0011	human	China	2017	GCA_007954805.1_ASM795480v1	GCA_007954805.1	VONX01000001.1	Scaffold	Sir Run Run Shaw Hospital, School of Medicine, Zhejiang University	China: Hangzhou	2017-12-19	Homo sapiens	unknown	unknown
1799	Kp04660	CC0011	human	China	2017	GCA_007954825.1_ASM795482v1	GCA_007954825.1	VONW01000001.1	Contig	Sir Run Run Shaw Hospital, School of Medicine, Zhejiang University	China: Hangzhou	2017-12-28	Homo sapiens	unknown	unknown
1800	Kp04663	CC0011	human	China	2018	GCA_007954905.1_ASM795490v1	GCA_007954905.1	VONH01000001.1	Contig	Sir Run Run Shaw Hospital, School of Medicine, Zhejiang University	China: Hangzhou	2018-03-14	Homo sapiens	unknown	unknown
1801	Kp04676	CC0011	human	China	2017	GCA_007955155.1_ASM795515v1	GCA_007955155.1	VONV01000001.1	Scaffold	Sir Run Run Shaw Hospital, School of Medicine, Zhejiang University	China: Hangzhou	2017-11-20	Homo sapiens	unknown	unknown
1802	Kp01938	CC0011	human	China	2017	GCA_002261825.1_ASM226182v1	GCA_002261825.1	NLEU01000001.1	Contig	Zhejiang University	China: Zhejiang, Hangzhou	20-Jan-2017	Homo sapiens	unknown	feces
1803	Kp08465	CC0011	nosource	nocountry	noyear	GCA_902142605.1_KP_46745	GCA_902142605.1	CABFSB010000001.1	Scaffold	SC	unknown	unknown	unknown	942a58c4-b809-11e8-aae5-3c4a9275d6c8	unknown
1804	Kp08471	CC0011	nosource	nocountry	noyear	GCA_902142665.1_KP_47434	GCA_902142665.1	CABFSJ010000001.1	Scaffold	SC	unknown	unknown	unknown	946bed2a-b809-11e8-aae5-3c4a9275d6c8	unknown
1805	Kp08428	CC0011	nosource	nocountry	noyear	GCA_902142235.1_KP_9177	GCA_902142235.1	CABFQQ010000001.1	Scaffold	SC	unknown	unknown	unknown	90e19484-b809-11e8-aae5-3c4a9275d6c8	unknown
1806	Kp08430	CC0011	nosource	nocountry	noyear	GCA_902142255.1_KP_8781	GCA_902142255.1	CABFQR010000001.1	Scaffold	SC	unknown	unknown	unknown	9244b07c-b809-11e8-aae5-3c4a9275d6c8	unknown
1807	Kp08440	CC0011	nosource	nocountry	noyear	GCA_902142355.1_KP_42140	GCA_902142355.1	CABFRB010000001.1	Scaffold	SC	unknown	unknown	unknown	92cdee28-b809-11e8-aae5-3c4a9275d6c8	unknown
1808	Kp08464	CC0011	nosource	nocountry	noyear	GCA_902142595.1_KP_46882	GCA_902142595.1	CABFSD010000001.1	Scaffold	SC	unknown	unknown	unknown	9437af42-b809-11e8-aae5-3c4a9275d6c8	unknown
1809	Kp08445	CC0011	nosource	nocountry	noyear	GCA_902142405.1_KP_44680	GCA_902142405.1	CABFRH010000001.1	Scaffold	SC	unknown	unknown	unknown	9324a326-b809-11e8-aae5-3c4a9275d6c8	unknown
1810	Kp01940	CC0011	human	China	2017	GCA_002261875.1_ASM226187v1	GCA_002261875.1	NLET01000001.1	Contig	Zhejiang University	China: Zhejiang, Hangzhou	20-Jan-2017	Homo sapiens	unknown	feces
1811	Kp01956	CC0011	human	China	2016	GCA_002262185.1_ASM226218v1	GCA_002262185.1	NLEF01000001.1	Contig	Zhejiang University	China: Zhejiang, Hangzhou	20-Dec-2016	Homo sapiens	unknown	feces
1812	Kp04429	CC0011	human	China	2017	GCA_005504005.1_ASM550400v1	GCA_005504005.1	RXNA01000001.1	Scaffold	Sir Run Run Shaw Hospital	China	2017	Homo sapiens	unknown	unknown
1813	Kp08417	CC0011	nosource	nocountry	noyear	GCA_902142125.1_KP_5440	GCA_902142125.1	CABFQE010000001.1	Scaffold	SC	unknown	unknown	unknown	922a2932-b809-11e8-aae5-3c4a9275d6c8	unknown
1814	Kp08423	CC0011	nosource	nocountry	noyear	GCA_902142185.1_KP_4584	GCA_902142185.1	CABFQI010000001.1	Scaffold	SC	unknown	unknown	unknown	92112612-b809-11e8-aae5-3c4a9275d6c8	unknown
1815	Kp08456	CC0011	nosource	nocountry	noyear	GCA_902142515.1_KP_48181	GCA_902142515.1	CABFRR010000001.1	Scaffold	SC	unknown	unknown	unknown	9362fc8e-b809-11e8-aae5-3c4a9275d6c8	unknown
1816	Kp08458	CC0011	nosource	nocountry	noyear	GCA_902142535.1_KP_45308	GCA_902142535.1	CABFRW010000001.1	Scaffold	SC	unknown	unknown	unknown	93883e2c-b809-11e8-aae5-3c4a9275d6c8	unknown
1817	Kp08459	CC0011	nosource	nocountry	noyear	GCA_902142545.1_KP_45221	GCA_902142545.1	CABFRV010000001.1	Scaffold	SC	unknown	unknown	unknown	9379f79a-b809-11e8-aae5-3c4a9275d6c8	unknown
1818	Kp08462	CC0011	nosource	nocountry	noyear	GCA_902142575.1_KP_45601	GCA_902142575.1	CABFRU010000001.1	Scaffold	SC	unknown	unknown	unknown	93b321c8-b809-11e8-aae5-3c4a9275d6c8	unknown
1819	Kp08463	CC0011	nosource	nocountry	noyear	GCA_902142585.1_KP_45733	GCA_902142585.1	CABFRY010000001.1	Scaffold	SC	unknown	unknown	unknown	93cdd81a-b809-11e8-aae5-3c4a9275d6c8	unknown
1820	Kp08467	CC0011	nosource	nocountry	noyear	GCA_902142625.1_KP_46892	GCA_902142625.1	CABFSE010000001.1	Scaffold	SC	unknown	unknown	unknown	94450a34-b809-11e8-aae5-3c4a9275d6c8	unknown
1821	Kp08473	CC0011	nosource	nocountry	noyear	GCA_902142685.1_KP_47354	GCA_902142685.1	CABFSI010000001.1	Scaffold	SC	unknown	unknown	unknown	9464c3f6-b809-11e8-aae5-3c4a9275d6c8	unknown
1822	Kp08474	CC0011	nosource	nocountry	noyear	GCA_902142695.1_KP_46534	GCA_902142695.1	CABFSK010000001.1	Scaffold	SC	unknown	unknown	unknown	941b9c80-b809-11e8-aae5-3c4a9275d6c8	unknown
1823	Kp08475	CC0011	nosource	nocountry	noyear	GCA_902142705.1_KP_46893	GCA_902142705.1	CABFSG010000001.1	Scaffold	SC	unknown	unknown	unknown	9452662a-b809-11e8-aae5-3c4a9275d6c8	unknown
1824	Kp08480	CC0011	nosource	nocountry	noyear	GCA_902142755.1_KP_48518	GCA_902142755.1	CABFSM010000001.1	Scaffold	SC	unknown	unknown	unknown	948b57aa-b809-11e8-aae5-3c4a9275d6c8	unknown
1825	Kp08483	CC0011	nosource	nocountry	noyear	GCA_902142785.1_KP_48375	GCA_902142785.1	CABFSS010000001.1	Scaffold	SC	unknown	unknown	unknown	9483b63a-b809-11e8-aae5-3c4a9275d6c8	unknown
1826	Kp08455	CC0011	nosource	nocountry	noyear	GCA_902142505.1_KP_44800	GCA_902142505.1	CABFRO010000001.1	Scaffold	SC	unknown	unknown	unknown	934311c6-b809-11e8-aae5-3c4a9275d6c8	unknown
1827	Kp04667	CC0011	human	China	2017	GCA_007954945.1_ASM795494v1	GCA_007954945.1	VONP01000001.1	Scaffold	Sir Run Run Shaw Hospital, School of Medicine, Zhejiang University	China: Hangzhou	2017-05-25	Homo sapiens	unknown	unknown
1828	Kp04669	CC0011	human	China	2017	GCA_007955015.1_ASM795501v1	GCA_007955015.1	VONN01000001.1	Scaffold	Sir Run Run Shaw Hospital, School of Medicine, Zhejiang University	China: Hangzhou	2017-06-07	Homo sapiens	unknown	unknown
1829	Kp04670	CC0011	human	China	2017	GCA_007955045.1_ASM795504v1	GCA_007955045.1	VONQ01000001.1	Contig	Sir Run Run Shaw Hospital, School of Medicine, Zhejiang University	China: Hangzhou	2017-05-15	Homo sapiens	unknown	unknown
1830	Kp04668	CC0011	human	China	2017	GCA_007954995.1_ASM795499v1	GCA_007954995.1	VONI01000001.1	Contig	Sir Run Run Shaw Hospital, School of Medicine, Zhejiang University	China: Hangzhou	2017-10-30	Homo sapiens	unknown	unknown
1831	Kp04664	CC0011	human	China	noyear	GCA_007954915.1_ASM795491v1	GCA_007954915.1	VONK01000001.1	Contig	Sir Run Run Shaw Hospital, School of Medicine, Zhejiang University	China: Hangzhou	unknown	Homo sapiens	unknown	unknown
1832	Kp04665	CC0011	human	China	2017	GCA_007954925.1_ASM795492v1	GCA_007954925.1	VONM01000001.1	Scaffold	Sir Run Run Shaw Hospital, School of Medicine, Zhejiang University	China: Hangzhou	2017-06-18	Homo sapiens	unknown	unknown
1833	Kp04666	CC0011	human	China	2017	GCA_007954935.1_ASM795493v1	GCA_007954935.1	VONO01000001.1	Scaffold	Sir Run Run Shaw Hospital, School of Medicine, Zhejiang University	China: Hangzhou	2017-06-01	Homo sapiens	unknown	unknown
1834	Kp08477	CC0011	nosource	nocountry	noyear	GCA_902142725.1_KP_48813	GCA_902142725.1	CABFSQ010000001.1	Scaffold	SC	unknown	unknown	unknown	94a51834-b809-11e8-aae5-3c4a9275d6c8	unknown
1835	Kp08481	CC0011	nosource	nocountry	noyear	GCA_902142765.1_KP_48771	GCA_902142765.1	CABFSR010000001.1	Scaffold	SC	unknown	unknown	unknown	9492f6fe-b809-11e8-aae5-3c4a9275d6c8	unknown
1836	Kp05001	CC0011	human	China	2018	GCA_008728695.1_ASM872869v1	GCA_008728695.1	CP041373.1	Complete Genome	Sir Run Run Shaw Hospital, School of Medicine, Zhejiang University	China: Hangzhou	2018-05-04	Homo sapiens	unknown	urine
1837	Kp01958	CC0011	human	China	2016	GCA_002262225.1_ASM226222v1	GCA_002262225.1	NLDY01000001.1	Contig	Zhejiang University	China: Zhejiang, Hangzhou	15-Nov-2016	Homo sapiens	unknown	feces
1838	Kp02021	CC0011	human	nocountry	2016	GCA_002265425.1_ASM226542v1	GCA_002265425.1	NOUZ01000001.1	Scaffold	Zhejiang Provincial People's Hospital	unknown	Sep-2016	Homo sapiens	unknown	blood
1839	Kp02022	CC0011	human	nocountry	2016	GCA_002265525.1_ASM226552v1	GCA_002265525.1	NOVA01000001.1	Scaffold	Zhejiang Provincial People's Hospital	unknown	Sep-2016	Homo sapiens	unknown	blood
1840	Kp02023	CC0011	human	nocountry	2016	GCA_002265565.1_ASM226556v1	GCA_002265565.1	NOVC01000001.1	Scaffold	Zhejiang Provincial People's Hospital	unknown	Sep-2016	Homo sapiens	unknown	blood
1841	Kp02024	CC0011	human	nocountry	2016	GCA_002265605.1_ASM226560v1	GCA_002265605.1	NOVB01000001.1	Scaffold	Zhejiang Provincial People's Hospital	unknown	Sep-2016	Homo sapiens	unknown	Ascites sample
1842	Kp02185	CC0011	human	China	2016	GCA_002740615.1_ASM274061v1	GCA_002740615.1	PCFS01000094.1	Scaffold	The First Affiliated Hospital College of Medicine Zhejiang University	China: Hangzhou	14-Mar-2016	Homo sapiens	unknown	blood
1843	Kp02186	CC0011	human	China	2016	GCA_002740625.1_ASM274062v1	GCA_002740625.1	PCFR01000083.1	Scaffold	The First Affiliated Hospital College of Medicine Zhejiang University	China: Hangzhou	2016-08-02	Homo sapiens	unknown	blood
1844	Kp02321	CC0011	human	China	2015	GCA_002844995.1_ASM284499v1	GCA_002844995.1	PJPE01000100.1	Scaffold	The Hong Kong Polytechnic University	China	2015	Homo sapiens	unknown	unknown
1845	Kp02447	CC0011	human	China	2016	GCA_002852975.3_ASM285297v3	GCA_002852975.3	CP029384.2	Complete Genome	West China Hospital, Sichuan University	China: Dazhou, Sichuan	06-Dec-2016	Homo sapiens	unknown	unknown
1846	Kp02638	CC0011	human	nocountry	2016	GCA_002890815.1_ASM289081v1	GCA_002890815.1	POUY01000001.1	Scaffold	Zhejiang Provincial People's Hospital	unknown	Apr-2016	Homo sapiens	unknown	blood
1847	Kp02639	CC0011	human	nocountry	2016	GCA_002890965.1_ASM289096v1	GCA_002890965.1	POUX01000002.1	Scaffold	Zhejiang Provincial People's Hospital	unknown	05-May-2016	Homo sapiens	unknown	Ascites
1848	Kp02645	CC0011	human	nocountry	2016	GCA_002894885.1_ASM289488v1	GCA_002894885.1	POWK01000001.1	Scaffold	Zhejiang Provincial People's Hospital	unknown	28-Apr-2016	Homo sapiens	unknown	blood
1849	Kp02646	CC0011	human	nocountry	2016	GCA_002894935.1_ASM289493v1	GCA_002894935.1	POWJ01000001.1	Scaffold	Zhejiang Provincial People's Hospital	unknown	11-May-2016	Homo sapiens	unknown	blood
1850	Kp03141	CC0011	human	China	2017	GCA_003112125.1_ASM311212v1	GCA_003112125.1	CP029220.1	Chromosome	Zhejiang University	China:Zhejiang	2017	Homo sapiens	unknown	feces
1851	Kp03726	CC0011	human	China	2015	GCA_003666845.1_ASM366684v1	GCA_003666845.1	NXEE01000001.1	Scaffold	zhejiang University	China: Hangzhou	2015	Homo sapiens	unknown	blood
1852	Kp04437	CC0011	human	China	2017	GCA_005504235.1_ASM550423v1	GCA_005504235.1	RXMU01000001.1	Scaffold	Sir Run Run Shaw Hospital	China	2017	Homo sapiens	unknown	unknown
1853	Kp05025	CC0011	human	China	2018	GCA_008867405.1_ASM886740v1	GCA_008867405.1	VJOE01000091.1	Contig	Shandong university	China: Shandong, Jinan	22-Mar-2018	Homo sapiens	unknown	urine
1854	Kp08419	CC0011	nosource	nocountry	noyear	GCA_902142145.1_KP_38044	GCA_902142145.1	CABFQF010000001.1	Contig	SC	unknown	unknown	unknown	926133fa-b809-11e8-aae5-3c4a9275d6c8	unknown
1855	Kp08460	CC0011	nosource	nocountry	noyear	GCA_902142555.1_KP_45383	GCA_902142555.1	CABFRX010000001.1	Scaffold	SC	unknown	unknown	unknown	93a2ef42-b809-11e8-aae5-3c4a9275d6c8	unknown
1856	Kp08461	CC0011	nosource	nocountry	noyear	GCA_902142565.1_KP_45628	GCA_902142565.1	CABFRT010000001.1	Scaffold	SC	unknown	unknown	unknown	93c07dbe-b809-11e8-aae5-3c4a9275d6c8	unknown
1857	Kp08469	CC0011	nosource	nocountry	noyear	GCA_902142645.1_KP_46179	GCA_902142645.1	CABFSC010000001.1	Scaffold	SC	unknown	unknown	unknown	93f122ac-b809-11e8-aae5-3c4a9275d6c8	unknown
1858	Kp04441	CC0011	human	China	2017	GCA_005504305.1_ASM550430v1	GCA_005504305.1	RXMZ01000001.1	Scaffold	Sir Run Run Shaw Hospital	China	2017	Homo sapiens	unknown	unknown
1859	Kp02187	CC0011	human	China	2016	GCA_002740645.1_ASM274064v1	GCA_002740645.1	NXNH01000085.1	Scaffold	The First Affiliated Hospital College of Medicine Zhejiang University	China: Hangzhou	19-Sep-2016	Homo sapiens	unknown	blood
1860	Kp05028	CC0011	human	China	2018	GCA_008867435.1_ASM886743v1	GCA_008867435.1	VJOC01000099.1	Contig	Shandong university	China: Shandong, Jinan	17-Mar-2018	Homo sapiens	unknown	urine
1861	Kp02608	CC0011	human	China	2015	GCA_002861705.1_ASM286170v1	GCA_002861705.1	PJPL01000100.1	Scaffold	The Hong Kong Polytechnic University	China	2015	Homo sapiens	unknown	unknown
1862	Kp02329	CC0011	human	China	2015	GCA_002845185.1_ASM284518v1	GCA_002845185.1	PJPJ01000100.1	Scaffold	The Hong Kong Polytechnic University	China	2015	Homo sapiens	unknown	unknown
1863	Kp04784	CC0011	human	China	2018	GCA_007997565.1_ASM799756v1	GCA_007997565.1	VIJF01000100.1	Contig	Shenzhen People's Hospital, Shenzhen, China	China: Bengbu	2018-12-30	Homo sapiens	unknown	blood
1864	Kp04786	CC0011	human	China	2018	GCA_007997605.1_ASM799760v1	GCA_007997605.1	VIJG01000099.1	Contig	Shenzhen People's Hospital, Shenzhen, China	China: Bengbu	2018-11-15	Homo sapiens	unknown	sputum
1865	Kp05032	CC0011	human	China	2018	GCA_008867525.1_ASM886752v1	GCA_008867525.1	VJNW01000096.1	Contig	Shandong university	China: Shandong, Jinan	01-Feb-2018	Homo sapiens	unknown	sputum
1866	Kp05021	CC0011	human	China	2018	GCA_008867315.1_ASM886731v1	GCA_008867315.1	VJOJ01000092.1	Contig	Shandong university	China: Shandong, Jinan	05-Apr-2018	Homo sapiens	unknown	Pus
1867	Kp05022	CC0011	human	China	2018	GCA_008867325.1_ASM886732v1	GCA_008867325.1	VJOH01000098.1	Contig	Shandong university	China: Shandong, Jinan	28-Mar-2018	Homo sapiens	unknown	urine
1868	Kp05023	CC0011	human	China	2018	GCA_008867335.1_ASM886733v1	GCA_008867335.1	VJOI01000093.1	Contig	Shandong university	China: Shandong, Jinan	02-Apr-2018	Homo sapiens	unknown	urine
1869	Kp03718	CC0011	human	China	2015	GCA_003666705.1_ASM366670v1	GCA_003666705.1	NXED01000001.1	Scaffold	zhejiang University	China: Hangzhou	2015	Homo sapiens	unknown	blood
1870	Kp08531	CC0011	nosource	nocountry	noyear	GCA_902143265.1_KP_35925	GCA_902143265.1	CABFUL010000001.1	Contig	SC	unknown	unknown	unknown	9a02ae36-b809-11e8-aae5-3c4a9275d6c8	unknown
1871	Kp05033	CC0011	human	China	2018	GCA_008867535.1_ASM886753v1	GCA_008867535.1	VJNX01000095.1	Contig	Shandong university	China: Shandong, Jinan	01-Mar-2018	Homo sapiens	unknown	sputum
1872	Kp05030	CC0011	human	China	2018	GCA_008867505.1_ASM886750v1	GCA_008867505.1	VJNY01000095.1	Contig	Shandong university	China: Shandong, Jinan	01-Mar-2018	Homo sapiens	unknown	sputum
1873	Kp05027	CC0011	human	China	2018	GCA_008867425.1_ASM886742v1	GCA_008867425.1	VJOA01000095.1	Contig	Shandong university	China: Shandong, Jinan	08-Mar-2018	Homo sapiens	unknown	urine
1874	Kp04433	CC0011	human	China	2017	GCA_005504085.1_ASM550408v1	GCA_005504085.1	RXND01000001.1	Scaffold	Sir Run Run Shaw Hospital	China	2017	Homo sapiens	unknown	unknown
1875	Kp04434	CC0011	human	China	2017	GCA_005504095.1_ASM550409v1	GCA_005504095.1	RXNF01000001.1	Scaffold	Sir Run Run Shaw Hospital	China	2017	Homo sapiens	unknown	unknown
1876	Kp04444	CC0011	human	China	2017	GCA_005504365.1_ASM550436v1	GCA_005504365.1	RXNE01000001.1	Scaffold	Sir Run Run Shaw Hospital	China	2017	Homo sapiens	unknown	unknown
1877	Kp08429	CC0011	nosource	nocountry	noyear	GCA_902142245.1_KP_5656	GCA_902142245.1	CABFQM010000001.1	Scaffold	SC	unknown	unknown	unknown	92332320-b809-11e8-aae5-3c4a9275d6c8	unknown
1878	Kp04876	CC0011	human	France	2018	GCA_008374385.1_ASM837438v1	GCA_008374385.1	VUBS01000001.1	Contig	Faculte de Medecine, Universite Paris-Sud	France	2018	Homo sapiens	unknown	unknown
1879	Kp03719	CC0011	human	China	2015	GCA_003666725.1_ASM366672v1	GCA_003666725.1	NXEC01000001.1	Contig	zhejiang University	China: Hangzhou	2015	Homo sapiens	unknown	blood
1880	Kp04605	CC0011	human	China	2018	GCA_007115145.1_ASM711514v1	GCA_007115145.1	VIXH01000100.1	Contig	Shenzhen People's Hospital, Shenzhen, China	China: Bengbu	2018-11-13	Homo sapiens	unknown	sputum
1881	Kp04607	CC0011	human	China	2019	GCA_007115175.1_ASM711517v1	GCA_007115175.1	VIXI01000100.1	Contig	Shenzhen People's Hospital, Shenzhen, China	China: Bengbu	2019-02-24	Homo sapiens	unknown	sputum
1882	Kp04619	CC0011	human	China	2018	GCA_007115435.1_ASM711543v1	GCA_007115435.1	VIXU01000100.1	Contig	Shenzhen People's Hospital, Shenzhen, China	China: Bengbu	2018-11-28	Homo sapiens	unknown	sputum
1883	Kp04620	CC0011	human	China	2018	GCA_007115465.1_ASM711546v1	GCA_007115465.1	VIXV01000099.1	Contig	Shenzhen People's Hospital, Shenzhen, China	China: Bengbu	2018-11-29	Homo sapiens	unknown	sputum
1884	Kp04621	CC0011	human	China	2018	GCA_007115475.1_ASM711547v1	GCA_007115475.1	VIXW01000100.1	Contig	Shenzhen People's Hospital, Shenzhen, China	China: Bengbu	2018-11-27	Homo sapiens	unknown	sputum
1885	Kp04622	CC0011	human	China	2018	GCA_007115485.1_ASM711548v1	GCA_007115485.1	VIXX01000100.1	Contig	Shenzhen People's Hospital, Shenzhen, China	China: Bengbu	2018-11-14	Homo sapiens	unknown	sputum
1886	Kp04624	CC0011	human	China	2019	GCA_007115515.1_ASM711551v1	GCA_007115515.1	VIXY01000099.1	Contig	Shenzhen People's Hospital, Shenzhen, China	China: Bengbu	2019-01-02	Homo sapiens	unknown	urine
1887	Kp04791	CC0011	human	China	2018	GCA_007997705.1_ASM799770v1	GCA_007997705.1	VIJL01000100.1	Contig	Shenzhen People's Hospital, Shenzhen, China	China: Bengbu	2018-11-26	Homo sapiens	unknown	sputum
1888	Kp04792	CC0011	human	China	2018	GCA_007997745.1_ASM799774v1	GCA_007997745.1	VIJM01000100.1	Contig	Shenzhen People's Hospital, Shenzhen, China	China: Bengbu	2018-11-22	Homo sapiens	unknown	sputum
1889	Kp08482	CC0011	nosource	nocountry	noyear	GCA_902142775.1_KP_48811	GCA_902142775.1	CABFSP010000001.1	Scaffold	SC	unknown	unknown	unknown	949d799e-b809-11e8-aae5-3c4a9275d6c8	unknown
1890	Kp08529	CC0011	nosource	nocountry	noyear	GCA_902143245.1_KP_35923	GCA_902143245.1	CABFUM010000001.1	Contig	SC	unknown	unknown	unknown	99f2feb4-b809-11e8-aae5-3c4a9275d6c8	unknown
1891	Kp04794	CC0011	human	China	2018	GCA_007997765.1_ASM799776v1	GCA_007997765.1	VIJP01000100.1	Contig	Shenzhen People's Hospital, Shenzhen, China	China: Bengbu	2018-12-19	Homo sapiens	unknown	sputum
1892	Kp04793	CC0011	human	China	2018	GCA_007997755.1_ASM799775v1	GCA_007997755.1	VIJN01000100.1	Contig	Shenzhen People's Hospital, Shenzhen, China	China: Bengbu	2018-11-29	Homo sapiens	unknown	sputum
1893	Kp04788	CC0011	human	China	2018	GCA_007997655.1_ASM799765v1	GCA_007997655.1	VIJK01000100.1	Contig	Shenzhen People's Hospital, Shenzhen, China	China: Bengbu	2018-11-19	Homo sapiens	unknown	sputum
1894	Kp04790	CC0011	human	China	2018	GCA_007997675.1_ASM799767v1	GCA_007997675.1	VIJJ01000100.1	Contig	Shenzhen People's Hospital, Shenzhen, China	China: Bengbu	2018-11-21	Homo sapiens	unknown	sputum
1895	Kp04795	CC0011	human	China	2018	GCA_007997795.1_ASM799779v1	GCA_007997795.1	VIJO01000100.1	Contig	Shenzhen People's Hospital, Shenzhen, China	China: Bengbu	2018-11-29	Homo sapiens	unknown	sputum
1896	Kp08453	CC0011	nosource	nocountry	noyear	GCA_902142485.1_KP_45032	GCA_902142485.1	CABFRP010000001.1	Scaffold	SC	unknown	unknown	unknown	934e0270-b809-11e8-aae5-3c4a9275d6c8	unknown
1897	Kp08416	CC0011	nosource	nocountry	noyear	GCA_902142115.1_KP_9343	GCA_902142115.1	CABFQD010000001.1	Scaffold	SC	unknown	unknown	unknown	90f5e6be-b809-11e8-aae5-3c4a9275d6c8	unknown
1898	Kp08466	CC0011	nosource	nocountry	noyear	GCA_902142615.1_KP_46472	GCA_902142615.1	CABFSF010000001.1	Scaffold	SC	unknown	unknown	unknown	940de108-b809-11e8-aae5-3c4a9275d6c8	unknown
1899	Kp04521	CC0011	human	China	2018	GCA_006304565.1_ASM630456v1	GCA_006304565.1	CP032163.1	Complete Genome	Chengdu Medical College	China:Shanghai	25-Jan-2018	Homo sapiens	unknown	urine
1900	Kp08406	CC0011	nosource	nocountry	noyear	GCA_902142015.1_KP_28669	GCA_902142015.1	CABFPM010000001.1	Contig	SC	unknown	unknown	unknown	91d7ec44-b809-11e8-aae5-3c4a9275d6c8	unknown
1901	Kp01977	CC0011	human	China	2016	GCA_002262615.1_ASM226261v1	GCA_002262615.1	NLDE01000001.1	Contig	Zhejiang University	China: Zhejiang, Hangzhou	05-Aug-2016	Homo sapiens	unknown	feces
1902	Kp08492	CC0011	nosource	nocountry	noyear	GCA_902142875.1_KP_17186	GCA_902142875.1	CABFTC010000001.1	Scaffold	SC	unknown	unknown	unknown	9727efa0-b809-11e8-aae5-3c4a9275d6c8	unknown
1903	Kp08499	CC0011	nosource	nocountry	noyear	GCA_902142945.1_KP_26500	GCA_902142945.1	CABFTH010000001.1	Contig	SC	unknown	unknown	unknown	982235dc-b809-11e8-aae5-3c4a9275d6c8	unknown
1904	Kp08545	CC0011	humanx	nocountry	noyear	GCA_902153745.1_KP_10632_1	GCA_902153745.1	CABFWK010000001.1	Scaffold	SC	unknown	unknown	unknown	unknown	blood
1905	Kp08515	CC0011	nosource	nocountry	noyear	GCA_902143105.1_KP_36086	GCA_902143105.1	CABFUC010000001.1	Contig	SC	unknown	unknown	unknown	9a113a50-b809-11e8-aae5-3c4a9275d6c8	unknown
1906	Kp05026	CC0011	human	China	2018	GCA_008867415.1_ASM886741v1	GCA_008867415.1	VJOD01000096.1	Contig	Shandong university	China: Shandong, Jinan	17-Mar-2018	Homo sapiens	unknown	sputum
1907	Kp03460	CC0011	human	China	2017	GCA_003312125.1_ASM331212v1	GCA_003312125.1	QMKA01000098.1	Scaffold	Second Affiliated Hospital of Zhejiang University, School of Medicine	China: Hangzhou	2017	Homo sapiens	unknown	stool
1908	Kp08454	CC0011	nosource	nocountry	noyear	GCA_902142495.1_KP_45147	GCA_902142495.1	CABFRQ010000001.1	Scaffold	SC	unknown	unknown	unknown	93587dcc-b809-11e8-aae5-3c4a9275d6c8	unknown
1909	Kp01930	CC0011	human	China	2016	GCA_002261665.1_ASM226166v1	GCA_002261665.1	NLFC01000001.1	Scaffold	Zhejiang University	China: Zhejiang, Hangzhou	28-Apr-2016	Homo sapiens	unknown	feces
1910	Kp08421	CC0011	nosource	nocountry	noyear	GCA_902142165.1_KP_9692	GCA_902142165.1	CABFQL010000001.1	Scaffold	SC	unknown	unknown	unknown	924d48d6-b809-11e8-aae5-3c4a9275d6c8	unknown
1911	Kp08507	CC0011	nosource	nocountry	noyear	GCA_902143025.1_KP_29450	GCA_902143025.1	CABFTS010000001.1	Scaffold	SC	unknown	unknown	unknown	986c36be-b809-11e8-aae5-3c4a9275d6c8	unknown
1912	Kp08511	CC0011	nosource	nocountry	noyear	GCA_902143065.1_KP_29407	GCA_902143065.1	CABFTU010000001.1	Scaffold	SC	unknown	unknown	unknown	985b19ba-b809-11e8-aae5-3c4a9275d6c8	unknown
1913	Kp03139	CC0011	human	China	2017	GCA_003111805.2_ASM311180v2	GCA_003111805.2	CP029216.1	Chromosome	Zhejiang University	China:Zhejiang	2017	Homo sapiens	unknown	feces
1914	Kp04909	CC0011	human	France	2018	GCA_008375045.1_ASM837504v1	GCA_008375045.1	VUCY01000001.1	Contig	Faculte de Medecine, Universite Paris-Sud	France	2018	Homo sapiens	unknown	unknown
1915	Kp03054	CC0011	human	China	2017	GCA_003038175.1_ASM303817v1	GCA_003038175.1	PWDO01000098.1	Scaffold	West China Hospital, Sichuan University	China: Chengdu, Sichuan	2017-07-03	Homo sapiens	unknown	unknown
1916	Kp03026	CC0011	human	China	2017	GCA_003037565.1_ASM303756v1	GCA_003037565.1	PWDU01000001.1	Contig	West China Hospital, Sichuan University	China: Chengdu, Sichuan	2017-04-13	Homo sapiens	unknown	unknown
1917	Kp02287	CC0011	human	China	2017	GCA_002811305.2_ASM281130v2	GCA_002811305.2	CP036371.1	Complete Genome	West China Hospital, Sichuan University	China: Sichuan, Chengdu	2017	Homo sapiens	unknown	unknown
1918	Kp02455	CC0011	human	China	2017	GCA_002853255.1_ASM285325v1	GCA_002853255.1	NWEU01000100.1	Scaffold	West China Hospital, Sichuan University	China: Sichuan, Chengdu	2017	Homo sapiens	unknown	unknown
1919	Kp02456	CC0011	human	China	2017	GCA_002853285.1_ASM285328v1	GCA_002853285.1	NWEV01000100.1	Scaffold	West China Hospital, Sichuan University	China: Sichuan, Chengdu	2017	Homo sapiens	unknown	unknown
1920	Kp02984	CC0011	human	China	2017	GCA_003036725.1_ASM303672v1	GCA_003036725.1	PWBW01000100.1	Scaffold	West China Hospital, Sichuan University	China: Chengdu, Sichuan	2017-05-18	Homo sapiens	unknown	unknown
1921	Kp01423	CC0011	human	China	2016	GCA_002164835.4_ASM216483v4	GCA_002164835.4	CP028542.3	Complete Genome	West China Hospital, Sichuan University	China: Yibin, Sichuan	2016-08	Homo sapiens	unknown	unknown
1922	Kp03034	CC0011	human	China	2016	GCA_003037735.1_ASM303773v1	GCA_003037735.1	PWAX01000001.1	Contig	West China Hospital, Sichuan University	China: Meishan, Sichuan	2016-10-11	Homo sapiens	unknown	unknown
1923	Kp01996	CC0011	human	China	2016	GCA_002264315.1_ASM226431v1	GCA_002264315.1	NFUI01000011.1	Contig	The First Affiliated Hospital, School of Medicine, Zhejiang University	China: Zhejiang Province	16-May-2016	Homo sapiens	unknown	blood
1924	Kp02334	CC0011	human	China	2015	GCA_002845285.1_ASM284528v1	GCA_002845285.1	PJPH01000100.1	Scaffold	The Hong Kong Polytechnic University	China	2015	Homo sapiens	unknown	unknown
1925	Kp01962	CC0011	human	China	2016	GCA_002262305.1_ASM226230v1	GCA_002262305.1	NLDW01000001.1	Contig	Zhejiang University	China: Zhejiang, Hangzhou	16-Nov-2016	Homo sapiens	unknown	feces
1926	Kp01964	CC0011	human	China	2016	GCA_002262345.1_ASM226234v1	GCA_002262345.1	NLDX01000001.1	Contig	Zhejiang University	China: Zhejiang, Hangzhou	16-Nov-2016	Homo sapiens	unknown	feces
1927	Kp02315	CC0011	human	China	2015	GCA_002844905.1_ASM284490v1	GCA_002844905.1	PJPA01000100.1	Scaffold	The Hong Kong Polytechnic University	China	2015	Homo sapiens	unknown	unknown
1928	Kp02318	CC0011	human	China	2015	GCA_002844965.1_ASM284496v1	GCA_002844965.1	PJPB01000100.1	Scaffold	The Hong Kong Polytechnic University	China	2015	Homo sapiens	unknown	unknown
1929	Kp02005	CC0011	human	China	2015	GCA_002264605.1_ASM226460v1	GCA_002264605.1	NPGX01000099.1	Contig	Zhejiang University	China: Anhui	14-Jan-2015	Homo sapiens	unknown	blood
1930	Kp02219	CC0011	nosource	China	2013	GCA_002751715.1_ASM275171v1	GCA_002751715.1	MBNP01000001.1	Scaffold	Chinese Center for Disease Control and Prevention	China	27-Nov-2013	unknown	unknown	unknown
1931	Kp02317	CC0011	human	China	2015	GCA_002844935.1_ASM284493v1	GCA_002844935.1	PJOW01000100.1	Scaffold	The Hong Kong Polytechnic University	China	2015	Homo sapiens	unknown	unknown
1932	Kp02331	CC0011	human	China	2015	GCA_002845225.1_ASM284522v1	GCA_002845225.1	PJPN01000100.1	Scaffold	The Hong Kong Polytechnic University	China	2015	Homo sapiens	unknown	unknown
1933	Kp03950	CC0011	human	China	2014	GCA_004120095.1_ASM412009v1	GCA_004120095.1	CP026149.1	Complete Genome	Peking University People's Hospital	China: Fujian Province	2014-12-02	Homo sapiens	unknown	blood
1934	Kp04456	CC0011	human	China	2015	GCA_006130135.1_ASM613013v1	GCA_006130135.1	RZMR01000001.1	Contig	Nanjing Drum Tower Hospital	China: Jiangsu,Nanjing	2015-07-20	Homo sapiens	unknown	sputum
1935	Kp04457	CC0011	human	China	noyear	GCA_006130185.1_ASM613018v1	GCA_006130185.1	RZLW01000001.1	Contig	Nanjing Drum Tower Hospital	China: Jiangsu,Nanjing	unknown	Homo sapiens	unknown	sputum
1936	Kp04458	CC0011	human	China	noyear	GCA_006130195.1_ASM613019v1	GCA_006130195.1	RZMC01000001.1	Contig	Nanjing Drum Tower Hospital	China: Jiangsu,Nanjing	unknown	Homo sapiens	unknown	sputum
1937	Kp04459	CC0011	human	China	noyear	GCA_006130215.1_ASM613021v1	GCA_006130215.1	RZLZ01000001.1	Contig	Nanjing Drum Tower Hospital	China: Jiangsu,Nanjing	unknown	Homo sapiens	unknown	sputum
1938	Kp04460	CC0011	human	China	noyear	GCA_006130225.1_ASM613022v1	GCA_006130225.1	RZMD01000001.1	Contig	Nanjing Drum Tower Hospital	China: Jiangsu,Nanjing	unknown	Homo sapiens	unknown	urine
1939	Kp04461	CC0011	human	China	noyear	GCA_006130275.1_ASM613027v1	GCA_006130275.1	RZLV01000084.1	Contig	Nanjing Drum Tower Hospital	China: Jiangsu,Nanjing	unknown	Homo sapiens	unknown	sputum
1940	Kp04462	CC0011	human	China	noyear	GCA_006130285.1_ASM613028v1	GCA_006130285.1	RZLT01000011.1	Contig	Nanjing Drum Tower Hospital	China: Jiangsu,Nanjing	unknown	Homo sapiens	unknown	sputum
1941	Kp04500	CC0011	human	China	noyear	GCA_006131035.1_ASM613103v1	GCA_006131035.1	RZLX01000001.1	Contig	Nanjing Drum Tower Hospital	China: Jiangsu,Nanjing	unknown	Homo sapiens	unknown	sputum
1942	Kp04503	CC0011	human	China	noyear	GCA_006131105.1_ASM613110v1	GCA_006131105.1	RZLU01000001.1	Contig	Nanjing Drum Tower Hospital	China: Jiangsu,Nanjing	unknown	Homo sapiens	unknown	sputum
1943	Kp08403	CC0011	nosource	nocountry	noyear	GCA_902141985.1_KP_27267	GCA_902141985.1	CABFPU010000001.1	Contig	SC	unknown	unknown	unknown	9198fc64-b809-11e8-aae5-3c4a9275d6c8	unknown
1944	Kp08501	CC0011	nosource	nocountry	noyear	GCA_902142965.1_KP_26183	GCA_902142965.1	CABFTG010000001.1	Contig	SC	unknown	unknown	unknown	97fd6ce8-b809-11e8-aae5-3c4a9275d6c8	unknown
1945	Kp08512	CC0011	nosource	nocountry	noyear	GCA_902143075.1_KP_34395	GCA_902143075.1	CABFUH010000001.1	Contig	SC	unknown	unknown	unknown	999f99cc-b809-11e8-aae5-3c4a9275d6c8	unknown
1946	Kp08527	CC0011	nosource	nocountry	noyear	GCA_902143225.1_KP_33229	GCA_902143225.1	CABFUJ010000001.1	Contig	SC	unknown	unknown	unknown	99587786-b809-11e8-aae5-3c4a9275d6c8	unknown
1947	Kp08437	CC0011	nosource	nocountry	noyear	GCA_902142325.1_KP_41645	GCA_902142325.1	CABFQY010000001.1	Contig	SC	unknown	unknown	unknown	92aaa0e4-b809-11e8-aae5-3c4a9275d6c8	unknown
1948	Kp02002	CC0011	human	China	2015	GCA_002264505.1_ASM226450v1	GCA_002264505.1	NPGW01000093.1	Contig	Zhejiang University	China: Anhui	14-Apr-2015	Homo sapiens	unknown	blood
1949	Kp03944	CC0011	human	China	2014	GCA_004119975.1_ASM411997v1	GCA_004119975.1	CP026136.1	Complete Genome	Peking University People's Hospital	China: Fujian Province	2014-09-18	Homo sapiens	unknown	bile
1950	Kp01918	CC0011	human	China	2015	GCA_002258145.4_ASM225814v4	GCA_002258145.4	CP027068.3	Complete Genome	West China Hospital, Sichuan University	China: Sichuan, Chengdu	Apr-2015	Homo sapiens	unknown	unknown
1951	Kp01912	CC0011	human	China	2015	GCA_002258015.1_ASM225801v1	GCA_002258015.1	NBXR01000099.1	Scaffold	West China Hospital, Sichuan University	China: Sichuan, Chengdu	Apr-2015	Homo sapiens	unknown	unknown
1952	Kp03943	CC0011	human	China	2014	GCA_004119955.1_ASM411995v1	GCA_004119955.1	CP026132.1	Complete Genome	Peking University People's Hospital	China: Fujian Province	2014-05-22	Homo sapiens	unknown	sputum
1953	Kp04694	CC0011	human	China	2016	GCA_007995265.1_ASM799526v1	GCA_007995265.1	SGFR01000098.1	Contig	Shenzhen People's Hospital, Shenzhen, China	China: Shenzhen	26-Oct-2016	Homo sapiens	unknown	Patient11 sputum
1954	Kp04695	CC0011	human	China	2016	GCA_007995275.1_ASM799527v1	GCA_007995275.1	SGFP01000098.1	Contig	Shenzhen People's Hospital, Shenzhen, China	China: Shenzhen	13-Sep-2016	Homo sapiens	unknown	Patient9 sputum
1955	Kp04697	CC0011	human	China	2016	GCA_007995295.1_ASM799529v1	GCA_007995295.1	SGFO01000100.1	Scaffold	Shenzhen People's Hospital, Shenzhen, China	China: Shenzhen	31-Aug-2016	Homo sapiens	unknown	Patient8 sputum
1956	Kp04703	CC0011	human	China	2016	GCA_007995415.1_ASM799541v1	GCA_007995415.1	SGFH01000099.1	Contig	Shenzhen People's Hospital, Shenzhen, China	China: Shenzhen	23-Feb-2016	Homo sapiens	unknown	Patient1 sputum
1957	Kp04714	CC0011	human	China	2016	GCA_007995635.1_ASM799563v1	GCA_007995635.1	SGIB01000100.1	Contig	Shenzhen People's Hospital, Shenzhen, China	China: Shenzhen	25-Oct-2016	Homo sapiens	unknown	Patient74 sputum
1958	Kp04767	CC0011	human	China	2016	GCA_007996695.1_ASM799669v1	GCA_007996695.1	SGGA01000096.1	Contig	Shenzhen People's Hospital, Shenzhen, China	China: Shenzhen	06-May-2016	Homo sapiens	unknown	Patient20 sputum
1959	Kp04768	CC0011	human	China	2016	GCA_007996705.1_ASM799670v1	GCA_007996705.1	SGFZ01000100.1	Contig	Shenzhen People's Hospital, Shenzhen, China	China: Shenzhen	29-Apr-2016	Homo sapiens	unknown	Patient19 sputum
1960	Kp04769	CC0011	human	China	2016	GCA_007996755.1_ASM799675v1	GCA_007996755.1	SGFX01000095.1	Contig	Shenzhen People's Hospital, Shenzhen, China	China: Shenzhen	25-Apr-2016	Homo sapiens	unknown	Patient17 sputum
1961	Kp04772	CC0011	human	China	2016	GCA_007996805.1_ASM799680v1	GCA_007996805.1	SGFU01000100.1	Contig	Shenzhen People's Hospital, Shenzhen, China	China: Shenzhen	13-Apr-2016	Homo sapiens	unknown	Patient14 sputum
1962	Kp04773	CC0011	human	China	2016	GCA_007996815.1_ASM799681v1	GCA_007996815.1	SGFV01000092.1	Contig	Shenzhen People's Hospital, Shenzhen, China	China: Shenzhen	22-Apr-2016	Homo sapiens	unknown	Patient15 sputum
1963	Kp04774	CC0011	human	China	2017	GCA_007996835.1_ASM799683v1	GCA_007996835.1	SGFT01000098.1	Contig	Shenzhen People's Hospital, Shenzhen, China	China: Shenzhen	01-Feb-2017	Homo sapiens	unknown	Patient13 sputum
1964	Kp04775	CC0011	human	China	2016	GCA_007996855.1_ASM799685v1	GCA_007996855.1	SGFS01000100.1	Contig	Shenzhen People's Hospital, Shenzhen, China	China: Shenzhen	11-Apr-2016	Homo sapiens	unknown	Patient12 sputum
1965	Kp04702	CC0011	human	China	2016	GCA_007995395.1_ASM799539v1	GCA_007995395.1	SGFJ01000099.1	Contig	Shenzhen People's Hospital, Shenzhen, China	China: Shenzhen	18-May-2016	Homo sapiens	unknown	Patient3 sputum
1966	Kp04698	CC0011	human	China	2016	GCA_007995305.1_ASM799530v1	GCA_007995305.1	SGFM01000100.1	Contig	Shenzhen People's Hospital, Shenzhen, China	China: Shenzhen	04-Jul-2016	Homo sapiens	unknown	Patient6 sputum
1967	Kp03514	CC0011	human	China	2011	GCA_003332095.1_ASM333209v1	GCA_003332095.1	JNGV01000019.1	Scaffold	Shanghai JiaoTong University School of Medicine	China: NanChang, JiangXi	2011-04-08	Homo sapiens	unknown	patient blood
1968	Kp02084	CC0011	human	China	noyear	GCA_002369875.1_ASM236987v1	GCA_002369875.1	NJPG01000100.1	Scaffold	The Hong Kong Polytechnic University	China: Fujian	unknown	Homo sapiens	unknown	unknown
1969	Kp02085	CC0011	human	China	noyear	GCA_002369905.1_ASM236990v1	GCA_002369905.1	NJPH01000100.1	Scaffold	The Hong Kong Polytechnic University	China: Fujian	unknown	Homo sapiens	unknown	unknown
1970	Kp04468	CC0011	human	China	noyear	GCA_006130405.1_ASM613040v1	GCA_006130405.1	RZLN01000001.1	Contig	Nanjing Drum Tower Hospital	China: Jiangsu,Nanjing	unknown	Homo sapiens	unknown	unknown
1971	Kp04469	CC0011	human	China	noyear	GCA_006130415.1_ASM613041v1	GCA_006130415.1	RZLL01000001.1	Contig	Nanjing Drum Tower Hospital	China: Jiangsu,Nanjing	unknown	Homo sapiens	unknown	unknown
1972	Kp04505	CC0011	human	China	noyear	GCA_006131145.1_ASM613114v1	GCA_006131145.1	RZLM01000020.1	Contig	Nanjing Drum Tower Hospital	China: Jiangsu,Nanjing	unknown	Homo sapiens	unknown	unknown
1973	Kp03568	CC0011	human	China	2014	GCA_003367555.1_ASM336755v1	GCA_003367555.1	CP026130.1	Complete Genome	Peking University People's Hospital	China: Fujian Province	2014-05-20	Homo sapiens	unknown	urine
1974	Kp03945	CC0011	human	China	2014	GCA_004119995.1_ASM411999v1	GCA_004119995.1	CP026140.1	Complete Genome	Peking University People's Hospital	China: Fujian Province	2014-11-30	Homo sapiens	unknown	ascites
1975	Kp02320	CC0011	human	China	2015	GCA_002844985.1_ASM284498v1	GCA_002844985.1	PJPC01000100.1	Scaffold	The Hong Kong Polytechnic University	China	2015	Homo sapiens	unknown	unknown
1976	Kp08508	CC0011	nosource	nocountry	noyear	GCA_902143035.1_KP_30158	GCA_902143035.1	CABFTP010000001.1	Scaffold	SC	unknown	unknown	unknown	98908ad2-b809-11e8-aae5-3c4a9275d6c8	unknown
1977	Kp03858	CC0011	humanx	China	2018	GCA_003940845.1_ASM394084v1	GCA_003940845.1	CP034327.1	Complete Genome	SOUTHWEST MEDICAL UNIVERSITY	China	06-May-2018	unknown	KSH203	blood
1978	Kp08396	CC0011	nosource	nocountry	noyear	GCA_902141915.1_KP_10669	GCA_902141915.1	CABFPT010000001.1	Scaffold	SC	unknown	unknown	unknown	91441cee-b809-11e8-aae5-3c4a9275d6c8	unknown
1979	Kp03615	CC0011	human	Taiwan	2014	GCA_003429545.1_ASM342954v1	GCA_003429545.1	CP029689.1	Complete Genome	Chung Shan Medical University	Taiwan	2014-12-02	Homo sapiens	unknown	urine
1980	Kp08542	CC0011	nosource	nocountry	noyear	GCA_902143485.1_KP_28827	GCA_902143485.1	LR596808.1	Chromosome	SC	unknown	unknown	unknown	91eed288-b809-11e8-aae5-3c4a9275d6c8	unknown
1981	Kp08518	CC0011	nosource	nocountry	noyear	GCA_902143135.1_KP_33068	GCA_902143135.1	CABFUE010000001.1	Contig	SC	unknown	unknown	unknown	9934775a-b809-11e8-aae5-3c4a9275d6c8	unknown
1982	Kp01903	CC0011	human	China	2016	GCA_002257845.1_ASM225784v1	GCA_002257845.1	NBYA01000100.1	Scaffold	West China Hospital, Sichuan University	China: Sichuan, Chengdu	Apr-2016	Homo sapiens	unknown	unknown
1983	Kp01917	CC0011	human	China	2016	GCA_002258115.1_ASM225811v1	GCA_002258115.1	NBYB01000100.1	Scaffold	West China Hospital, Sichuan University	China: Sichuan, Chengdu	Apr-2016	Homo sapiens	unknown	unknown
1984	Kp04502	CC0011	human	China	noyear	GCA_006131055.1_ASM613105v1	GCA_006131055.1	RZMA01000001.1	Contig	Nanjing Drum Tower Hospital	China: Jiangsu,Nanjing	unknown	Homo sapiens	unknown	sputum
1985	Kp04501	CC0011	human	China	noyear	GCA_006131045.1_ASM613104v1	GCA_006131045.1	RZME01000001.1	Contig	Nanjing Drum Tower Hospital	China: Jiangsu,Nanjing	unknown	Homo sapiens	unknown	sputum
1986	Kp04506	CC0011	human	China	2015	GCA_006131165.1_ASM613116v1	GCA_006131165.1	RZLE01000001.1	Contig	Nanjing Drum Tower Hospital	China: Jiangsu,Nanjing	2015-08-19	Homo sapiens	unknown	sputum
1987	Kp01934	CC0011	human	China	2016	GCA_002261745.1_ASM226174v1	GCA_002261745.1	NLEX01000001.1	Contig	Zhejiang University	China: Zhejiang, Hangzhou	13-Apr-2016	Homo sapiens	unknown	feces
1988	Kp01935	CC0011	human	China	2016	GCA_002261775.1_ASM226177v1	GCA_002261775.1	NLEW01000001.1	Scaffold	Zhejiang University	China: Zhejiang, Hangzhou	12-Apr-2016	Homo sapiens	unknown	feces
1989	Kp01949	CC0011	human	China	2016	GCA_002262055.1_ASM226205v1	GCA_002262055.1	NLEG01000001.1	Contig	Zhejiang University	China: Zhejiang, Hangzhou	05-Apr-2016	Homo sapiens	unknown	feces
1990	Kp08514	CC0011	nosource	nocountry	noyear	GCA_902143095.1_KP_33433	GCA_902143095.1	CABFTZ010000001.1	Contig	SC	unknown	unknown	unknown	99831734-b809-11e8-aae5-3c4a9275d6c8	unknown
1991	Kp08486	CC0011	nosource	nocountry	noyear	GCA_902142815.1_KP_16958	GCA_902142815.1	CABFSX010000001.1	Contig	SC	unknown	unknown	unknown	97171202-b809-11e8-aae5-3c4a9275d6c8	unknown
1992	Kp08538	CC0011	nosource	nocountry	noyear	GCA_902143445.1_KP_27734	GCA_902143445.1	LR596806.1	Complete Genome	SC	unknown	unknown	unknown	91a83dc8-b809-11e8-aae5-3c4a9275d6c8	unknown
1993	Kp08536	CC0011	nosource	nocountry	noyear	GCA_902143425.1_KP_18003	GCA_902143425.1	LR596814.1	Complete Genome	SC	unknown	unknown	unknown	975dbbbc-b809-11e8-aae5-3c4a9275d6c8	unknown
1994	Kp08539	CC0011	nosource	nocountry	noyear	GCA_902143455.1_KP_18603	GCA_902143455.1	LR596813.1	Complete Genome	SC	unknown	unknown	unknown	97706988-b809-11e8-aae5-3c4a9275d6c8	unknown
1995	Kp08490	CC0011	nosource	nocountry	noyear	GCA_902142855.1_KP_16932	GCA_902142855.1	CABFSV010000001.1	Scaffold	SC	unknown	unknown	unknown	9704185a-b809-11e8-aae5-3c4a9275d6c8	unknown
1996	Kp02017	CC3348	human	China	2014	GCA_002264905.1_ASM226490v1	GCA_002264905.1	NPHJ01000095.1	Contig	Zhejiang University	China: Anhui	06-May-2014	Homo sapiens	unknown	blood
1997	Kp02018	CC3348	human	China	2014	GCA_002264915.1_ASM226491v1	GCA_002264915.1	NPHK01000092.1	Contig	Zhejiang University	China: Anhui	06-May-2014	Homo sapiens	unknown	blood
1998	Kp08546	CC0011	humanx	nocountry	noyear	GCA_902153755.1_KP_10275_1	GCA_902153755.1	CABFWJ010000001.1	Scaffold	SC	unknown	unknown	unknown	unknown	blood
1999	Kp08547	CC0011	humanx	nocountry	noyear	GCA_902153775.1_KP_10280_1	GCA_902153775.1	CABFWL010000001.1	Scaffold	SC	unknown	unknown	unknown	unknown	blood
[truncated: 5,332 more rows]
