# Supplementary material for: Development of Loop-Mediated Isothermal Amplification Rapid Diagnostic Assays for the Detection of Klebsiella pneumoniae and Carbapenemase Genes in Clinical Samples
Source: Front Mol Biosci. 2022 Feb 9;8:794961. doi: 10.3389/fmolb.2021.794961 (PMC8864245; doi:10.3389/fmolb.2021.794961)
Supplement: Supplementary file 4 [file Table4.xlsx]

## Sheet: Sheet3
cgmlst	Name	CC/ST	source	country	year	Assembly	# assembly_accession	wgs_master	assembly_level	submitter	country	date	host	isolate	source
126	Kp00840	CC0258	human	Norway	2011	GCA_001462865.1_ASM146286v1	GCA_001462865.1	LNHH01000001.1	Contig	Norwegian National Advisory Unit on Detection of Antimicrobial Resistance	Norway	2011	Homo sapiens	unknown	Airway specimen
88	Kp00844	CC0258	human	Norway	2011	GCA_001463055.1_ASM146305v1	GCA_001463055.1	LNHG01000001.1	Contig	Norwegian National Advisory Unit on Detection of Antimicrobial Resistance	Norway	2011	Homo sapiens	unknown	Tracheal secretion
127	Kp01004	CC0258	human	Greece	2012	GCA_001701555.1_ASM170155v1	GCA_001701555.1	LXMG01000001.1	Contig	The Unniversity of Queensland	Greece: Athens	10-Nov-2012	Homo sapiens	unknown	stool
16	Kp01017	CC0258	human	Greece	2012	GCA_001701845.2_ASM170184v2	GCA_001701845.2	CP027048.1	Complete Genome	The Unniversity of Queensland	Greece: Athens	29-Nov-2012	Homo sapiens	unknown	Stool
100	Kp01022	CC0258	human	Greece	2013	GCA_001701975.1_ASM170197v1	GCA_001701975.1	LXMT01000001.1	Contig	The Unniversity of Queensland	Greece: Athens	13-Mar-2013	Homo sapiens	unknown	blood
1479	Kp01415	CC0011	human	China	2017	GCA_002164605.1_ASM216460v1	GCA_002164605.1	NGZK01000100.1	Scaffold	West China Hospital, Sichuan University	China: Sichuan	Feb-2017	Homo sapiens	unknown	unknown
1480	Kp01416	CC0011	human	China	2017	GCA_002164675.1_ASM216467v1	GCA_002164675.1	NGYZ01000100.1	Scaffold	West China Hospital, Sichuan University	China: Sichuan	Feb-2017	Homo sapiens	unknown	unknown
1481	Kp01420	CC0011	human	China	2017	GCA_002164755.1_ASM216475v1	GCA_002164755.1	NGZD01000100.1	Scaffold	West China Hospital, Sichuan University	China: Sichuan	Jan-2017	Homo sapiens	unknown	unknown
1482	Kp01424	CC0011	human	China	2016	GCA_002164855.2_ASM216485v2	GCA_002164855.2	CP031721.1	Complete Genome	West China Hospital, Sichuan University	China: Sichuan	2016-09	Homo sapiens	unknown	unknown
3816	Kp01429	ST0307	human	UK	2015	GCA_002167025.1_ASM216702v1	GCA_002167025.1	MQUV01000079.1	Scaffold	Istituto Superiore di Sanita	United Kingdom	22-Mar-2015	Homo sapiens	unknown	unknown
3804	Kp01430	ST0307	human	UK	2015	GCA_002167035.1_ASM216703v1	GCA_002167035.1	MQUT01000046.1	Contig	Istituto Superiore di Sanita	United Kingdom	2015-02-12	Homo sapiens	unknown	urine culture
3771	Kp01431	ST0307	human	UK	2015	GCA_002167065.1_ASM216706v1	GCA_002167065.1	MQUW01000001.1	Contig	Istituto Superiore di Sanita	United Kingdom	2015-03-07	Homo sapiens	unknown	urine culture
3770	Kp01435	ST0307	human	UK	2015	GCA_002167135.1_ASM216713v1	GCA_002167135.1	MQVA01000001.1	Contig	Istituto Superiore di Sanita	United Kingdom	22-Mar-2015	Homo sapiens	unknown	urine culture
3781	Kp01436	ST0307	human	UK	2015	GCA_002167145.1_ASM216714v1	GCA_002167145.1	MQVB01000001.1	Contig	Istituto Superiore di Sanita	United Kingdom	24-Dec-2015	Homo sapiens	unknown	rectal
84	Kp01766	CC0258	human	Italy	2013	GCA_002235265.1_ASM223526v1	GCA_002235265.1	NGWZ01000002.1	Scaffold	Division of Molecular Biology, Immunology and Experimental Medicine, Army Medical Center	Italy	23-Jan-2013	Homo sapiens	unknown	urine
60	Kp01767	CC0258	human	Italy	2013	GCA_002235295.1_ASM223529v1	GCA_002235295.1	NGXA01000009.1	Scaffold	Division of Molecular Biology, Immunology and Experimental Medicine, Army Medical Center	Italy	29-Jul-2013	Homo sapiens	unknown	decubitus
61	Kp01769	CC0258	human	Italy	2013	GCA_002235325.1_ASM223532v1	GCA_002235325.1	NGXC01000005.1	Contig	Division of Molecular Biology, Immunology and Experimental Medicine, Army Medical Center	Italy	27-Jun-2013	Homo sapiens	unknown	urine
80	Kp01770	CC0258	human	Italy	2013	GCA_002235355.1_ASM223535v1	GCA_002235355.1	NGXF01000006.1	Scaffold	Division of Molecular Biology, Immunology and Experimental Medicine, Army Medical Center	Italy	2013-06-10	Homo sapiens	unknown	urine
73	Kp01774	CC0258	human	Italy	2013	GCA_002235435.1_ASM223543v1	GCA_002235435.1	NGXG01000103.1	Contig	Division of Molecular Biology, Immunology and Experimental Medicine, Army Medical Center	Italy	20-May-2013	Homo sapiens	unknown	urethral swab
62	Kp01779	CC0258	human	Italy	2013	GCA_002235535.1_ASM223553v1	GCA_002235535.1	NGXP01000001.1	Contig	Division of Molecular Biology, Immunology and Experimental Medicine, Army Medical Center	Italy	21-Mar-2013	Homo sapiens	unknown	broncoalveolar lavage
64	Kp01784	CC0258	human	Italy	2013	GCA_002235635.1_ASM223563v1	GCA_002235635.1	NGXZ01000006.1	Scaffold	Division of Molecular Biology, Immunology and Experimental Medicine, Army Medical Center	Italy	2013-01-03	Homo sapiens	unknown	broncoalveolar lavage
65	Kp01785	CC0258	human	Italy	2012	GCA_002235655.1_ASM223565v1	GCA_002235655.1	NGYA01000002.1	Contig	Division of Molecular Biology, Immunology and Experimental Medicine, Army Medical Center	Italy	27-Dec-2012	Homo sapiens	unknown	urine
74	Kp01789	CC0258	human	Italy	2012	GCA_002235735.1_ASM223573v1	GCA_002235735.1	NGYW01000001.1	Contig	Division of Molecular Biology, Immunology and Experimental Medicine, Army Medical Center	Italy	18-Oct-2012	Homo sapiens	unknown	gall
77	Kp01796	CC0258	human	Italy	2012	GCA_002235875.1_ASM223587v1	GCA_002235875.1	NGYD01000008.1	Contig	Division of Molecular Biology, Immunology and Experimental Medicine, Army Medical Center	Italy	2012-12-03	Homo sapiens	unknown	urine
75	Kp01798	CC0258	human	Italy	2012	GCA_002235915.1_ASM223591v1	GCA_002235915.1	NGYO01000002.1	Contig	Division of Molecular Biology, Immunology and Experimental Medicine, Army Medical Center	Italy	29-Oct-2012	Homo sapiens	unknown	urine
78	Kp01799	CC0258	human	Italy	2012	GCA_002235935.1_ASM223593v1	GCA_002235935.1	NGYI01000012.1	Contig	Division of Molecular Biology, Immunology and Experimental Medicine, Army Medical Center	Italy	27-Aug-2012	Homo sapiens	unknown	drainage
76	Kp01801	CC0258	human	Italy	2012	GCA_002235975.1_ASM223597v1	GCA_002235975.1	NGYM01000004.1	Scaffold	Division of Molecular Biology, Immunology and Experimental Medicine, Army Medical Center	Italy	2012-11-03	Homo sapiens	unknown	urine
66	Kp01802	CC0258	human	Italy	2012	GCA_002235985.1_ASM223598v1	GCA_002235985.1	NGYX01000105.1	Scaffold	Division of Molecular Biology, Immunology and Experimental Medicine, Army Medical Center	Italy	18-Oct-2012	Homo sapiens	unknown	central venous catheter
79	Kp01803	CC0258	human	Italy	2012	GCA_002236015.1_ASM223601v1	GCA_002236015.1	NGYS01000001.1	Contig	Division of Molecular Biology, Immunology and Experimental Medicine, Army Medical Center	Italy	22-Oct-2012	Homo sapiens	unknown	urine
51	Kp01804	CC0258	human	Italy	2012	GCA_002236055.1_ASM223605v1	GCA_002236055.1	NGYV01000001.1	Contig	Division of Molecular Biology, Immunology and Experimental Medicine, Army Medical Center	Italy	22-Oct-2012	Homo sapiens	unknown	urine
1354	Kp01907	CC0011	human	China	2015	GCA_002257925.1_ASM225792v1	GCA_002257925.1	NBYH01000100.1	Scaffold	West China Hospital, Sichuan University	China: Sichuan, Chengdu	Jul-2015	Homo sapiens	unknown	unknown
1356	Kp01913	CC0011	human	China	2015	GCA_002258045.1_ASM225804v1	GCA_002258045.1	NBXS01000100.1	Scaffold	West China Hospital, Sichuan University	China: Sichuan, Chengdu	Apr-2015	Homo sapiens	unknown	unknown
1355	Kp01914	CC0011	human	China	2015	GCA_002258055.3_ASM225805v3	GCA_002258055.3	CP028806.2	Complete Genome	West China Hospital, Sichuan University	China: Sichuan, Chengdu	Apr-2015	Homo sapiens	unknown	unknown
1259	Kp01955	CC0011	human	China	2016	GCA_002262175.1_ASM226217v1	GCA_002262175.1	NLEC01000001.1	Scaffold	Zhejiang University	China: Zhejiang, Hangzhou	16-Dec-2016	Homo sapiens	unknown	feces
1483	Kp01974	CC0011	human	China	2016	GCA_002262545.1_ASM226254v1	GCA_002262545.1	NLDI01000001.1	Contig	Zhejiang University	China: Zhejiang, Hangzhou	22-Aug-2016	Homo sapiens	unknown	feces
1484	Kp01975	CC0011	human	China	2016	GCA_002262555.1_ASM226255v1	GCA_002262555.1	NLDJ01000001.1	Contig	Zhejiang University	China: Zhejiang, Hangzhou	29-Aug-2016	Homo sapiens	unknown	feces
1485	Kp01984	CC0011	human	China	2016	GCA_002262775.1_ASM226277v1	GCA_002262775.1	NLCZ01000001.1	Contig	Zhejiang University	China: Zhejiang, Hangzhou	15-Jul-2016	Homo sapiens	unknown	feces
1486	Kp01987	CC0011	human	China	2016	GCA_002262805.1_ASM226280v1	GCA_002262805.1	NLCX01000001.1	Contig	Zhejiang University	China: Zhejiang, Hangzhou	15-Jul-2016	Homo sapiens	unknown	feces
1488	Kp02285	CC0011	human	China	2017	GCA_002811265.1_ASM281126v1	GCA_002811265.1	NIVD01000095.1	Scaffold	West China Hospital, Sichuan University	China: Sichuan, Chengdu	2017	Homo sapiens	unknown	unknown
1489	Kp02286	CC0011	human	China	2017	GCA_002811275.1_ASM281127v1	GCA_002811275.1	NIVE01000094.1	Scaffold	West China Hospital, Sichuan University	China: Sichuan, Chengdu	2017	Homo sapiens	unknown	unknown
1490	Kp02291	CC0011	human	China	2017	GCA_002811375.1_ASM281137v1	GCA_002811375.1	NIVI01000094.1	Scaffold	West China Hospital, Sichuan University	China: Sichuan, Chengdu	2017	Homo sapiens	unknown	unknown
1463	Kp02298	CC0340	human	China	2017	GCA_002811735.1_ASM281173v1	GCA_002811735.1	NTBE01000096.1	Scaffold	West China Hospital, Sichuan University	China: Sichuan, Chengdu	2017	Homo sapiens	unknown	unknown
1491	Kp02358	CC0011	human	China	2017	GCA_002850635.1_ASM285063v1	GCA_002850635.1	NWMX01000001.1	Contig	West China Hospital, Sichuan University	China: Sichuan, Chengdu	24-Apr-2017	Homo sapiens	unknown	unknown
1492	Kp02395	CC0011	human	China	2017	GCA_002851875.1_ASM285187v1	GCA_002851875.1	NWCD01000098.1	Scaffold	West China Hospital, Sichuan University	China: Sichuan, Chengdu	24-Apr-2017	Homo sapiens	unknown	unknown
1493	Kp02396	CC0011	human	China	2017	GCA_002851895.1_ASM285189v1	GCA_002851895.1	NWCE01000100.1	Scaffold	West China Hospital, Sichuan University	China: Sichuan, Chengdu	18-Apr-2017	Homo sapiens	unknown	unknown
1494	Kp02397	CC1640	human	China	2017	GCA_002851905.1_ASM285190v1	GCA_002851905.1	NWCF01000100.1	Scaffold	West China Hospital, Sichuan University	China: Sichuan, Chengdu	17-Apr-2017	Homo sapiens	unknown	unknown
1495	Kp02398	CC0011	human	China	2017	GCA_002851935.1_ASM285193v1	GCA_002851935.1	NWCG01000096.1	Scaffold	West China Hospital, Sichuan University	China: Sichuan, Chengdu	17-Apr-2017	Homo sapiens	unknown	unknown
1496	Kp02399	CC0011	human	China	2017	GCA_002851955.1_ASM285195v1	GCA_002851955.1	NWCH01000099.1	Scaffold	West China Hospital, Sichuan University	China: Sichuan, Chengdu	17-Apr-2017	Homo sapiens	unknown	unknown
1497	Kp02400	CC0011	human	China	2017	GCA_002851975.1_ASM285197v1	GCA_002851975.1	NWCI01000099.1	Scaffold	West China Hospital, Sichuan University	China: Sichuan, Chengdu	17-Apr-2017	Homo sapiens	unknown	unknown
1498	Kp02401	CC0011	human	China	2017	GCA_002851995.1_ASM285199v1	GCA_002851995.1	NWCJ01000099.1	Scaffold	West China Hospital, Sichuan University	China: Sichuan, Chengdu	17-Apr-2017	Homo sapiens	unknown	unknown
1499	Kp02402	CC0011	human	China	2017	GCA_002852015.1_ASM285201v1	GCA_002852015.1	NWCK01000100.1	Scaffold	West China Hospital, Sichuan University	China: Sichuan, Chengdu	17-Apr-2017	Homo sapiens	unknown	unknown
1500	Kp02404	CC0011	human	China	2017	GCA_002852055.1_ASM285205v1	GCA_002852055.1	NWCL01000100.1	Scaffold	West China Hospital, Sichuan University	China: Sichuan, Chengdu	17-Apr-2017	Homo sapiens	unknown	unknown
1501	Kp02407	CC0011	human	China	2017	GCA_002852105.1_ASM285210v1	GCA_002852105.1	NWCP01000100.1	Scaffold	West China Hospital, Sichuan University	China: Sichuan, Chengdu	11-Apr-2017	Homo sapiens	unknown	unknown
1502	Kp02408	CC0011	human	China	2017	GCA_002852135.1_ASM285213v1	GCA_002852135.1	NWCQ01000100.1	Scaffold	West China Hospital, Sichuan University	China: Sichuan, Chengdu	11-Apr-2017	Homo sapiens	unknown	unknown
1503	Kp02409	CC0011	human	China	2017	GCA_002852155.1_ASM285215v1	GCA_002852155.1	NWCR01000100.1	Scaffold	West China Hospital, Sichuan University	China: Sichuan, Chengdu	11-Apr-2017	Homo sapiens	unknown	unknown
1504	Kp02411	CC0011	human	China	2017	GCA_002852195.1_ASM285219v1	GCA_002852195.1	NWCT01000100.1	Scaffold	West China Hospital, Sichuan University	China: Sichuan, Chengdu	11-Apr-2017	Homo sapiens	unknown	unknown
1505	Kp02412	CC0011	human	China	2017	GCA_002852215.1_ASM285221v1	GCA_002852215.1	NWCU01000100.1	Scaffold	West China Hospital, Sichuan University	China: Sichuan, Chengdu	11-Apr-2017	Homo sapiens	unknown	unknown
1506	Kp02413	CC0011	human	China	2017	GCA_002852235.1_ASM285223v1	GCA_002852235.1	NWCV01000100.1	Scaffold	West China Hospital, Sichuan University	China: Sichuan, Chengdu	11-Apr-2017	Homo sapiens	unknown	unknown
1507	Kp02414	CC0011	human	China	2017	GCA_002852245.1_ASM285224v1	GCA_002852245.1	NWCW01000100.1	Scaffold	West China Hospital, Sichuan University	China: Sichuan, Chengdu	11-Apr-2017	Homo sapiens	unknown	unknown
1508	Kp02415	CC0011	human	China	2017	GCA_002852275.1_ASM285227v1	GCA_002852275.1	NWCX01000099.1	Scaffold	West China Hospital, Sichuan University	China: Sichuan, Chengdu	11-Apr-2017	Homo sapiens	unknown	unknown
1509	Kp02416	CC0011	human	China	2017	GCA_002852285.1_ASM285228v1	GCA_002852285.1	NWCY01000100.1	Scaffold	West China Hospital, Sichuan University	China: Sichuan, Chengdu	11-Apr-2017	Homo sapiens	unknown	unknown
1510	Kp02417	CC0011	human	China	2017	GCA_002852315.1_ASM285231v1	GCA_002852315.1	NWCZ01000100.1	Scaffold	West China Hospital, Sichuan University	China: Sichuan, Chengdu	05-Apr-2017	Homo sapiens	unknown	unknown
1511	Kp02419	CC0011	human	China	2017	GCA_002852355.1_ASM285235v1	GCA_002852355.1	NWDB01000100.1	Scaffold	West China Hospital, Sichuan University	China: Sichuan, Chengdu	05-Apr-2017	Homo sapiens	unknown	unknown
1512	Kp02420	CC0011	human	China	2017	GCA_002852365.2_ASM285236v2	GCA_002852365.2	CP036300.1	Complete Genome	West China Hospital, Sichuan University	China: Sichuan, Chengdu	05-Apr-2017	Homo sapiens	unknown	unknown
1513	Kp02421	CC0011	human	China	2017	GCA_002852395.1_ASM285239v1	GCA_002852395.1	NWDD01000100.1	Scaffold	West China Hospital, Sichuan University	China: Sichuan, Chengdu	05-Apr-2017	Homo sapiens	unknown	unknown
1514	Kp02422	CC0011	human	China	2017	GCA_002852415.1_ASM285241v1	GCA_002852415.1	NWDE01000100.1	Scaffold	West China Hospital, Sichuan University	China: Sichuan, Chengdu	05-Apr-2017	Homo sapiens	unknown	unknown
44	Kp02703	CC0258	human	Greece	2012	GCA_002910715.1_ASM291071v1	GCA_002910715.1	PQAD01000001.1	Contig	The University of Queensland	Greece: Athens	29-Nov-2012	Homo sapiens	unknown	stool
24	Kp02720	CC0258	human	Greece	2012	GCA_002925675.1_ASM292567v1	GCA_002925675.1	PQAC01000001.1	Contig	The University of Queensland	Greece: Athens	29-Nov-2012	Homo sapiens	unknown	stool
1325	Kp03686	CC0437	human	China	2014	GCA_003586155.1_ASM358615v1	GCA_003586155.1	QYCO01000001.1	Scaffold	Ningbo First Hospital	China: Ningbo	14-Sep-2014	Homo sapiens	unknown	blood
543	Kp03705	ST0000	environment	China	2015	GCA_003664705.1_ASM366470v1	GCA_003664705.1	RCGE01000094.1	Contig	Shandong university	China: Shandong, Zhucheng	19-Jul-2015	unknown	unknown	Waste water
1337	Kp03706	CC0011	environment	China	2015	GCA_003664715.1_ASM366471v1	GCA_003664715.1	RCGF01000008.1	Scaffold	Shandong university	China: Shandong, Zhucheng	19-Jul-2015	unknown	unknown	river sediment
1326	Kp03929	CC0437	human	China	2014	GCA_004006035.1_ASM400603v1	GCA_004006035.1	CP034760.1	Complete Genome	Ningbo First Hospital	China: Ningbo	2014-09-24	Homo sapiens	unknown	blood
540	Kp03931	CC0258	human	China	2017	GCA_004011615.1_ASM401161v1	GCA_004011615.1	RXHG01000001.1	Contig	New Jersey Medical School-Rutgers University	China: Sichuan	2017	Homo sapiens	unknown	blood
541	Kp03932	CC0258	human	China	2017	GCA_004011635.1_ASM401163v1	GCA_004011635.1	RXHF01000001.1	Contig	New Jersey Medical School-Rutgers University	China: Sichuan	2017	Homo sapiens	unknown	urine
1392	Kp03951	CC0011	human	China	2011	GCA_004120115.1_ASM412011v1	GCA_004120115.1	CP026155.1	Complete Genome	Peking University People's Hospital	China: Inner Mongolia Autonomous Prefecture	2011-05-12	Homo sapiens	unknown	sputum
1357	Kp04427	CC0011	human	China	2017	GCA_005503975.1_ASM550397v1	GCA_005503975.1	RXMS01000001.1	Scaffold	Sir Run Run Shaw Hospital	China	2017	Homo sapiens	unknown	unknown
1358	Kp04438	CC0011	human	China	2017	GCA_005504255.1_ASM550425v1	GCA_005504255.1	RXMT01000001.1	Scaffold	Sir Run Run Shaw Hospital	China	2017	Homo sapiens	unknown	unknown
1393	Kp04466	CC0011	human	China	noyear	GCA_006130345.1_ASM613034v1	GCA_006130345.1	RZLP01000001.1	Contig	Nanjing Drum Tower Hospital	China: Jiangsu,Nanjing	unknown	Homo sapiens	unknown	unknown
112	Kp04538	CC0258	human	Greece	2016	GCA_006487535.1_ASM648753v1	GCA_006487535.1	VDGP01000100.1	Scaffold	Aristotle University of Thessaloniki	Greece: Thessaloniki	15-Mar-2016	Homo sapiens	unknown	urine
122	Kp04539	CC0258	human	Greece	2016	GCA_006487545.1_ASM648754v1	GCA_006487545.1	VDGO01000100.1	Scaffold	Aristotle University of Thessaloniki	Greece: Thessaloniki	10-Mar-2016	Homo sapiens	unknown	wound
123	Kp04540	CC0258	human	Greece	2016	GCA_006487565.1_ASM648756v1	GCA_006487565.1	VDGN01000100.1	Scaffold	Aristotle University of Thessaloniki	Greece: Thessaloniki	15-Jan-2016	Homo sapiens	unknown	urine
119	Kp04895	CC0258	human	France	2018	GCA_008374765.1_ASM837476v1	GCA_008374765.1	VUCM01000001.1	Contig	Faculte de Medecine, Universite Paris-Sud	France	2018	Homo sapiens	unknown	unknown
1464	Kp05056	CC0340	human	Spain	2012	GCA_008868065.1_ASM886806v1	GCA_008868065.1	VSJQ01000001.1	Scaffold	Hospital Virgen Macarena	Spain: Madrid	01-Apr-2012	Homo sapiens	unknown	unknown
2854	Kp05430	ST0661	human	UK	2014	GCA_900172105.1_17261_7_2	GCA_900172105.1	FWGQ01000035.1	Scaffold	SC	United Kingdom	2014	unknown	unknown	faeces
3023	Kp05479	ST0874	environment	UK	2015	GCA_900172825.1_20794_7_119	GCA_900172825.1	FWJK01000067.1	Scaffold	SC	United Kingdom	2015	unknown	unknown	sewage
3018	Kp05480	ST0874	environment	UK	2015	GCA_900172835.1_20794_7_121	GCA_900172835.1	FWJJ01000065.1	Scaffold	SC	United Kingdom	2015	unknown	unknown	sewage
3019	Kp05482	ST0874	environment	UK	2015	GCA_900172855.1_20794_7_123	GCA_900172855.1	FWJN01000072.1	Scaffold	SC	United Kingdom	2015	unknown	unknown	sewage
3020	Kp05483	ST0874	environment	UK	2015	GCA_900172865.1_20794_7_124	GCA_900172865.1	FWJV01000065.1	Scaffold	SC	United Kingdom	2015	unknown	unknown	sewage
3021	Kp05488	ST0874	environment	UK	2015	GCA_900172915.1_20794_7_125	GCA_900172915.1	FWJM01000070.1	Scaffold	SC	United Kingdom	2015	unknown	unknown	sewage
3022	Kp05491	ST0874	environment	UK	2015	GCA_900172945.1_20794_7_126	GCA_900172945.1	FWJX01000059.1	Scaffold	SC	United Kingdom	2015	unknown	unknown	sewage
3757	Kp05504	ST0307	human	UK	2015	GCA_900173075.1_20794_7_148	GCA_900173075.1	FWKL01000039.1	Scaffold	SC	United Kingdom	2015	unknown	unknown	blood
3776	Kp05507	ST0307	environment	UK	2015	GCA_900173105.1_20794_7_150	GCA_900173105.1	FWKM01000036.1	Scaffold	SC	United Kingdom	2015	unknown	unknown	environment
2650	Kp05508	ST0327	human	UK	2015	GCA_900173115.1_20794_7_149	GCA_900173115.1	FWKK01000043.1	Scaffold	SC	United Kingdom	2015	unknown	unknown	blood
3778	Kp05509	ST0307	environment	UK	2015	GCA_900173125.1_20794_7_152	GCA_900173125.1	FWKP01000035.1	Scaffold	SC	United Kingdom	2015	unknown	unknown	environment
3777	Kp05510	ST0307	environment	UK	2015	GCA_900173135.1_20794_7_151	GCA_900173135.1	FWLB01000036.1	Scaffold	SC	United Kingdom	2015	unknown	unknown	environment
2872	Kp05576	ST0661	human	UK	2015	GCA_900173805.1_20925_2_126	GCA_900173805.1	FWNE01000023.1	Scaffold	SC	United Kingdom	2015	unknown	unknown	faeces
2883	Kp05614	ST0054	human	UK	2015	GCA_900174185.1_20925_2_169	GCA_900174185.1	FWOQ01000074.1	Scaffold	SC	United Kingdom	2015	unknown	unknown	faeces
2884	Kp05618	ST0054	human	UK	2015	GCA_900174225.1_20925_2_168	GCA_900174225.1	FWOI01000069.1	Scaffold	SC	United Kingdom	2015	unknown	unknown	faeces
2885	Kp05623	ST0054	human	UK	2015	GCA_900174275.1_20925_2_176	GCA_900174275.1	FWPA01000066.1	Scaffold	SC	United Kingdom	2015	unknown	unknown	faeces
2886	Kp05624	ST0054	human	UK	2015	GCA_900174285.1_20925_2_177	GCA_900174285.1	FWPB01000080.1	Scaffold	SC	United Kingdom	2015	unknown	unknown	faeces
