# Supplementary material for: Development of Loop-Mediated Isothermal Amplification Rapid Diagnostic Assays for the Detection of Klebsiella pneumoniae and Carbapenemase Genes in Clinical Samples
Source: Front Mol Biosci. 2022 Feb 9;8:794961. doi: 10.3389/fmolb.2021.794961 (PMC8864245; doi:10.3389/fmolb.2021.794961)
Supplement: Supplementary file 5 [file Table1.xlsx]

## Sheet: Sheet1
		Identification	Bacterial species	Supplier	Source
		SAP 3872	Klebsiella pneumoniae producing KPC-3 carbapenemase NCTC 13438(3)	Public Health England	UK hospital
		SAP 3873	Klebsiella pneumoniae VIM-1 NCTC 13439	Public Health England	Bolzano, Italy
		SAP 3874	Klebsiella pneumoniae KPC-producing strain NCTC 13809	Public Health England	Centre for Disease Control, Atlanta, GA, USA
		SAP 3875	Klebsiella pneumoniae	Leicester hospital, UK	sepsis blood sample
		SAP 3876	Klebsiella pneumoniae	Leicester hospital, UK	sepsis blood sample
		SAP 3877	Klebsiella pneumoniae	Leicester hospital, UK	sepsis blood sample
		SAP 3878	Klebsiella pneumoniae	Leicester hospital, UK	sepsis blood sample
		SAP 3879	Klebsiella pneumoniae	Leicester hospital, UK	sepsis blood sample
		SAP 3880	Klebsiella pneumoniae	Leicester hospital, UK	sepsis blood sample
		SAP 3881	Klebsiella pneumoniae	Leicester hospital, UK	sepsis blood sample
		SAP 3882	Klebsiella pneumoniae	Leicester hospital, UK	sepsis blood sample
		SAP 3883	Klebsiella pneumoniae	Leicester hospital, UK	sepsis blood sample
		SAP 3884	Klebsiella pneumoniae	Leicester hospital, UK	sepsis blood sample
		SAP 3885	Klebsiella pneumoniae	Leicester hospital, UK	sepsis blood sample
		SAP 3886	Klebsiella pneumoniae	Leicester hospital, UK	sepsis blood sample
		SAP 3887	Klebsiella pneumoniae	Leicester hospital, UK	sepsis blood sample
		SAP 3888	Klebsiella pneumoniae	Leicester hospital, UK	sepsis blood sample
		SAP 3889	Klebsiella pneumoniae	Leicester hospital, UK	sepsis blood sample
		SAP 3890	Klebsiella pneumoniae	Leicester hospital, UK	sepsis blood sample
		SAP 3891	Klebsiella pneumoniae	Leicester hospital, UK	sepsis blood sample
		SAP 3892	Klebsiella pneumoniae	Leicester hospital, UK	sepsis blood sample
		SAP 3893	Klebsiella pneumoniae	Leicester hospital, UK	sepsis blood sample
		SAP 3894	Klebsiella pneumoniae	Leicester hospital, UK	sepsis blood sample
		SAP 3895	Klebsiella pneumoniae	Leicester hospital, UK	sepsis blood sample
		SAP 1757	Klebsiella pneumoniae	Epsom and St Helier University Hospitals, UK	Human Urine
		SAP 1759	Klebsiella pneumoniae	Epsom and St Helier University Hospitals, UK	Human Urine
		SAP 1762	Klebsiella pneumoniae	Epsom and St Helier University Hospitals, UK	Human Urine
		SAP 1765	Klebsiella pneumoniae	Epsom and St Helier University Hospitals, UK	Human Urine
		SAP 1771	Klebsiella pneumoniae	Epsom and St Helier University Hospitals, UK	Human Urine
		SAP 1778	Klebsiella pneumoniae	Epsom and St Helier University Hospitals, UK	Human Urine
		SAP 1780	Klebsiella pneumoniae	Epsom and St Helier University Hospitals, UK	Human Urine
		SAP 1894	Klebsiella pneumoniae	Epsom and St Helier University Hospitals, UK	Human Urine
		SAP 1898	Klebsiella pneumoniae	Epsom and St Helier University Hospitals, UK	Human Urine
		SAP 1906	Klebsiella pneumoniae	Epsom and St Helier University Hospitals, UK	Human Urine
		SAP 1916	Klebsiella pneumoniae	Epsom and St Helier University Hospitals, UK	Human Urine
		SAP 1922	Klebsiella pneumoniae	Epsom and St Helier University Hospitals, UK	Human Urine
		SAP 1923	Klebsiella pneumoniae	Epsom and St Helier University Hospitals, UK	Human Urine
		SAP 1927	Klebsiella pneumoniae	Epsom and St Helier University Hospitals, UK	Human Urine
		SAP 1933	Klebsiella pneumoniae	Epsom and St Helier University Hospitals, UK	Human Urine
		NM_56	Klebsiella pneumoniae	Lancashire NHS hospital	sink drain traps
		NM_140	Klebsiella pneumoniae	Lancashire NHS hospital	sink drain traps
		NM_148	Klebsiella pneumoniae	Lancashire NHS hospital	sink drain traps
		NM_151	Klebsiella pneumoniae	Lancashire NHS hospital	sink drain traps
		NM_155	Klebsiella pneumoniae	Lancashire NHS hospital	sink drain traps
		NM_160	Klebsiella pneumoniae	Lancashire NHS hospital	sink drain traps
		NM_164	Klebsiella pneumoniae	Lancashire NHS hospital	sink drain traps
		NM_172	Klebsiella pneumoniae	Lancashire NHS hospital	sink drain traps
		NM_174	Klebsiella pneumoniae	Lancashire NHS hospital	sink drain traps
		NM_178	Klebsiella pneumoniae	Lancashire NHS hospital	sink drain traps
		NM_180	Klebsiella pneumoniae	Lancashire NHS hospital	sink drain traps
		NM_32	Klebsiella pneumoniae	Lancashire NHS hospital	sink drain traps
