# Supplementary material for: Development of Loop-Mediated Isothermal Amplification Rapid Diagnostic Assays for the Detection of Klebsiella pneumoniae and Carbapenemase Genes in Clinical Samples
Source: Front Mol Biosci. 2022 Feb 9;8:794961. doi: 10.3389/fmolb.2021.794961 (PMC8864245; doi:10.3389/fmolb.2021.794961)
Supplement: Supplementary file 7 [file Table5.xlsx]

## Sheet: selected Ko genomes
Assembly Accession	Genome Name	Genome Status	Strain	Sequencing Centers	Isolation Source	Collection Date	Isolation Country	Host Name
GCF_001022115.1	Klebsiella oxytoca strain CAV1335	Complete	CAV1335	University of Oxford	Urine/Genitourinary	2010-12	United States	Human, Homo sapiens
GCA_001548355.1	Klebsiella oxytoca strain JKo3	Complete	JKo3	The Jikei University School of Medicine	plants, animals including humans			Human, Homo sapiens
GCA_001594375.1	Klebsiella oxytoca strain ICU1-2b	WGS	ICU1-2b	Argonne national Lab	host-1	2014-10-30	United States	Human, Homo sapiens
GCF_001870185.1	Klebsiella oxytoca strain CAV1015	Complete	CAV1015	University of Oxford	Blood	2007-08	United States	Human, Homo sapiens
GCF_001970835.1	Klebsiella oxytoca strain CAV1752	Complete	CAV1752	University of Oxford	Perirectal	2012-12	United States	Human, Homo sapiens
GCA_002080105.1	Klebsiella oxytoca strain DSM 29614	WGS	DSM 29614		acid drainages of pyrite mines, under an iron mat	Jul-1995	Italy
GCA_002265085.1	Klebsiella oxytoca strain K3678	WGS	K3678	Zhejiang University	blood	18-Jun-2015	China	Human, Homo sapiens
GCA_002508265.1	Klebsiella oxytoca strain UNM	WGS	UNM	University of New Mexico	blood	2017-07	United States	Human, Homo sapiens
GCA_002588345.1	Klebsiella oxytoca strain FDAARGOS_432	WGS	FDAARGOS_432	US Food and Drug Administration	tracheal aspirate	Aug-2015	Canada	Human, Homo sapiens
GCA_002072655.1	Klebsiella oxytoca strain AR_0147	Plasmid	AR_0147	Centers for Disease Control and Prevention
GCA_002853195.1	Klebsiella oxytoca strain WCHKO085010		WCHKO085010	West China Hospital, Sichuan University		30-Jul-2014	China	Human, Homo sapiens
GCA_002853215.1	Klebsiella oxytoca strain WCHKO085006		WCHKO085006	West China Hospital, Sichuan University		28-Jul-2014	China	Human, Homo sapiens
GCA_002906395.1	Klebsiella oxytoca strain KONIH4	Complete	KONIH4	NIH	patients and hospital environment	2015	United States	Human, Homo sapiens
GCA_002906415.1	Klebsiella oxytoca strain KONIH2	Complete	KONIH2	NIH	patients and hospital environment	2015	United States	Human, Homo sapiens
GCA_002906435.1	Klebsiella oxytoca strain KONIH5	Complete	KONIH5	NIH	patients and hospital environment	2015	United States	Human, Homo sapiens
GCA_002918635.1	Klebsiella oxytoca strain KONIH8	WGS	KONIH8	NIH	patients and hospital environment	2016	United States	Human, Homo sapiens
GCA_002918655.1	Klebsiella oxytoca strain KONIH3	WGS	KONIH3	NIH	patients and hospital environment	2015	United States	Human, Homo sapiens
GCA_002918695.1	Klebsiella oxytoca strain KONIH6	WGS	KONIH6	NIH	patients and hospital environment	2015	United States	Human, Homo sapiens
GCA_002919605.1	Klebsiella oxytoca strain KONIH7	WGS	KONIH7	NIH	patients and hospital environment	2016	United States	Human, Homo sapiens
GCA_002919625.1	Klebsiella oxytoca strain KONIH9	WGS	KONIH9	NIH	patients and hospital environment	2016	United States	Human, Homo sapiens
GCA_002947505.1	Klebsiella oxytoca strain AR_0028	Complete	AR_0028	Centers for Disease Control and Prevention
GCA_002984395.1	Klebsiella oxytoca strain FDAARGOS_335	Complete		US Food and Drug Administration	urine catheter	11-Feb-2015	United States	Human, Homo sapiens
GCA_003073975.1	Klebsiella oxytoca strain AR380	Complete	AR380	FDA/CDC
GCA_003201885.1	Klebsiella oxytoca strain 67	WGS	67	DOE Joint Genome Institute			United States
GCA_003339485.1	Klebsiella oxytoca strain NK-1	WGS	NK-1	Kazan Federal University	the surface of stent of 63-years old woman who had ureter stones	27-Jan-2017	Russia	Human, Homo sapiens
GCA_003416995.1	Klebsiella oxytoca strain SN1015-66	WGS	SN1015-66	Orebro University	river	Oct-2015	Sweden
GCA_003417005.1	Klebsiella oxytoca strain H6	WGS	H6	Orebro University	urine	2014	Sweden	Human, Homo sapiens
GCA_003417035.1	Klebsiella oxytoca strain H4	WGS	H4	Orebro University	tissue	2014	Sweden	Human, Homo sapiens
GCA_003812925.1	Klebsiella oxytoca strain FDAARGOS_500 strain Not applicable	Complete	Not applicable	US Food and Drug Administration				Human, Homo sapiens
GCA_003937225.1	Klebsiella oxytoca strain KO_365	WGS	KO_365	Washington University in St. Louis School of Medicine	washroom sink in hospital intensive care unit	2016-07	Pakistan
GCA_003991285.1	Klebsiella oxytoca strain ID154312	WGS	ID154312	Laboratoire de sante publique du Quebec	stool	2016-11-08	Canada	Human, Homo sapiens
GCA_004005605.1	Klebsiella oxytoca strain 102B7	WGS	102B7	Universite Paris Sud		2017	France	Human, Homo sapiens
GCA_004360035.1	Klebsiella oxytoca strain SO-KOX16-1	WGS	SO-KOX16-1	St. Olav University Hospital	blood	Apr-2016	Norway	Human, Homo sapiens
GCA_004785705.1	Klebsiella oxytoca strain BX1S15	WGS	BX1S15	USDA	retail fresh cilantro	2019-03-29	USA
GCA_008082015.1	Klebsiella oxytoca strain T0143A.B-10	WGS	T0143A.B-10	Washington University in St. Louis	stool		USA	Human, Homo sapiens
GCA_008082295.1	Klebsiella oxytoca strain T0101B.F-13	WGS	T0101B.F-13	Washington University in St. Louis	stool		USA	Human, Homo sapiens
GCF_001030705.1	Klebsiella oxytoca strain CHS143	WGS	CHS143	Broad Institute		2014	United States	Human, Homo sapiens
GCF_001030775.1	Klebsiella oxytoca strain MGH88	WGS	MGH88	Broad Institute		2014		Human, Homo sapiens
GCF_001052235.1	Klebsiella oxytoca strain 1148_KOXY	WGS	1148_KOXY	University of Washington			United States	Human, Homo sapiens
GCF_001053715.1	Klebsiella oxytoca strain 1047_KOXY	WGS	1047_KOXY	University of Washington			United States	Human, Homo sapiens
GCF_001054575.1	Klebsiella oxytoca strain 197_KOXY	WGS	197_KOXY	University of Washington			United States	Human, Homo sapiens
GCF_001054935.1	Klebsiella oxytoca strain 346_KOXY	WGS	346_KOXY	University of Washington			United States	Human, Homo sapiens
GCF_001055635.1	Klebsiella oxytoca strain 181_KOXY	WGS	181_KOXY	University of Washington			United States	Human, Homo sapiens
GCF_001057405.1	Klebsiella oxytoca strain 582_KOXY	WGS	582_KOXY	University of Washington			United States	Human, Homo sapiens
GCF_001063775.1	Klebsiella oxytoca strain 588_KOXY	WGS	588_KOXY	University of Washington			United States	Human, Homo sapiens
GCF_001065715.1	Klebsiella oxytoca strain 633_KOXY	WGS	633_KOXY	University of Washington			United States	Human, Homo sapiens
GCF_009648375.1	Klebsiella oxytoca strain EY52	WGS	EY52	South China Agricultural University	blood	20-Nov-2018	China	Felidae
GCF_009648435.1	Klebsiella oxytoca strain CLF20	WGS	CLF20	South China Agricultural University	blood	20-Nov-2018	China	Dog, Canis lupus familiaris
GCA_001022295.1	Klebsiella oxytoca strain CAV1099	Plasmid	CAV1099	University of Oxford	Perirectal	2009-04	United States	Human, Homo sapiens
GCA_001022295.1	Klebsiella oxytoca strain CAV1099	Plasmid	CAV1099	University of Oxford	Perirectal	2009-04	United States	Human, Homo sapiens
GCA_001022295.1	Klebsiella oxytoca strain CAV1099	Plasmid	CAV1099	University of Oxford	Perirectal	2009-04	United States	Human, Homo sapiens
GCA_001022295.1	Klebsiella oxytoca strain CAV1099	Plasmid	CAV1099	University of Oxford	Perirectal	2009-04	United States	Human, Homo sapiens
GCA_001022295.1	Klebsiella oxytoca strain CAV1099	Plasmid	CAV1099	University of Oxford	Perirectal	2009-04	United States	Human, Homo sapiens
GCA_001022195.1	Klebsiella oxytoca strain CAV1374	Plasmid	CAV1374	University of Oxford	Perirectal	2010-08	United States	Human, Homo sapiens
GCA_001022195.1	Klebsiella oxytoca strain CAV1374	Plasmid	CAV1374	University of Oxford	Perirectal	2010-08	United States	Human, Homo sapiens
GCA_001022195.1	Klebsiella oxytoca strain CAV1374	Plasmid	CAV1374	University of Oxford	Perirectal	2010-08	United States	Human, Homo sapiens
GCA_001022195.1	Klebsiella oxytoca strain CAV1374	Plasmid	CAV1374	University of Oxford	Perirectal	2010-08	United States	Human, Homo sapiens
GCA_001022195.1	Klebsiella oxytoca strain CAV1374	Plasmid	CAV1374	University of Oxford	Perirectal	2010-08	United States	Human, Homo sapiens
GCA_001022195.1	Klebsiella oxytoca strain CAV1374	Plasmid	CAV1374	University of Oxford	Perirectal	2010-08	United States	Human, Homo sapiens
GCA_001022195.1	Klebsiella oxytoca strain CAV1374	Plasmid	CAV1374	University of Oxford	Perirectal	2010-08	United States	Human, Homo sapiens
GCA_001022195.1	Klebsiella oxytoca strain CAV1374	Plasmid	CAV1374	University of Oxford	Perirectal	2010-08	United States	Human, Homo sapiens
GCA_001022195.1	Klebsiella oxytoca strain CAV1374	Plasmid	CAV1374	University of Oxford	Perirectal	2010-08	United States	Human, Homo sapiens
GCA_001022195.1	Klebsiella oxytoca strain CAV1374	Plasmid	CAV1374	University of Oxford	Perirectal	2010-08	United States	Human, Homo sapiens
GCA_001022195.1	Klebsiella oxytoca strain CAV1374	Plasmid	CAV1374	University of Oxford	Perirectal	2010-08	United States	Human, Homo sapiens
