# Supplementary material for: Development of Loop-Mediated Isothermal Amplification Rapid Diagnostic Assays for the Detection of Klebsiella pneumoniae and Carbapenemase Genes in Clinical Samples
Source: Front Mol Biosci. 2022 Feb 9;8:794961. doi: 10.3389/fmolb.2021.794961 (PMC8864245; doi:10.3389/fmolb.2021.794961)
Supplement: Supplementary file 8 [file Table8.xlsx]

## Sheet: Kp1-2500
#FILE	NUM_FOUND	Kp00840_01120	Kp00840_01750	Kp00840_02010	Kp00844_07280	Kp00844_07320	Kp00844_23880	Kp00844_46720	Kp00844_46740	Kp00844_46830
Kp00001.fna	9	100	100	100	100	100	100	100	100	100
Kp00002.fna	9	100	100	100	100	100	100	100	100	100
Kp00004.fna	9	100	100	100	100	100	100	100	100	100
Kp00005.fna	9	100	100	100	100	100	100	100	100	100
Kp00006.fna	9	100	100	100	100	100	100	100	100	100
Kp00008.fna	9	100	100	100	100	100	100	100	100	100
Kp00010.fna	9	100	100	100	100	100	100	100	100	100
Kp00011.fna	9	100	100	100	100	100	100	100	100	100
Kp00012.fna	9	100	100	100	100	100	100	100	100	100
Kp00013.fna	9	100	100	100	100	100	100	100	100	100
Kp00014.fna	9	100	100	100	100	100	100	100	100	100
Kp00015.fna	9	100	100	100	100	100	100	100	100	100
Kp00016.fna	9	100	100	100	100	100	100	100	100	100
Kp00017.fna	9	100	100	100	100	100	100	100	100	100
Kp00018.fna	9	100	100	100	100	100	100	100	100	100
Kp00019.fna	9	100	100	100	100	100	100	100	100	100
Kp00020.fna	9	100	100	100	100	100	100	100	100	100
Kp00021.fna	9	100	100	100	100	100	100	100	100	100
Kp00022.fna	9	100	100	100	100	100	100	100	100	100
Kp00023.fna	9	100	100	100	100	100	100	100	100	100
Kp00024.fna	9	100	100	100	100	100	100	100	100	100
Kp00025.fna	9	100	100	100	100	100	100	100	100	100
Kp00026.fna	9	100	100	100	100	100	100	100	100	100
Kp00027.fna	9	100	100	100	100	100	100	100	100	100
Kp00028.fna	9	100	100	100	100	100	100	100	100	100
Kp00029.fna	9	100	100	100	100	100	100	100	100	100
Kp00031.fna	8	.	100	100	100	100	100	100	100	100
Kp00033.fna	9	100	100	100	100	100	100	100	100	100
Kp00036.fna	9	100	100	100	100	100	100	100	100	100
Kp00041.fna	9	100	100	100	100	100	100	100	100	100
Kp00042.fna	8	100	100	100	100	100	.	100	100	100
Kp00044.fna	9	100	100	100	100	100	100	100	100	100
Kp00045.fna	9	100	100	100	100	100	100	100	100	100
Kp00047.fna	9	100	100	100	100	100	100	100	100	100
Kp00048.fna	9	100	100	100	100	100	100	100	100	100
Kp00049.fna	9	100	100	100	100	100	100	100	100	100
Kp00051.fna	9	100	100	100	100	100	100	100	100	100
Kp00052.fna	8	.	100	100	100	100	99.42	100	100	100
Kp00055.fna	9	100	100	100	100	100	100	100	100	100
Kp00056.fna	9	100	100	100	100	100	100	100	100	100
Kp00057.fna	9	100	100	100	100	100	100	100	100	100
Kp00058.fna	9	100	100	100	100	100	100	100	100	100
Kp00059.fna	9	100	100	100	100	100	100	100	100	100
Kp00060.fna	9	100	100	100	100	100	100	100	100	100
Kp00061.fna	9	100	100	100	100	100	100	100	100	100
Kp00062.fna	9	100	100	100	100	100	100	100	100	100
Kp00063.fna	9	100	100	100	100	100	100	100	100	100
Kp00064.fna	9	100	100	100	100	100	100	100	100	100
Kp00065.fna	9	100	100	100	100	100	100	100	100	100
Kp00066.fna	9	100	100	100	100	100	100	100	100	100
Kp00067.fna	9	100	100	100	100	100	100	100	100	100
Kp00068.fna	9	100	100	100	100	100	100	100	100	100
Kp00069.fna	9	100	100	100	100	100	100	100	100	100
Kp00070.fna	9	100	100	100	100	100	100	100	100	100
Kp00071.fna	9	100	100	100	100	100	100	100	100	100
Kp00072.fna	9	100	100	100	100	100	100	100	100	100
Kp00073.fna	9	100	100	100	100	100	100	100	100	100
Kp00074.fna	9	100	100	100	100	100	100	100	100	100
Kp00075.fna	9	100	100	100	100	100	100	100	100	100
Kp00076.fna	9	100	100	100	100	100	100	100	100	100
Kp00077.fna	9	100	100	100	100	100	100	100	100	100
Kp00078.fna	9	100	100	100	100	100	100	100	100	100
Kp00079.fna	9	100	100	100	100	100	100	100	100	100
Kp00080.fna	9	100	100	100	100	100	100	100	100	100
Kp00081.fna	9	100	100	100	100	100	100	100	100	100
Kp00082.fna	9	100	100	100	100	100	100	100	100	100
Kp00083.fna	9	100	100	100	100	100	100	100	100	100
Kp00084.fna	9	100	100	100	100	100	100	100	100	100
Kp00085.fna	9	100	100	100	100	100	100	100	100	100
Kp00086.fna	9	100	100	100	100	100	100	100	100	100
Kp00087.fna	9	100	100	100	100	100	100	100	100	100
Kp00088.fna	9	100	100	100	100	100	100	100	100	100
Kp00089.fna	8	.	100	100	100	100	100	100	100	100
Kp00090.fna	8	.	100	100	100	100	100	100	100	100
Kp00092.fna	9	100	100	100	100	100	100	100	100	100
Kp00093.fna	9	100	100	100	100	100	100	100	100	100
Kp00094.fna	9	100	100	100	100	100	100	100	100	100
Kp00095.fna	9	100	100	100	100	100	100	100	100	100
Kp00096.fna	9	100	100	100	100	100	100	100	100	100
Kp00097.fna	9	100	100	100	100	100	100	100	100	100
Kp00098.fna	9	100	100	100	100	100	100	100	100	100
Kp00099.fna	9	100	100	100	100	100	100	100	100	100
Kp00100.fna	9	100	100	100	100	100	100	100	100	100
Kp00101.fna	9	100	100	100	100	100	100	100	100	100
Kp00102.fna	9	100	100	100	100	100	100	100	100	100
Kp00103.fna	9	100	100	100	100	100	100	100	100	100
Kp00104.fna	9	100	100	100	100	100	100	100	100	100
Kp00105.fna	9	100	100	100	100	100	100	100	100	100
Kp00106.fna	9	100	100	100	100	100	100	100	100	100
Kp00107.fna	9	100	100	100	100	100	100	100	100	100
Kp00108.fna	9	100	100	100	100	100	100	100	100	100
Kp00109.fna	9	100	100	100	100	100	100	100	100	100
Kp00110.fna	9	100	100	100	100	100	100	100	100	100
Kp00111.fna	9	100	100	100	100	100	100	100	100	100
Kp00112.fna	9	100	100	100	100	100	100	100	100	100
Kp00113.fna	8	.	100	100	100	100	100	100	100	100
Kp00114.fna	9	100	100	100	100	100	100	100	100	100
Kp00115.fna	9	100	100	100	100	100	100	100	100	100
Kp00116.fna	9	100	100	100	100	100	100	100	100	100
Kp00117.fna	9	100	100	100	100	100	100	100	100	100
Kp00119.fna	9	100	100	100	100	100	100	83.51	100	100
Kp00120.fna	8	100	100	100	100	100	.	100	99.83	100
Kp00121.fna	8	.	100	100	100	100	100	100	100	100
Kp00122.fna	8	.	100	100	100	100	100	100	100	100
Kp00123.fna	9	100	100	100	100	100	100	100	100	100
Kp00124.fna	9	100	100	100	100	100	100	100	100	100
Kp00125.fna	9	100	100	100	100	100	100	100	100	100
Kp00126.fna	8	100	.	100	100	100	100	100	100	100
Kp00127.fna	9	100	100	100	100	100	100	100	100	100
Kp00131.fna	9	100	100	100	100	100	100	100	100	100
Kp00135.fna	8	.	100	100	100	100	100	100	100	100
Kp00140.fna	8	.	100	100	100	100	100	100	100	100
Kp00147.fna	8	.	100	100	100	100	100	100	100	100
Kp00150.fna	9	100	100	100	100	100	100	100	100	100
Kp00152.fna	9	100	100	100	100	100	100	100	100	100
Kp00153.fna	9	100	100	100	100	100	100	100	100	100
Kp00154.fna	9	100	100	100	100	100	100	100	100	100
Kp00155.fna	8	.	100	100	100	100	100	100	100	100
Kp00156.fna	8	.	100	100	100	100	100	100	100	100
Kp00157.fna	8	.	100	100	100	100	100	100	100	100
Kp00170.fna	9	100	100	100	100	100	100	100	100	100
Kp00172.fna	9	100	100	100	100	100	100	100	100	100
Kp00177.fna	9	100	100	100	100	100	100	100	100	100
Kp00193.fna	9	100	100	100	100	100	100	100	100	100
Kp00195.fna	9	100	100	100	100	100	100	100	100	100
Kp00196.fna	9	100	100	100	100	100	100	100	100	100
Kp00199.fna	9	100	100	100	100	100	100	100	100	100
Kp00210.fna	9	100	100	100	100	100	100	100	100	100
Kp00214.fna	8	.	100	100	100	100	100	100	100	100
Kp00221.fna	9	100	100	100	100	100	100	100	100	100
Kp00225.fna	9	100	100	100	100	100	100	100	100	100
Kp00226.fna	9	100	100	100	100	100	100	100	100	100
Kp00227.fna	9	100	100	100	100	100	100	100	100	100
Kp00228.fna	9	100	100	100	100	100	100	100	100	100
Kp00229.fna	9	100	100	100	100	100	100	100	100	100
Kp00230.fna	9	100	100	100	100	100	100	100	100	100
Kp00231.fna	9	100	100	100	100	100	100	100	100	100
Kp00232.fna	9	100	100	100	100	100	100	100	100	100
Kp00233.fna	9	100	100	100	100	100	100	100	100	100
Kp00234.fna	8	.	100	100	100	99.85	100	100	100	100
Kp00236.fna	9	100	100	100	100	100	100	100	100	100
Kp00237.fna	9	100	100	100	100	100	100	100	100	100
Kp00238.fna	9	100	100	100	100	100	100	100	100	100
Kp00239.fna	9	100	100	100	100	100	100	100	100	100
Kp00240.fna	9	100	100	100	100	100	100	100	100	100
Kp00241.fna	9	100	100	100	100	100	100	100	100	100
Kp00242.fna	9	100	100	100	100	100	100	100	100	100
Kp00243.fna	8	.	100	100	100	100	100	100	100	100
Kp00244.fna	9	100	100	100	100	100	100	100	100	100
Kp00245.fna	9	100	100	100	100	100	100	100	100	100
Kp00324.fna	9	100	100	100	100	100	100	100	100	100
Kp00344.fna	8	.	100	100	100	100	100	100	100	100
Kp00345.fna	9	100	100	100	100	100	100	100	100	100
Kp00346.fna	9	100	100	100	100	100	100	100	100	100
Kp00347.fna	9	100	100	100	100	100	100	100	100	100
Kp00348.fna	9	100	100	100	100	100	100	100	100	100
Kp00349.fna	9	100	100	100	100	100	100	100	100	100
Kp00350.fna	9	100	100	100	100	100	100	100	100	100
Kp00351.fna	9	100.00;100.00	100.00;100.00	100	100	100	100	100	100	100
Kp00355.fna	9	100	100	100	100	100	100	100	100	100
Kp00356.fna	9	100	100	100	100	100	100	100	100	100
Kp00357.fna	9	100	100	100	100	99.85	100	100	99.83	100
Kp00358.fna	9	100	100	100	100	100	100	100	100	100
Kp00359.fna	9	100	100	100	100	100	100	99.91	100	100
Kp00360.fna	8	.	100	100	100	100	100	100	100	100
Kp00361.fna	8	.	100	100	100	100	100	100	100	100
Kp00363.fna	9	100	100	100	100	100	100	100	100	100
Kp00364.fna	9	100	100	100	100	100	100	100	100	100
Kp00365.fna	9	100	100	100	100	100	100	100	100	100
Kp00366.fna	9	100	100	100	100	100	100	100	100	100
Kp00368.fna	9	100	100	100	100	100	100	100	100	100
Kp00369.fna	8	.	100	100	100	100	100	100	100	100
Kp00370.fna	9	100	100	100	100	100	100	100	100	100
Kp00371.fna	9	100	100	100	100	100	100	100	100	100
Kp00372.fna	9	100	100	100	100	100	100	100	100	100
Kp00373.fna	8	.	100	100	100	100	100	100	100	100
Kp00374.fna	9	100	100	100	100	100	100	100	100	100
Kp00375.fna	9	100	100	100	100	100	100	100	100	100
Kp00376.fna	9	100	100	100	100	100	100	100	100	100
Kp00377.fna	9	100	100	100	100	100	100	100	100	100
Kp00378.fna	9	100	100	100	100	100	100	100	100	100
Kp00379.fna	9	100	100	100	100	100	100	100	100	100
Kp00380.fna	9	100	100	100	100	100	100	100	100	100
Kp00381.fna	9	100	100	100	100	100	100	100	100	100
Kp00382.fna	8	.	100	100	100	100	100	100	100	100
Kp00383.fna	9	100	100	100	100	100	100	100	100	100
Kp00384.fna	9	100	100	100	100	100	100	100	100	100
Kp00385.fna	9	100	100	100	100	100	100	100	100	100
Kp00386.fna	9	100	100	100	100	100	100	100	100	100
Kp00387.fna	9	100	100	100	100	100	100	100	100	100
Kp00388.fna	9	100	100	100	100	100	100	100	100	100
Kp00389.fna	9	100	100	95.08	100	100	100	100	100	100
Kp00390.fna	8	.	100	100	100	100	100	100	100	100
Kp00391.fna	9	100	100	100	100	100	100	100	100	100
Kp00392.fna	9	100	100	100	100	100	100	100	100	100
Kp00393.fna	9	100	100	100	100	100	100	100	100	100
Kp00394.fna	8	.	100	100	100	100	100	100	100	100
Kp00395.fna	9	100	100	100	100	100	100	100	100	100
Kp00396.fna	9	100	100	100	100	100	100	100	100	100
Kp00397.fna	9	100	100	100	100	100	100	100	100	100
Kp00398.fna	9	100	100	100	100	100	100	100	100	100
Kp00399.fna	9	100	100	95.08	100	100	100	100	100	100
Kp00400.fna	8	100	100	100	100	100	100	.	100	100
Kp00401.fna	8	.	100	100	100	100	100	82.56	100	100
Kp00402.fna	8	.	100	100	100	100	100	100	100	100
Kp00403.fna	9	100	100	100	100	100	100	100	100	100
Kp00404.fna	9	100	100	100	100	100	100	100	100	100
Kp00405.fna	9	100	100	100	100	100	100	100	100	100
Kp00406.fna	8	.	100	100	100	100	100	100	100	100
Kp00407.fna	9	100	100	100	100	100	100	100	100	100
Kp00408.fna	9	100	100	100	100	100	100	100	100	100
Kp00409.fna	9	100	100	100	100	100	100	100	100	100
Kp00410.fna	9	100	100	100	100	100	100	100	100	100
Kp00411.fna	9	100	100	100	100	100	100	100	100	100
Kp00412.fna	9	100	100	100	100	100	100	100	100	100
Kp00413.fna	9	100	100	100	100	100	100	100	100	100
Kp00414.fna	9	100	100	100	100	100	100	100	100	100
Kp00415.fna	9	100	100	100	100	100	100	100	100	100
Kp00416.fna	9	100	100	100	100	100	100	100	100	100
Kp00417.fna	8	.	100	100	99.31	100	100	100	100	100
Kp00418.fna	8	100	.	92.35	100	100	100	100	100	100
Kp00419.fna	8	.	100	100	100	100	100	100	100	100
Kp00420.fna	9	100	100	100	100	100	100	100	100	100
Kp00421.fna	9	100	100	100	100	100	100	100	100	100
Kp00422.fna	9	100	100	100	100	100	100	100	100	100
Kp00423.fna	9	100	100	100	100	100	100	100	100	100
Kp00424.fna	9	100	99.56	100	100	100	100	100	100	100
Kp00425.fna	9	100	100	100	100	100	100	100	100	100
Kp00427.fna	9	100	100	100	100	100	100	100	100	100
Kp00428.fna	9	100	100	100	100	100	100	100	100	100
Kp00429.fna	9	100	100	100	100	100	100	100	100	100
Kp00430.fna	8	.	100	100	100	100	100	100	100	100
Kp00431.fna	8	.	100	100	100	100	100	100	100	100
Kp00432.fna	9	100	100	100	100	100	100	100	100	100
Kp00433.fna	9	100	100	100	100	100	100	100	100	100
Kp00434.fna	9	100	100	100	100	100	100	100	100	100
Kp00435.fna	9	100	100	100	100	100	100	100	100	100
Kp00436.fna	9	100	100	100	100	100	100	100	100	100
Kp00437.fna	8	.	100	100	100	100	100	100	100	100
Kp00438.fna	9	100	100	100	100	100	100	100	100	100
Kp00439.fna	9	100	100	100	100	100	100	100	100	100
Kp00440.fna	9	100	100	100	100	100	100	100	100	100
Kp00441.fna	9	100	100	100	100	98.62	100	100	100	100
Kp00442.fna	9	100	100	100	100	100	100	100	100	100
Kp00443.fna	9	100	100	100	100	100	100	100	100	100
Kp00444.fna	9	100	100	100	100	100	100	100	100	100
Kp00445.fna	9	100	100	100	100	100	100	100	100	100
Kp00446.fna	9	100	100	100	100	100	100	100	100	100
Kp00447.fna	9	100	100	100	100	100	100	100	100	100
Kp00448.fna	9	100	100	100	100	100	100	100	100	100
Kp00449.fna	9	100	100	100	100	100	100	100	100	100
Kp00450.fna	9	100	100	100	100	100	100	100	100	100
Kp00451.fna	9	99.77	100	100	100	100	100	100	100	100
Kp00452.fna	9	100	100	100	100	100	100	100	100	100
Kp00453.fna	8	.	100	100	100	100	100	100	100	100
Kp00454.fna	9	100	100	100	100	100	100	100	100	100
Kp00456.fna	9	100	100	100	100	100	100	100	100	100
Kp00458.fna	9	100	100	100	100	100	100	100	100	100
Kp00459.fna	8	.	100	100	100	100	100	100	100	100
Kp00461.fna	9	100	100	100	100	100	100	100	100	100
Kp00462.fna	9	100	100	100	100	100	100	100	100	100
Kp00463.fna	8	.	100	100	100	100	100	100	100	100
Kp00464.fna	9	100	100	100	100	100	100	100	100	100
Kp00465.fna	8	.	100	100	100	100	100	100	100	100
Kp00466.fna	9	100	100	100	100	100	100	100	100	100
Kp00467.fna	8	.	100	100	100	100	100	100	100	100
Kp00468.fna	9	100	100	100	100	100	100	100	100	100
Kp00469.fna	9	100	100	100	100	100	100	100	100	100
Kp00470.fna	9	100	100	100	100	100	100	100	100	100
Kp00471.fna	9	100	100	100	100	100	100	100	100	100
Kp00472.fna	9	100	100	100	100	100	100	100	100	100
Kp00473.fna	9	100	100	100	100	100	100	100	100	100
Kp00474.fna	9	100	100	100	100	100	100	100	100	100
Kp00476.fna	9	100	100	100	100	100	100	100	100	100
Kp00478.fna	8	.	100	100	100	100	100	100	100	100
Kp00480.fna	9	100	100	100	100	100	100	100	100	100
Kp00481.fna	8	.	100	100	100	100	100	100	100	100
Kp00482.fna	9	100	100	100	100	100	100	100	100	100
Kp00483.fna	9	100	100	100	100	100	100	100	100	100
Kp00484.fna	9	100	100	100	100	100	100	100	100	100
Kp00485.fna	9	100	100	100	100	100	100	100	100	100
Kp00486.fna	9	100	100	100	100	100	100	100	100	100
Kp00487.fna	8	.	100	100	100	100	100	100	100	100
Kp00488.fna	9	100	100	100	100	100	100	100	100	100
Kp00489.fna	9	100	100	100	100	100	100	100	100	100
Kp00490.fna	8	.	100	100	100	100	100	100	100	100
Kp00491.fna	8	.	100	100	100	100	100	100	100	100
Kp00492.fna	9	100	100	100	100	100	100	100	100	100
Kp00493.fna	9	100	100	100	100	100	100	100	100	100
Kp00494.fna	9	100	100	100	100	100	100	100	100	100
Kp00495.fna	9	100	100	100	100	100	100	100	100	100
Kp00496.fna	9	100	100	100	100	100	100	100	100	100
Kp00498.fna	9	100	100	100	100	100	100	100	100	100
Kp00499.fna	8	.	100	100	100	100	100	100	100	100
Kp00501.fna	9	100	100	100	100	100	100	100	100	100
Kp00502.fna	8	.	100	100	100	100	100	100	100	100
Kp00503.fna	9	100	100	100	100	100	100	100	100	100
Kp00504.fna	9	100	100	100	100	100	100	100	100	100
Kp00505.fna	9	100	100	100	100	100	100	100	100	100
Kp00506.fna	9	100	100	100	100	100	100	100	100	100
Kp00507.fna	9	100	100	100	100	100	100	100	100	100
Kp00508.fna	9	100	100	100	100	100	100	100	100	100
Kp00509.fna	9	100	100	100	100	100	100	100	100	100
Kp00510.fna	8	.	99.56	100	100	100	100	100	100	100
Kp00511.fna	9	100	100	100	100	100	100	100	100	100
Kp00512.fna	9	100	100	100	100	100	100	100	100	100
Kp00513.fna	9	100	100	100	100	100	100	100	100	100
Kp00514.fna	9	100	100	100	100	100	100	100	100	100
Kp00515.fna	9	100	100	100	100	100	100	100	100	100
Kp00516.fna	9	100	100	100	100	100	100	100	100	100
Kp00517.fna	9	100	100	100	100	100	100	100	100	100
Kp00518.fna	9	100	100	100	100	100	100	100	100	100
Kp00520.fna	8	100	100	100	100	100	.	100	100	100
Kp00521.fna	9	100	100	100	100	100	100	100	100	100
Kp00522.fna	9	100	100	100	100	100	100	100	100	100
Kp00523.fna	9	100	100	100	100	100	100	100	100	100
Kp00531.fna	9	100	100	100	100	100	100	100	100	100
Kp00538.fna	9	100	100	100	100	100	100	100	100	100
Kp00549.fna	9	99.77	100	100	100	100	100	100	100	100
Kp00556.fna	9	100	100	100	100	100	100	100	100	100
Kp00571.fna	9	100	100	100	100	100	100	100	100	100
Kp00649.fna	9	100	100	100	100	100	100	100	100	100
Kp00654.fna	9	100	100	100	100	100	100	100	100	100
Kp00655.fna	9	100	100	100	100	100	100	100	100	100
Kp00656.fna	9	100	100	100	100	100	100	100	100	100
Kp00691.fna	9	100	100	100	100	100	100	100	100	100
Kp00697.fna	9	100	100	100	100	100	100	100	100	100
Kp00698.fna	9	100	99.56	100	100	100	100	100	100	100
Kp00700.fna	9	99.77	100	100	100	100	100	100	100	100
Kp00701.fna	9	99.77	100	100	100	100	100	100	100	100
Kp00702.fna	9	100	100	100	100	100	100	100	100	100
Kp00704.fna	9	100	100	100	100	100	100	100	100	100
Kp00705.fna	8	.	100	100	100	100	100	100	100	100
Kp00706.fna	8	100	100	100	.	100	100	100	100	100
Kp00707.fna	9	100	99.56	100	100	100	100	100	100	100
Kp00710.fna	9	100	100	100	100	100	100	100	100	100
Kp00712.fna	9	100	100	100	100	100	100	100	100	100
Kp00714.fna	9	100	100	100	100	100	99.88	100	100	100
Kp00715.fna	9	100	100	100	100	100	100	100	100	100
Kp00716.fna	8	.	100	100	100	100	100	100	100	100
Kp00717.fna	9	100	100	100	100	100	100	100	100	100
Kp00718.fna	8	.	100	100	100	100	100	100	100	100
Kp00719.fna	9	100	100	100	100	100	100	100	100	100
Kp00720.fna	9	100	100	100	100	100	100	100	100	100
Kp00722.fna	9	100	100	100	100	100	100	100	100	100
Kp00723.fna	8	.	100	100	100	100	100	100	100	100
Kp00726.fna	9	100	100	100	100	100	100	100	100	100
Kp00728.fna	9	100	100	100	100	100	100	100	100	100
Kp00729.fna	9	100	100	100	100	100	100	100	100	100
Kp00731.fna	9	100	100	100	100	100	100	100	100	100
Kp00733.fna	8	100	100	100	100	100	100	.	100	100
Kp00734.fna	8	100	100	100	100	100	100	.	100	100
Kp00737.fna	8	100	100	100	100	100	100	.	100	100
Kp00738.fna	9	100	100	100	100	100	100	100	100	100
Kp00739.fna	8	100	100	100	100	100	100	.	100	100
Kp00740.fna	9	100	100	100	100	100	100	100	100	100
Kp00741.fna	9	100	100	100	100	100	100	100	100	100
Kp00742.fna	9	100	100	100	100	100	100	100	100	100
Kp00743.fna	9	100	100	100	100	100	100	100	100	100
Kp00744.fna	9	100	100	100	100	100	100	100	100	100
Kp00745.fna	9	100	100	100	100	100	100	100	100	100
Kp00746.fna	9	100	100	100	100	100	100	100	100	100
Kp00747.fna	9	100	100	100	100	100	100	100	100	100
Kp00748.fna	9	100	100	100	100	100	100	100	100	100
Kp00749.fna	9	100	100	100	100	100	100	100	100	100
Kp00750.fna	9	100	100	100	100	100	100	100	100	100
Kp00751.fna	9	100	100	100	100	100	100	100	100	100
Kp00752.fna	9	100	100	100	100	100	100	100	100	100
Kp00753.fna	9	100	100	100	100	100	100	100	100	100
Kp00754.fna	9	100	100	100	100	100	100	100	100	100
Kp00755.fna	9	100	100	100	100	100	100	100	100	100
Kp00758.fna	9	100	100	100	100	100	100	100	100	100
Kp00759.fna	9	100	100	100	100	100	100	100	100	100
Kp00771.fna	9	100	100	100	100	100	100	100	100	100
Kp00777.fna	9	100	100	100	100	100	100	100	100	100
Kp00778.fna	9	100	100	100	100	100	100	100	100	100
Kp00779.fna	9	100	100	100	100	100	100	100	100	100
Kp00780.fna	9	100	100	100	100	100	100	100	84.09	100
Kp00781.fna	9	100	100	100	100	100	100	100	100	100
Kp00783.fna	9	100	100	100	100	100	100	100	100	100
Kp00784.fna	9	100	100	100	100	100	100	100	100	100
Kp00785.fna	9	100	100	100	100	100	100	100	100	100
Kp00786.fna	9	100	100	100	100	100	100	100	100	100
Kp00787.fna	9	100	100	100	100	100	100	100	100	100
Kp00788.fna	9	100	100	100	100	100	100	100	100	100
Kp00789.fna	9	100	100	100	100	100	100	100	100	100
Kp00790.fna	9	100	100	100	100	100	100	100	100	100
Kp00791.fna	9	100	100	100	100	100	100	100	100	100
Kp00792.fna	9	100	100	100	100	100	100	100	100	100
Kp00793.fna	9	100	100	100	100	100	100	100	100	100
Kp00794.fna	9	100	100	100	100	100	100	100	100	100
Kp00795.fna	9	100	100	100	100	100	100	100	100	100
Kp00796.fna	9	100	100	100	100	100	100	100	100	100
Kp00797.fna	9	100	100	100	100	100	100	100	100	100
Kp00798.fna	9	100	100	100	100	100	100	100	100	100
Kp00799.fna	9	100	100	100	100	100	100	100	100	100
Kp00800.fna	9	100	100	100	100	100	100	100	100	100
Kp00801.fna	9	100	100	100	100	100	100	100	100	100
Kp00802.fna	9	100	100	100	100	100	100	100	100	100
Kp00803.fna	7	.	100	100	100	100	.	100	100	100
Kp00804.fna	9	100	100	100	100	100	100	100	100	100
Kp00805.fna	9	100	100	100	100	100	100	100	100	100
Kp00806.fna	9	100	100	100	100	100	100	100	100	100
Kp00807.fna	9	100	100	100	100	100	100	100	100	100
Kp00808.fna	9	100	100	100	100	100	100	100	100	100
Kp00809.fna	9	100	100	100	100	100	100	100	100	100
Kp00810.fna	9	100	100	100	100	100	100	100	100	100
Kp00811.fna	9	100	100	100	100	100	100	100	100	100
Kp00812.fna	8	.	100	100	100	100	100	100	100	100
Kp00813.fna	7	.	100	100	.	100	100	100	100	100
Kp00814.fna	8	.	100	100	98.05	100	100	100	100	100
Kp00815.fna	8	.	100	100	100	100	100	100	100	100
Kp00816.fna	8	.	100	100	100	100	100	100	100	100
Kp00817.fna	8	.	100	100	100	100	100	100	100	100
Kp00818.fna	8	.	100	100	100	100	100	100	100	100
Kp00819.fna	9	99.77	100	100	100	100	100	100	100	100
Kp00820.fna	8	.	100	100	100	100	100	100	100	100
Kp00821.fna	8	.	100	100	100	100	100	100	100	100
Kp00822.fna	8	.	100	100	100	100	100	100	100	100
Kp00823.fna	8	.	100	100	100	100	100	100	100	100
Kp00824.fna	9	100	100	100	100	100	100	100	100	100
Kp00825.fna	9	100	100	100	100	100	100	100	100	100
Kp00826.fna	9	100	100	100	100	100	100	100	100	100
Kp00827.fna	9	100	100	100	100	100	100	100	100	100
Kp00828.fna	9	100	100	100	100	100	100	100	100	100
Kp00829.fna	9	100	100	100	100	100	100	100	100	100
Kp00830.fna	9	100	100	100	100	100	100	100	100	100
Kp00831.fna	9	100	100	100	100	100	100	100	100	100
Kp00832.fna	9	100	100	100	100	100	100	100	100	100
Kp00833.fna	8	.	100	100	100	100	100	100	100	100
Kp00834.fna	9	100	100	100	100	100	100	100	100	100
Kp00835.fna	9	100	100	100	100	100	100	100	100	100
Kp00836.fna	9	100	100	100	100	100	100	100	100	100
Kp00837.fna	9	100	100	100	100	100	100	100	100	100
Kp00838.fna	9	100	100	100	100	100	100	100	100	100
Kp00839.fna	9	100	100	100	100	100	100	100	100	100
Kp00840.fna	9	100	100	100	100	100	100	100	100	100
Kp00841.fna	9	100	100	100	100	100	100	100	100	100
Kp00842.fna	9	100	100	100	100	100	100	100	100	100
Kp00843.fna	9	100	100	100	100	100	100	100	100	100
Kp00844.fna	9	100	100	100	100	100	100	100	100	100
Kp00845.fna	9	100	100	100	100	100	100	100	100	100
Kp00846.fna	9	100	100	100	100	100	100	100	100	100
Kp00847.fna	9	100	100	100	100	100	100	100	100	100
Kp00848.fna	9	100	100	100	100	100	100	100	100	100
Kp00849.fna	9	100	100	100	100	100	100	100	100	100
Kp00850.fna	9	100	100	100	100	100	100	100	100	100
Kp00851.fna	9	100	100	100	100	100	100	100	100	100
Kp00852.fna	9	100	100	100	100	100	100	100	100	100
Kp00853.fna	8	.	100	100	100	100	100	100	100	100
Kp00854.fna	9	100	100	100	100	100	100	100	100	100
Kp00855.fna	9	100	100	100	100	100	100	100	100	100
Kp00856.fna	9	100	100	100	100	100	100	100	100	100
Kp00857.fna	9	100	100	100	100	100	100	100	100	100
Kp00858.fna	9	100	100	100	100	100	100	100	100	100
Kp00859.fna	9	100	100	100	100	100	100	100	100	100
Kp00867.fna	9	100	100	100	100	100	100	100	100	100
Kp00868.fna	9	100	100	100	100	100	100	100	100	100
Kp00869.fna	9	100	100	100	100	100	100	100	100	100
Kp00870.fna	9	100	100	100	100	100	100	100	100	100
Kp00871.fna	9	100	100	100	100	100	100	100	100	100
Kp00872.fna	9	100	100	100	100	100	100	100	100	100
Kp00873.fna	9	100	100	100	100	100	100	100	100	100
Kp00874.fna	9	100	100	100	100	100	100	100	100	100
Kp00875.fna	9	100	100	100	100	100	100	100	100	100
Kp00876.fna	9	100	100	100	100	100	100	100	100	100
Kp00877.fna	9	100	100	100	96.67	100	100	100	100	100
Kp00878.fna	9	100	100	100	100	100	100	100	100	100
Kp00879.fna	9	100	100	100	100	100	100	100	100	100
Kp00880.fna	9	100	100	100	100	100	100	100	100	100
Kp00881.fna	9	100	100	100	100	100	100	100	100	100
Kp00882.fna	9	100	100	100	100	100	100	100	100	100
Kp00883.fna	9	100	100	100	100	100	100	100	100	100
Kp00884.fna	8	100	100	100	.	100	100	100	100	100
Kp00885.fna	9	100	100	100	100	100	100	100	100	100
Kp00886.fna	9	100	100	100	100	100	100	100	100	100
Kp00888.fna	9	100	100	100	100	100	100	100	100	100
Kp00889.fna	9	100	100	100	100	100	100	100	100	100
Kp00890.fna	9	100	100	100	100	100	100	100	100	100
Kp00891.fna	9	100	100	100	100	100	100	100	100	100
Kp00892.fna	9	100	100	100	100	100	100	100	100	100
Kp00893.fna	9	100	100	100	100	100	100	100	100	100
Kp00894.fna	9	100	100	100	100	100	100	100	100	100
Kp00895.fna	9	100	100	100	100	100	100	100	100	100
Kp00896.fna	9	100	100	100	100	100	100	100	100	100
Kp00897.fna	9	100	100	100	100	100	100	100	100	100
Kp00898.fna	9	100	100	100	100	100	100	100	100	100
Kp00899.fna	9	100	100	100	100	100	100	100	100	100
Kp00900.fna	9	100	100	100	100	100	100	100	100	100
Kp00901.fna	9	100	100	100	100	100	100	100	100	100
Kp00902.fna	9	100	100	100	100	100	100	100	100	100
Kp00903.fna	9	100	100	100	100	100	100	100	100	100
Kp00904.fna	9	100	100	100	100	100	100	100	100	100
Kp00905.fna	9	100	100	100	100	100	100	100	100	100
Kp00907.fna	9	100	100	100	100	100	100	100	100	100
Kp00908.fna	9	100	100	100	100	100	100	100	100	100
Kp00909.fna	9	100	100	100	100	100	100	100	100	100
Kp00910.fna	9	100	100	100	100	100	100	100	100	100
Kp00911.fna	9	100	100	100	100	100	100	100	100	100
Kp00912.fna	9	100	100	100	100	100	100	100	100	100
Kp00913.fna	9	100	100	100	100	100	100	100	100	100
Kp00914.fna	9	100	100	100	100	100	100	100	100	100
Kp00915.fna	9	100	100	100	100	100	100	100	100	100
Kp00916.fna	9	100	100	100	100	100	100	100	100	100
Kp00917.fna	9	100	100	100	100	100	100	100	100	100
Kp00918.fna	9	100	100	100	100	100	100	100	100	100
Kp00919.fna	9	100	100	100	100	100	100	100	100	100
Kp00920.fna	9	100	100	100	100	100	100	100	100	100
Kp00921.fna	9	100	100	100	100	100	100	100	100	100
Kp00922.fna	9	100	100	100	100	100	100	100	100	100
Kp00923.fna	8	.	100	100	100	100	100	100	100	100
Kp00924.fna	7	.	100	100	99.89	100	.	99.83	100	100
Kp00925.fna	9	100	100	100	100	100	100	100	100	100
Kp00926.fna	8	.	100	100	100	100	100	100	100	100
Kp00927.fna	8	.	100	100	100	100	100	100	100	100
Kp00928.fna	9	100	100	100	100	100	100	100	100	100
Kp00929.fna	9	100	100	100	100	100	100	100	100	100
Kp00930.fna	8	.	100	100	100	100	100	100	100	100
Kp00931.fna	9	100	100	100	100	100	100	100	100	100
Kp00932.fna	9	100	100	100	100	100	100	100	100	100
Kp00933.fna	9	100	100	100	100	100	100	100	100	100
Kp00934.fna	8	100	100	100	100	100	100	.	100	100
Kp00935.fna	9	100	100	100	100	100	100	100	100	100
Kp00936.fna	9	100	100	100	100	100	100	100	100	100
Kp00937.fna	9	100	100	100	100	100	100	100	100	100
Kp00938.fna	9	100	99.56	100	100	100	100	100	100	100
Kp00939.fna	9	100	100	100	100	100	100	100	100	100
Kp00940.fna	9	100	100	100	100	100	100	100	100	100
Kp00941.fna	9	100	100	100	100	100	100	100	100	100
Kp00942.fna	9	100	100	100	100	100	100	100	100	100
Kp00943.fna	9	100	100	100	100	100	100	100	100	100
Kp00944.fna	9	100	100	100	100	100	100	100	100	100
Kp00945.fna	9	100	100	100	100	100	100	100	100	100
Kp00946.fna	9	100	100	100	100	100	100	100	100	100
Kp00947.fna	9	100	100	100	100	100	100	100	100	100
Kp00948.fna	8	100	100	100	.	100	100	100	100	100
Kp00949.fna	9	100	100	100	100	100	100	100	100	100
Kp00950.fna	9	100	100	100	100	100	100	100	100	100
Kp00951.fna	9	100	100	100	100	100	100	100	100	100
Kp00952.fna	9	100	100	100	100	100	100	100	100	100
Kp00953.fna	9	100	100	100	100	100	100	100	100	100
Kp00954.fna	9	100	100	100	100	100	100	100	100	100
Kp00955.fna	9	100	100	100	100	100	100	100	100	100
Kp00956.fna	9	100	100	100	100	100	100	100	100	100
Kp00957.fna	9	100	100	100	100	100	100	100	100	100
Kp00958.fna	9	100	100	100	100	100	100	100	100	100
Kp00959.fna	9	100	100	100	100	100	100	100	100	100
Kp00960.fna	8	.	100	100	100	100	100	100	100	100
Kp00962.fna	9	100	100	100	100	100	100	100	100	100
Kp00963.fna	9	100	100	100	100	100	100	100	100	100
Kp00964.fna	9	100	100	100	100	100	100	100	100	100
Kp00965.fna	9	100	100	100	100	100	100	100	100	100
Kp00966.fna	9	100	100	100	100	100	100	100	100	100
Kp00967.fna	9	100	100	100	100	100	100	100	100	100
Kp00968.fna	9	100	100	100	100	100	100	100	100	100
Kp00969.fna	9	100	100	100	100	100	100	100	100	100
Kp00970.fna	8	.	100	100	100	100	100	100	100	100
Kp00971.fna	9	100	100	100	100	100	100	100	100	100
Kp00972.fna	8	.	100	100	100	100	100	100	100	100
Kp00973.fna	9	100	100	100	100	100	100	100	100	100
Kp00974.fna	8	.	100	100	100	100	100	100	100	100
Kp00975.fna	8	.	100	100	100	100	100	100	100	100
Kp00976.fna	9	100	100	100	100	100	100	100	100	100
Kp00977.fna	9	100	100	100	100	100	100	100	100	100
Kp00978.fna	9	100	100	100	100	100	100	100	100	100
Kp00980.fna	9	100	100	100	100	100	100	100	100	100
Kp00981.fna	9	100	100	100	100	100	100	100	100	100
Kp00982.fna	9	100	100	100	100	100	100	100	100	100
Kp00983.fna	9	100	100	100	100	100	100	100	100	100
Kp00984.fna	9	100	100	100	100	100	100	100	100	100
Kp00985.fna	9	100	100	100	100	100	100	100	100	100
Kp00986.fna	9	100	100	100	100	100	100	100	100	100
Kp00987.fna	9	100	100	100	100	100	100	100	100	100
Kp00988.fna	9	100	100	100	100	100	100	100	100	100
Kp00989.fna	9	100	100	100	100	100	100	100	100	100
Kp00990.fna	9	100	100	100	100	100	100	100	100	100
Kp00991.fna	9	100	100	100	100	100	100	100	100	100
Kp00992.fna	9	100	100	100	100	100	100	100	100	100
Kp00993.fna	9	100	100	100	100	100	100	100	100	100
Kp00994.fna	9	100	100	100	100	100	100	100	100	100
Kp00995.fna	9	100	100	100	100	100	100	100	100	100
Kp00996.fna	9	100	100	100	100	100	100	100	100	100
Kp00997.fna	9	100	100	100	100	100	100	100	100	100
Kp00998.fna	9	100	100	100	100	100	100	100	100	100
Kp00999.fna	9	100	100	100	100	100	100	100	100	100
Kp01000.fna	9	100	100	100	100	100	100	100	100	100
Kp01001.fna	9	100	100	100	100	100	100	100	100	100
Kp01002.fna	9	100	100	100	100	100	100	100	100	100
Kp01003.fna	9	100	100	100	100	100	100	100	100	100
Kp01004.fna	9	100	100	100	100	100	100	100	100	100
Kp01005.fna	9	100	100	100	100	100	100	100	100	100
Kp01006.fna	9	100	100	100	100	100	100	100	100	100
Kp01007.fna	9	100	100	100	100	100	100	100	100	100
Kp01008.fna	9	100	100	100	100	100	100	100	100	100
Kp01009.fna	8	.	100	100	100	100	100	100	100	100
Kp01010.fna	9	100	100	100	100	100	100	100	100	100
Kp01011.fna	9	100	100	100	100	100	100	100	100	100
Kp01012.fna	9	100	100	100	100	100	100	100	100	100
Kp01013.fna	8	.	100	100	100	100	100	100	100	100
Kp01014.fna	9	100	100	100	100	100	100	100	100	100
Kp01015.fna	9	100	100	100	100	100	100	100	100	100
Kp01016.fna	9	100	100	100	100	100	100	100	100	100
Kp01017.fna	9	100	100	100	100	100	100	100	100	100
Kp01018.fna	9	100	100	100	100	100	100	100	100	100
Kp01019.fna	9	100	100	100	100	100	100	100	100	100
Kp01020.fna	9	100	100	100	100	100	100	100	100	100
Kp01021.fna	9	100	100	100	100	100	100	100	100	100
Kp01022.fna	9	100	100	100	100	100	100	100	100	100
Kp01023.fna	9	100	100	100	100	100	100	100	100	100
Kp01024.fna	9	100	100	100	100	100	100	100	100	100
Kp01025.fna	9	100	100	100	100	100	100	100	100	100
Kp01026.fna	9	100	100	100	100	100	100	100	100	100
Kp01027.fna	8	.	100	100	100	100	100	100	100	100
Kp01028.fna	9	100	100	100	100	100	100	100	100	100
Kp01029.fna	9	100	100	100	100	100	100	100	100	100
Kp01031.fna	9	100	100	100	100	100	100	100	100	100
Kp01032.fna	9	100	100	100	100	100	100	100	100	100
Kp01033.fna	9	100	100	100	100	100	100	100	100	100
Kp01034.fna	9	100	100	100	100	100	100	100	100	100
Kp01035.fna	9	100	100	100	100	100	100	100	100	100
Kp01036.fna	9	100	100	100	100	100	100	100	100	100
Kp01037.fna	9	100	100	100	100	100	100	100	100	100
Kp01038.fna	9	100	100	100	100	100	100	100	100	100
Kp01039.fna	9	100	100	100	100	100	100	100	100	100
Kp01040.fna	9	100	96.25	100	100	100	100	100	100	100
Kp01041.fna	9	100	100	100	100	100	100	100	100	100
Kp01042.fna	9	100	100	100	100	100	100	100	100	100
Kp01043.fna	9	100	100	100	100	100	100	100	100	100
Kp01044.fna	9	100	100	100	100	100	100	100	100	100
Kp01045.fna	9	100	100	100	100	100	100	100	100	100
Kp01046.fna	9	100	100	100	100	100	100	100	100	100
Kp01047.fna	9	100	100	100	100	100	100	100	100	100
Kp01048.fna	9	100	100	100	100	100	100	100	100	100
Kp01049.fna	9	100	100	100	100	100	100	100	100	100
Kp01050.fna	9	100	100	100	100	100	100	100	100	100
Kp01051.fna	9	100	100	100	100	100	100	100	100	100
Kp01052.fna	9	100	100	100	100	100	100	100	100	100
Kp01053.fna	9	100	100	100	100	100	100	100	100	100
Kp01055.fna	9	99.89	99.93	100	99.89	100	100	100	100	100
Kp01057.fna	9	100	99.93	100	100	100	100	100	100	100
Kp01058.fna	9	100	100	100	100	100	100	100	100	100
Kp01059.fna	9	100	100	100	100	100	100	100	100	100
Kp01060.fna	9	100	100	100	100	100	100	100	100	100
Kp01061.fna	9	100	100	100	99.77	100	100	100	100	100
Kp01062.fna	9	100	100	100	100	100	100	100	100	100
Kp01064.fna	9	100	100	100	100	100	100	100	100	100
Kp01066.fna	9	100	100	100	100	99.85	100	100	100	100
Kp01067.fna	9	99.77	100	100	100	100	100	100	100	100
Kp01068.fna	9	99.77	99.93	100	100	100	100	100	100	100
Kp01069.fna	9	99.89	100	100	100	100	100	100	100	99.64
Kp01070.fna	9	100	99.93	100	99.77	100	100	99.91	100	100
Kp01073.fna	9	100	100	100	100	100	100	100	100	100
Kp01074.fna	9	100	100	100	100	100	100	100	100	100
Kp01075.fna	9	100	100	100	100	100	100	100	100	100
Kp01076.fna	9	100	100	100	100	100	100	100	100	100
Kp01077.fna	9	100	100	100	100	100	100	100	100	100
Kp01078.fna	8	.	100	100	100	100	100	100	100	100
Kp01079.fna	9	99.77	99.93	100	99.89	100	100	100	100	100
Kp01080.fna	9	100	100	100	100	100	100	100	100	100
Kp01081.fna	9	100	100	100	100	100	100	100	100	100
Kp01082.fna	9	100	100	100	100	100	100	100	100	100
Kp01083.fna	8	.	100	100	100	100	100	100	100	100
Kp01084.fna	9	100	100	100	100	100	100	100	100	100
Kp01085.fna	9	100	100	100	100	100	100	100	100	100
Kp01086.fna	9	100	100	100	100	100	100	100	100	100
Kp01087.fna	9	100	100	100	100	100	100	100	100	100
Kp01088.fna	9	100	100	100	100	100	100	100	100	100
Kp01089.fna	9	100	100	100	100	100	100	100	100	100
Kp01090.fna	8	.	100	100	100	100	100	100	100	100
Kp01091.fna	9	100	100	100	100	100	100	100	100	100
Kp01092.fna	9	99.77	99.93	100	100	100	100	100	100	100
Kp01093.fna	9	100	99.85	100	99.89	100	100	100	100	100
Kp01094.fna	9	99.77	99.93	100	99.89	100	100	100	100	100
Kp01096.fna	9	99.77	99.93	100	100	100	100	100	100	100
Kp01097.fna	9	99.89	100	100	99.89	99.85	100	100	100	100
Kp01098.fna	9	99.77	99.93	100	99.89	99.85	100	100	100	100
Kp01099.fna	9	100	100	100	100	100	100	100	100	100
Kp01100.fna	9	100	99.93	100	100	100	100	100	100	100
Kp01101.fna	9	100	99.93	100	100	100	100	100	100	100
Kp01103.fna	9	100	100	100	100	100	100	100	100	100
Kp01104.fna	8	100	100	100	100	100	100	100	100	.
Kp01105.fna	9	100	100	100	100	100	100	100	100	100
Kp01106.fna	9	100	100	100	100	100	100	100	100	100
Kp01107.fna	9	100	100	100	100	100	100	100	100	100
Kp01108.fna	8	100	100	100	100	100	100	88.92	100	.
Kp01109.fna	9	100	100	100	100	100	100	100	100	100
Kp01110.fna	9	100	100	100	100	100	100	100	100	100
Kp01111.fna	9	100	100	100	100	100	100	100	100	100
Kp01112.fna	9	100	100	100	100	100	100	100	100	100
Kp01113.fna	9	100	100	100	100	100	100	100	100	100
Kp01114.fna	9	100	100	100	100	100	100	100	100	100
Kp01115.fna	9	100	100	100	100	100	100	100	100	100
Kp01116.fna	9	100	100	100	100	100	100	100	100	100
Kp01117.fna	9	100	100	100	100	99.85	100	100	100	100
Kp01118.fna	9	100	99.85	100	99.89	100	100	100	100	100
Kp01119.fna	9	100	100	99.73	100	100	100	100	100	100
Kp01120.fna	9	100	100	100	100	100	100	100	100	100
Kp01121.fna	9	100	100	100	100	100	100	100	100	100
Kp01122.fna	8	.	100	100	100	100	100	100	100	100
Kp01123.fna	9	100	100	100	100	100	100	99.91	100	100
Kp01124.fna	9	100	100	100	100	100	100	100	100	100
Kp01125.fna	9	100	100	100	100	100	100	100	100	100
Kp01126.fna	9	100	100	100	100	100	100	100	100	100
Kp01127.fna	9	100	100	100	100	100	100	100	100	100
Kp01128.fna	9	100	100	100	100	100	100	100	100	100
Kp01129.fna	9	100	100	100	100	100	100	100	100	100
Kp01130.fna	8	.	100	100	100	100	100	100	100	100
Kp01131.fna	9	100	100	100	100	100	100	100	100	100
Kp01132.fna	9	100	100	100	100	100	100	100	100	100
Kp01133.fna	9	100	100	100	100	100	100	100	100	100
Kp01134.fna	9	100	100	100	100	100	100	100	100	100
Kp01135.fna	9	100	100	100	100	100	100	100	100	100
Kp01136.fna	9	100	100	100	100	100	100	100	100	100
Kp01137.fna	9	100	100	100	100	100	100	100	100	100
Kp01138.fna	9	100	100	100	100	100	100	100	100	100
Kp01139.fna	9	100	100	100	100	100	100	100	100	100
Kp01140.fna	9	100	100	100	100	100	100	100	100	100
Kp01141.fna	9	100	100	100	100	100	100	100	100	100
Kp01142.fna	9	100	100	100	100	100	100	100	100	100
Kp01143.fna	9	100	100	100	100	100	100	100	100	100
Kp01144.fna	9	100	100	100	100	100	100	100	100	100
Kp01145.fna	9	100	100	100	100	100	100	100	100	100
Kp01146.fna	9	100	100	100	100	100	100	100	100	100
Kp01147.fna	9	100	100	100	100	100	100	100	100	100
Kp01148.fna	9	100	100	100	100	100	100	100	100	100
Kp01149.fna	9	100	100	100	100	100	100	100	100	100
Kp01150.fna	9	100	100	100	100	100	100	100	100	100
Kp01151.fna	9	100	100	100	100	100	100	100	100	100
Kp01152.fna	9	100	100	100	100	100	100	100	100	100
Kp01153.fna	9	100	100	100	100	100	100	100	100	100
Kp01154.fna	9	100	100	100	100	100	100	100	100	100
Kp01155.fna	9	100	100	100	100	100	100	100	100	100
Kp01156.fna	9	100	100	100	100	100	100	100	100	100
Kp01157.fna	9	100	100	100	100	100	100	100	100	100
Kp01158.fna	9	100	100	100	100	100	100	100	100	100
Kp01159.fna	9	100	100	100	100	100	100	100	100	100
Kp01160.fna	9	100	100	100	100	100	100	100	100	100
Kp01161.fna	9	100	100	100	100	100	100	100	100	100
Kp01162.fna	9	100	100	100	100	100	100	100	100	100
Kp01163.fna	9	100	100	100	100	100	100	100	100	100
Kp01164.fna	9	100	100	100	100	100	100	100	100	100
Kp01165.fna	9	100	100	100	100	100	100	100	100	100
Kp01166.fna	9	100	100	100	100	100	100	100	100	100
Kp01167.fna	9	100	100	100	100	100	100	100	100	100
Kp01168.fna	9	100	100	100	100	100	100	100	100	100
Kp01169.fna	9	100	100	100	100	100	100	100	100	100
Kp01170.fna	9	100	100	100	100	100	100	100	100	100
Kp01171.fna	9	100	100	100	100	100	100	100	100	100
Kp01172.fna	9	100	100	100	100	100	100	100	100	100
Kp01173.fna	9	100	100	100	100	100	100	100	100	100
Kp01174.fna	9	100	100	100	100	100	100	100	100	100
Kp01175.fna	9	100	100	100	100	100	100	100	100	100
Kp01176.fna	9	100	100	100	100	100	100	100	100	100
Kp01177.fna	9	100	100	100	100	100	100	100	100	100
Kp01178.fna	9	100	100	100	100	100	100	100	100	100
Kp01179.fna	9	100	100	100	100	100	100	100	100	100
Kp01180.fna	9	100	100	100	100	100	100	100	100	100
Kp01181.fna	9	100	100	100	100	100	100	100	100	100
Kp01182.fna	9	100	100	100	100	100	100	100	100	100
Kp01183.fna	9	100	100	100	100	100	100	100	100	100
Kp01184.fna	9	100	100	100	100	100	100	100	100	100
Kp01185.fna	9	100	100	100	100	100	100	100	100	100
Kp01186.fna	9	100	100	100	100	100	100	100	100	100
Kp01187.fna	9	100	100	100	100	100	100	100	100	100
Kp01188.fna	9	100	100	100	100	100	100	100	100	100
Kp01189.fna	9	100	100	100	100	100	100	100	100	100
Kp01190.fna	9	100	100	100	100	100	100	100	100	100
Kp01191.fna	9	100	100	100	100	100	100	100	100	100
Kp01192.fna	9	100	100	100	100	100	100	100	100	100
Kp01193.fna	9	100	100	100	100	100	100	100	100	100
Kp01194.fna	9	100	100	100	100	100	100	100	100	100
Kp01195.fna	9	100	100	100	100	100	100	100	100	100
Kp01196.fna	9	100	100	100	100	100	100	100	100	100
Kp01197.fna	9	100	100	100	100	100	100	100	100	100
Kp01198.fna	9	100	100	100	100	100	100	100	100	100
Kp01199.fna	9	100	100	100	100	100	100	100	100	100
Kp01200.fna	9	100	100	100	100	100	100	100	100	100
Kp01201.fna	8	.	100	100	100	100	100	100	100	100
Kp01202.fna	9	100	100	100	100	100	100	100	100	100
Kp01203.fna	8	.	100	100	100	100	100	100	100	100
Kp01204.fna	9	100	100	100	100	100	100	100	100	100
Kp01205.fna	9	100	100	100	100	100	100	100	100	100
Kp01206.fna	9	100	100	100	100	100	100	100	100	100
Kp01207.fna	9	100	100	100	100	100	100	100	100	100
Kp01208.fna	9	100	100	100	100	100	100	100	100	100
Kp01209.fna	9	100	100	100	100	100	100	100	100	100
Kp01210.fna	9	100	100	100	100	100	100	100	100	100
Kp01211.fna	9	100	100	100	100	100	100	100	100	100
Kp01212.fna	9	100	100	100	100	100	100	100	100	100
Kp01213.fna	9	100	100	100	100	100	100	100	100	100
Kp01214.fna	9	100	100	100	100	100	100	100	100	100
Kp01215.fna	9	100	100	100	100	100	100	100	100	100
Kp01216.fna	9	100	100	100	100	100	100	100	100	100
Kp01217.fna	9	100	100	100	100	100	100	100	100	100
Kp01218.fna	9	100	100	100	100	100	100	100	100	100
Kp01219.fna	9	100	100	100	100	100	100	100	100	100
Kp01220.fna	9	100	100	100	100	100	100	100	100	100
Kp01221.fna	9	100	100	100	100	100	100	100	100	100
Kp01222.fna	9	100	100	100	100	100	100	100	100	100
Kp01223.fna	9	100	100	100	100	100	100	100	100	100
Kp01224.fna	9	100	100	100	100	100	100	100	100	100
Kp01225.fna	9	100	100	100	100	100	100	100	100	100
Kp01226.fna	9	100	100	100	100	100	100	100	100	100
Kp01227.fna	9	100	100	100	100	100	100	100	100	100
Kp01228.fna	8	.	100	100	100	100	100	100	100	100
Kp01229.fna	9	100	100	100	100	100	100	100	100	100
Kp01230.fna	9	100	100	100	100	100	100	100	100	100
Kp01231.fna	9	100	100	100	100	100	100	100	100	100
Kp01232.fna	9	100	100	100	100	100	100	100	100	100
Kp01233.fna	9	100	100	100	100	100	100	100	100	100
Kp01234.fna	9	100	100	100	100	100	100	100	100	100
Kp01235.fna	9	100	100	100	100	100	100	100	100	100
Kp01236.fna	9	100	100	100	100	100	100	100	100	100
Kp01237.fna	9	100	100	100	100	100	100	100	100	100
Kp01238.fna	9	100	100	100	100	100	100	100	100	100
Kp01239.fna	9	100	100	100	100	100	100	100	100	100
Kp01240.fna	9	100	100	100	100	100	100	100	100	100
Kp01241.fna	9	100	100	100	100	100	100	100	100	100
Kp01242.fna	9	100	100	100	100	100	100	100	100	100
Kp01243.fna	9	100	100	100	100	100	100	100	100	100
Kp01244.fna	9	100	100	100	100	100	100	100	100	100
Kp01245.fna	9	100	100	100	100	100	100	100	100	100
Kp01246.fna	9	100	100	100	100	100	100	100	100	100
Kp01247.fna	9	100	100	100	100	100	100	100	100	100
Kp01248.fna	9	100	100	100	100	100	100	100	100	100
Kp01249.fna	9	100	100	100	100	100	100	100	100	100
Kp01250.fna	9	100	100	100	100	100	100	100	100	100
Kp01251.fna	8	.	100	100	100	100	100	100	100	100
Kp01252.fna	9	100	100	100	100	100	100	100	100	100
Kp01253.fna	9	100	100	100	100	100	100	100	100	100
Kp01254.fna	9	100	100	100	100	100	100	100	100	100
Kp01255.fna	9	100	100	100	100	100	100	100	100	100
Kp01256.fna	8	.	100	100	100	100	100	100	100	100
Kp01257.fna	9	100	100	100	100	100	100	100	100	100
Kp01258.fna	9	100	100	100	100	100	100	100	100	100
Kp01259.fna	8	.	100	100	100	100	100	100	100	100
Kp01260.fna	9	100	100	100	100	100	100	100	100	100
Kp01261.fna	9	100	100	100	100	100	100	100	100	100
Kp01262.fna	9	100	100	95.08	100	100	100	100	100	100
Kp01263.fna	9	100	100	100	100	100	100	100	100	100
Kp01264.fna	9	100	100	100	100	100	100	100	100	100
Kp01265.fna	9	100	100	100	100	100	100	100	100	100
Kp01266.fna	9	100	100	100	100	100	100	100	100	100
Kp01267.fna	9	100	100	100	100	100	100	100	100	100
Kp01268.fna	9	100	100	100	100	100	100	100	100	100
Kp01269.fna	8	.	100	100	100	100	100	100	100	100
Kp01270.fna	9	100	100	100	100	100	100	100	100	100
Kp01271.fna	9	100	100	100	100	100	100	100	100	100
Kp01272.fna	8	.	98.53	100	100	100	100	99.91	100	100
Kp01273.fna	9	99.77	100	100	100	100	100	100	100	100
Kp01275.fna	9	100	100	100	100	100	100	100	100	100
Kp01276.fna	9	100	100	99.73	100	100	100	100	100	100
Kp01277.fna	8	.	98.9	98.36	97.01	98.62	98.6	96.82	97.82	98.75
Kp01278.fna	9	100	100	100	100	100	100	100	100	100
Kp01279.fna	9	100	100	100	100	100	100	100	100	100
Kp01280.fna	9	100	100	100	100	100	100	100	100	100
Kp01281.fna	9	100	100	100	100	100	100	100	100	100
Kp01282.fna	9	100	100	100	100	100	100	100	100	100
Kp01283.fna	9	100	100	100	100	100	100	100	100	100
Kp01284.fna	9	100	100	100	100	100	100	100	100	100
Kp01285.fna	9	100	100	100	100	100	100	100	100	100
Kp01286.fna	9	100	100	100	100	100	100	100	100	100
Kp01287.fna	9	100	100	100	100	100	100	100	100	100
Kp01288.fna	9	100	100	100	100	100	100	100	100	100
Kp01289.fna	9	100	100	100	100	100	100	100	100	100
Kp01290.fna	9	100	100	100	100	100	100	100	100	100
Kp01291.fna	9	100	100	100	100	100	100	100	100	100
Kp01292.fna	9	100	100	100	100	100	100	100	100	100
Kp01293.fna	9	100	100	100	100	100	100	100	100	100
Kp01294.fna	9	100	100	100	100	100	100	100	100	100
Kp01298.fna	9	100	100	100	100	100	100	100	100	100
Kp01299.fna	9	100	100	100	100	100	100	100	100	100
Kp01301.fna	9	100	100	100	100	100	100	100	100	100
Kp01302.fna	8	100	100	100	100	100	100	.	100	100
Kp01304.fna	9	100	100	100	100	100	100	100	100	100
Kp01305.fna	9	100	100	100	100	100	100	100	100	100
Kp01306.fna	9	100	100	100	100	100	100	100	100	100
Kp01307.fna	9	100	100	100	100	100	100	100	100	100
Kp01308.fna	9	100	100	100	100	100	100	100	100	100
Kp01309.fna	9	100	100	100	100	100	100	100	100	100
Kp01310.fna	9	100	100	100	100	100	100	100	100	100
Kp01311.fna	9	100	100	100	96.21	93.88	100	100	100	100
Kp01312.fna	9	100	100	100	100	100	100	100	100	100
Kp01313.fna	9	100	100	100	100	100	100	100	100	100
Kp01314.fna	9	100	100	100	100	100	100	100	100	100
Kp01315.fna	9	100	100	100	100	100	100	100	100	100
Kp01316.fna	9	100	100	100	100	100	100	100	100	100
Kp01317.fna	9	100	100	100	100	100	100	100	100	100
Kp01318.fna	9	100	100	100	100	100	100	100	100	100
Kp01319.fna	9	100	100	100	100	100	100	100	100	100
Kp01320.fna	9	100	100	100	100	100	100	100	100	100
Kp01325.fna	9	100	100	100	100	100	100	100	100	100
Kp01332.fna	9	100	100	100	100	100	100	100	100	100
Kp01333.fna	9	100	100	100	100	100	100	100	100	100
Kp01334.fna	9	100	100	100	100	100	100	100	100	100
Kp01335.fna	9	100	100	100	100	100	100	100	100	100
Kp01336.fna	9	100	100	100	100	100	100	100	100	100
Kp01337.fna	9	100	100	100	100	100	100	100	100	100
Kp01338.fna	9	100	100	100	100	100	100	100	100	100
Kp01339.fna	9	100	100	100	100	100	100	100	100	100
Kp01340.fna	9	100	100	95.08	100	100	100	100	100	100
Kp01341.fna	9	100	100	100	100	100	100	100	100	100
Kp01342.fna	9	100	100	100	100	100	100	100	100	100
Kp01343.fna	9	100	100	100	100	100	100	100	100	100
Kp01344.fna	9	100	100	100	100	100	100	100	100	100
Kp01345.fna	9	100	100	100	100	100	100	100	100	100
Kp01346.fna	9	100	100	100	100	100	100	100	100	100
Kp01347.fna	9	100	100	100	100	100	100	100	100	100
Kp01348.fna	8	.	100	100	100	100	100	100	100	100
Kp01349.fna	9	99.77	100	96.72	100	100	100	100	100	100
Kp01350.fna	8	.	100	100	100	100	100	95.02	100	100
Kp01351.fna	9	100	100	100	100	100	100	100	100	100
Kp01352.fna	9	100	100	100	100	100	100	100	100	100
Kp01353.fna	9	100	100	100	100	100	100	100	100	100
Kp01354.fna	9	100	100	100	100	100	100	100	100	100
Kp01355.fna	9	100	100	100	100	100	100	100	100	100
Kp01357.fna	9	100	100	100	100	100	100	100	100	100
Kp01363.fna	9	100	100	100	100	100	100	100	100	100
Kp01367.fna	8	.	100	100	100	100	100	100	100	100
Kp01391.fna	9	100	100	100	100	100	100	100	100	100
Kp01404.fna	9	100	100	100	100	100	100	100	100	100
Kp01405.fna	9	100	100	100	100	100	100	100	100	100
Kp01406.fna	8	.	100	100	100	100	100	100	100	100
Kp01407.fna	9	100	100	100	100	100	100	100	100	100
Kp01408.fna	9	100	100	100	100	100	100	100	100	100
Kp01409.fna	9	100	100	100	100	100	100	100	100	100
Kp01410.fna	9	100	100	100	100	100	100	100	100	100
Kp01411.fna	9	100	100	100	100	100	100	100	100	100
Kp01412.fna	8	.	100	100	100	100	100	100	100	100
Kp01414.fna	9	100	100	100	100	100	100	100	100	100
Kp01415.fna	9	100	100	100	100	100	100	100	100	100
Kp01416.fna	9	100	100	100	100	100	100	100	100	100
Kp01417.fna	8	.	100	100	100	100	100	100	100	100
Kp01418.fna	8	.	100	100	100	100	100	100	100	100
Kp01419.fna	8	.	100	100	100	100	100	100	100	100
Kp01420.fna	9	100	100	100	100	100	100	100	100	100
Kp01421.fna	8	.	100	100	100	100	100	100	100	100
Kp01422.fna	8	.	100	100	100	100	100	100	100	100
Kp01423.fna	9	100	100	100	100	100	100	100	100	100
Kp01424.fna	9	100	100	100	100	100	100	100	100	100
Kp01425.fna	9	100	100	100	100	100	100	100	100	100
Kp01426.fna	9	100	100	100	100	100	100	100	100	100
Kp01427.fna	9	100	100	100	100	100	100	100	100	100
Kp01428.fna	9	100	100	100	100	100	100	100	100	100
Kp01429.fna	9	100	100	100	100	100	100	100	100	100
Kp01430.fna	9	100	100	100	100	100	100	100	100	100
Kp01431.fna	9	100	100	100	100	100	100	100	100	100
Kp01432.fna	9	100	100	100	100	100	100	100	100	100
Kp01433.fna	9	100	100	100	100	100	100	100	100	100
Kp01435.fna	9	100	100	100	100	100	100	100	100	100
Kp01436.fna	9	100	100	100	100	100	100	100	100	100
Kp01447.fna	9	100	100	100	100	100	100	100	100	100
Kp01448.fna	9	100	100	100	100	100	100	100	100	100
Kp01450.fna	9	100	100	100	100	100	100	100	100	100
Kp01451.fna	9	100	100	100	100	100	100	100	100	100
Kp01452.fna	9	100	100	100	100	100	100	100	100	100
Kp01453.fna	9	100	99.56	100	100	100	100	100	100	100
Kp01454.fna	9	100	100	100	100	100	100	100	100	100
Kp01455.fna	9	100	100	100	100	100	100	100	100	100
Kp01456.fna	9	100	100	100	100	100	100	100	100	100
Kp01457.fna	9	100	100	100	100	100	100	100	100	100
Kp01458.fna	9	100	100	100	100	100	100	100	100	100
Kp01459.fna	9	100	100	100	100	100	100	100	100	100
Kp01460.fna	9	100	100	100	100	100	100	100	100	100
Kp01461.fna	9	100	100	100	100	100	100	100	100	100
Kp01462.fna	9	100	100	100	100	100	100	100	100	100
Kp01463.fna	9	100	100	100	100	100	100	100	100	100
Kp01464.fna	9	100	100	100	100	100	100	100	100	100
Kp01465.fna	9	100	100	100	100	100	100	100	100	100
Kp01466.fna	9	100	100	100	100	100	100	100	100	100
Kp01467.fna	9	100	100	95.08	100	100	100	100	100	100
Kp01468.fna	9	100	100	100	100	100	100	100	100	100
Kp01469.fna	9	100	100	100	100	100	100	100	100	100
Kp01470.fna	9	100	100	100	100	100	100	100	100	100
Kp01471.fna	9	100	100	100	100	100	100	100	100	100
Kp01472.fna	9	100	100	100	100	100	100	100	100	100
Kp01473.fna	9	100	100	100	100	100	100	100	100	100
Kp01474.fna	9	100	100	100	100	100	100	100	100	100
Kp01475.fna	9	100	100	100	100	100	100	100	100	100
Kp01476.fna	9	100	100	100	100	100	100	100	100	100
Kp01477.fna	9	100	100	100	100	100	100	100	100	100
Kp01478.fna	9	100	100	100	100	100	100	100	100	100
Kp01479.fna	9	100	100	100	100	100	100	100	100	100
Kp01480.fna	9	100	100	100	100	100	100	100	100	100
Kp01481.fna	9	100	100	100	100	100	100	100	100	100
Kp01482.fna	9	100	100	100	100	100	100	100	100	100
Kp01483.fna	9	100	100	100	100	100	100	100	100	100
Kp01484.fna	9	100	100	100	100	100	100	100	100	100
Kp01485.fna	9	100	100	100	100	100	100	100	100	100
Kp01486.fna	9	100	100	100	100	100	100	100	100	100
Kp01487.fna	9	100	100	100	100	100	100	100	100	100
Kp01488.fna	9	100	100	100	100	100	100	100	100	100
Kp01489.fna	9	100	100	100	100	100	100	100	100	100
Kp01490.fna	9	100	100	100	100	100	100	100	100	100
Kp01491.fna	8	.	100	100	100	100	100	100	100	100
Kp01492.fna	9	100	100	100	100	100	100	100	100	100
Kp01493.fna	9	100	100	100	100	100	100	100	100	100
Kp01494.fna	9	100	100	100	100	100	100	100	100	100
Kp01495.fna	9	100	100	100	100	100	100	100	100	100
Kp01496.fna	9	100	100	100	100	100	100	100	100	100
Kp01497.fna	9	100	100	100	100	100	100	100	100	100
Kp01498.fna	7	100	100	100	.	.	100	100	100	100
Kp01499.fna	9	100	100	100	100	100	100	100	100	100
Kp01500.fna	9	100	100	100	100	100	100	100	100	100
Kp01501.fna	9	100	100	100	100	100	100	100	100	100
Kp01502.fna	9	100	100	95.08	100	100	100	100	100	100
Kp01503.fna	9	100	100	100	100	100	100	100	100	100
Kp01504.fna	9	100	100	100	100	100	100	100	100	100
Kp01505.fna	9	100	100	100	100	100	100	100	100	100
Kp01506.fna	9	100	100	100	100	100	100	100	100	100
Kp01507.fna	9	100	100	100	100	100	100	100	100	100
Kp01508.fna	9	100	100	100	100	100	100	100	100	100
Kp01509.fna	9	100	100	100	100	100	100	100	100	100
Kp01510.fna	9	100	100	100	100	100	100	100	100	100
Kp01511.fna	8	.	100	100	100	100	100	100	100	100
Kp01512.fna	9	100	100	100	100	100	100	100	100	100
Kp01513.fna	9	100	100	100	100	100	100	100	100	100
Kp01514.fna	9	100	100	100	100	100	100	100	100	100
Kp01515.fna	9	100	100	100	100	100	100	100	100	100
Kp01516.fna	9	100	100	100	100	100	100	100	100	100
Kp01517.fna	9	100	100	100	100	100	100	100	100	100
Kp01518.fna	9	100	100	100	100	100	100	100	100	100
Kp01519.fna	9	100	100	100	100	100	100	100	100	100
Kp01520.fna	9	100	100	100	100	100	100	100	100	100
Kp01521.fna	9	100	100	100	100	100	100	100	100	100
Kp01522.fna	9	100	100	100	100	100	100	100	100	100
Kp01523.fna	9	100	100	100	100	100	100	100	100	100
Kp01524.fna	9	100	100	100	100	100	100	100	100	100
Kp01525.fna	9	100	100	100	100	100	100	100	100	100
Kp01526.fna	9	100	100	100	100	100	100	100	100	100
Kp01527.fna	9	100	100	100	100	100	100	100	100	100
Kp01528.fna	9	100	100	100	100	100	100	100	100	100
Kp01529.fna	9	100	100	100	100	100	100	100	100	100
Kp01530.fna	9	100	100	100	100	100	100	100	100	100
Kp01531.fna	9	100	100	100	100	100	100	100	100	100
Kp01532.fna	9	100	100	100	100	100	100	100	100	100
Kp01533.fna	9	100	100	100	100	100	100	100	100	100
Kp01534.fna	9	100	100	100	100	100	100	100	100	100
Kp01535.fna	9	100	100	100	100	100	100	100	100	100
Kp01536.fna	9	100	100	100	100	100	100	100	100	100
Kp01537.fna	9	100	100	100	100	100	100	100	100	100
Kp01538.fna	9	100	100	100	100	100	100	100	100	100
Kp01539.fna	9	100	100	100	100	100	100	100	100	100
Kp01540.fna	9	100	100	100	100	100	100	100	100	100
Kp01541.fna	9	100	100	100	100	100	100	100	100	100
Kp01542.fna	9	100	100	100	100	100	100	100	100	100
Kp01543.fna	9	100	100	100	100	100	100	100	100	100
Kp01544.fna	9	100	100	100	100	100	100	100	100	100
Kp01545.fna	9	100	100	100	100	100	100	100	100	100
Kp01546.fna	9	100	100	100	100	100	100	100	100	100
Kp01547.fna	9	100	100	100	100	100	100	100	100	100
Kp01548.fna	9	100	100	100	100	100	100	100	100	100
Kp01549.fna	9	100	100	100	100	100	100	100	100	100
Kp01550.fna	9	100	100	100	100	100	100	100	100	100
Kp01551.fna	9	100	100	100	100	100	100	100	100	100
Kp01552.fna	9	100	100	100	100	100	100	100	100	100
Kp01553.fna	9	100	100	100	100	100	100	100	100	100
Kp01554.fna	9	100	100	100	100	100	100	100	100	100
Kp01555.fna	9	100	100	100	100	100	100	100	100	100
Kp01556.fna	9	100	100	100	100	100	100	100	100	100
Kp01557.fna	9	100	100	100	100	100	100	100	100	100
Kp01558.fna	9	100	100	100	100	100	100	100	100	100
Kp01559.fna	9	100	100	100	100	100	100	100	100	100
Kp01560.fna	9	100	100	100	100	100	100	100	100	100
Kp01561.fna	9	100	100	100	100	100	100	100	100	100
Kp01562.fna	9	100	100	100	100	100	100	100	100	100
Kp01563.fna	9	100	100	100	100	100	100	100	100	100
Kp01564.fna	9	100	100	100	100	100	100	100	100	100
Kp01565.fna	9	100	100	100	100	100	100	100	100	100
Kp01566.fna	9	100	100	100	100	100	100	100	100	100
Kp01567.fna	9	100	100	100	100	100	99.88	100	100	100
Kp01568.fna	8	.	100	100	100	100	100	100	100	100
Kp01569.fna	9	100	100	100	100	100	100	100	100	100
Kp01570.fna	9	100	100	100	100	100	100	100	100	100
Kp01571.fna	9	100	100	100	100	100	100	100	100	100
Kp01572.fna	9	100	100	100	100	100	100	100	100	100
Kp01573.fna	9	100	100	100	100	100	100	100	100	100
Kp01574.fna	9	100	100	100	100	100	100	100	100	100
Kp01575.fna	9	100	100	100	100	100	100	100	100	100
Kp01576.fna	9	100	100	100	100	100	100	100	100	100
Kp01577.fna	9	100	100	100	100	100	100	100	100	100
Kp01578.fna	9	100	100	100	100	100	100	100	100	100
Kp01579.fna	9	100	100	100	100	100	100	100	100	100
Kp01580.fna	9	100	100	100	100	100	100	100	100	100
Kp01581.fna	8	.	100	100	100	100	100	100	100	100
Kp01582.fna	9	100	100	100	100	100	100	100	100	100
Kp01583.fna	9	100	100	100	100	100	100	100	100	100
Kp01584.fna	9	100	100	100	100	100	100	100	100	100
Kp01585.fna	9	100	100	100	100	100	100	100	100	100
Kp01586.fna	9	100	100	100	100	100	100	100	100	100
Kp01587.fna	9	100	100	100	100	100	100	100	100	100
Kp01588.fna	9	100	100	100	100	100	100	100	100	100
Kp01589.fna	9	100	100	100	100	100	100	100	100	100
Kp01590.fna	9	100	100	100	100	100	100	100	100	100
Kp01591.fna	9	100	100	100	100	100	100	100	100	100
Kp01592.fna	9	100	100	100	100	100	100	100	100	100
Kp01593.fna	9	100	100	100	100	100	100	100	100	100
Kp01594.fna	9	100	100	100	100	100	100	100	100	100
Kp01595.fna	9	100	100	100	100	100	100	100	100	100
Kp01596.fna	9	100	100	100	100	100	100	100	100	100
Kp01597.fna	9	100	100	100	100	100	100	100	100	100
Kp01598.fna	9	100	100	100	100	100	100	100	100	100
Kp01599.fna	9	100	100	100	100	100	100	100	100	100
Kp01600.fna	9	100	100	100	100	100	100	100	100	100
Kp01601.fna	9	100	100	100	100	100	100	100	100	100
Kp01602.fna	9	100	100	100	100	100	100	100	100	100
Kp01603.fna	9	100	100	100	100	100	100	100	100	100
Kp01604.fna	9	100	100	100	100	100	100	100	100	100
Kp01605.fna	9	100	100	100	100	100	100	100	100	100
Kp01606.fna	9	100	100	100	100	100	100	100	100	100
Kp01607.fna	9	100	100	100	100	100	100	100	100	100
Kp01608.fna	9	100	100	100	100	100	100	100	100	100
Kp01609.fna	9	100	100	100	100	100	100	100	100	100
Kp01610.fna	9	100	100	100	100	100	100	100	100	100
Kp01611.fna	9	100	100	100	100	100	100	100	100	100
Kp01612.fna	8	.	100	100	100	100	100	100	100	100
Kp01613.fna	9	100	100	100	100	100	100	100	100	100
Kp01614.fna	9	100	100	100	100	100	100	100	100	100
Kp01615.fna	9	100	100	100	100	100	100	100	100	100
Kp01616.fna	9	100	100	100	100	100	100	100	100	100
Kp01617.fna	9	100	100	100	100	100	100	100	100	100
Kp01618.fna	9	100	100	100	100	100	100	100	100	100
Kp01619.fna	9	100	100	100	100	100	100	100	100	100
Kp01620.fna	9	100	100	100	100	100	100	100	100	100
Kp01621.fna	9	100	100	100	100	100	100	100	100	100
Kp01622.fna	9	100	100	100	100	100	100	100	100	100
Kp01623.fna	9	100	100	100	100	100	100	100	100	100
Kp01624.fna	9	100	100	100	100	100	100	100	100	100
Kp01625.fna	9	100	100	100	100	100	100	100	100	100
Kp01626.fna	9	100	100	100	100	100	100	100	100	100
Kp01627.fna	9	100	100	100	100	100	100	100	100	100
Kp01628.fna	9	100	100	100	100	100	100	100	100	100
Kp01629.fna	9	100	100	100	100	100	100	100	100	100
Kp01630.fna	9	100	100	100	100	100	100	100	100	100
Kp01631.fna	9	100	100	100	100	100	100	100	100	100
Kp01632.fna	9	100	100	100	100	100	100	100	100	100
Kp01633.fna	9	100	100	100	100	100	100	100	100	100
Kp01634.fna	9	100	100	100	100	100	100	100	100	100
Kp01635.fna	9	100	100	100	100	100	100	100	100	100
Kp01636.fna	9	100	100	100	100	100	100	100	100	100
Kp01637.fna	9	100	100	100	100	100	100	100	100	100
Kp01638.fna	9	100	100	100	100	100	100	100	100	100
Kp01639.fna	9	100	100	100	100	100	100	100	100	100
Kp01640.fna	9	100	100	100	100	100	100	100	100	100
Kp01641.fna	9	100	100	100	100	100	100	100	100	100
Kp01642.fna	9	100	100	100	100	100	100	100	100	100
Kp01643.fna	9	100	100	100	100	100	100	100	100	100
Kp01644.fna	9	100	100	100	100	100	100	100	100	100
Kp01645.fna	9	100	100	100	100	100	100	100	100	100
Kp01646.fna	9	100	100	100	100	100	100	100	100	100
Kp01647.fna	9	100	100	100	100	100	100	100	100	100
Kp01648.fna	9	100	100	100	100	100	100	100	100	100
Kp01649.fna	9	100	100	100	100	100	100	100	100	100
Kp01650.fna	8	.	100	100	100	100	100	100	100	100
Kp01651.fna	8	.	100	100	100	100	100	100	100	100
Kp01652.fna	9	100	100	100	100	100	100	100	100	100
Kp01653.fna	9	100	100	100	100	100	100	100	100	100
Kp01654.fna	9	100	100	100	100	100	100	100	100	100
Kp01655.fna	9	100	100	100	100	100	100	100	100	100
Kp01656.fna	9	100	100	100	100	100	100	100	100	100
Kp01657.fna	9	100	100	100	100	100	100	100	100	100
Kp01658.fna	9	100	100	100	100	100	100	100	100	100
Kp01659.fna	9	100	100	100	100	100	100	100	100	100
Kp01660.fna	9	100	100	100	100	100	100	100	100	100
Kp01661.fna	9	100	100	100	100	100	100	100	100	100
Kp01662.fna	9	100	100	100	100	100	100	100	100	100
Kp01663.fna	9	100	100	100	100	100	100	100	100	100
Kp01664.fna	9	100	100	100	100	100	100	100	100	100
Kp01665.fna	9	100	100	100	100	100	100	100	100	100
Kp01666.fna	9	100	100	100	100	100	100	100	100	100
Kp01667.fna	9	100	100	100	100	100	100	100	100	100
Kp01668.fna	9	100	100	100	100	100	100	100	100	100
Kp01669.fna	9	100	100	100	100	100	100	100	100	100
Kp01670.fna	9	100	100	100	100	100	100	100	100	100
Kp01671.fna	9	100	100	100	100	100	100	100	100	100
Kp01672.fna	9	100	100	100	100	100	100	100	100	100
Kp01673.fna	9	100	100	100	100	100	100	100	100	100
Kp01674.fna	9	100	100	100	100	100	100	100	100	100
Kp01675.fna	9	100	100	100	100	100	100	100	100	100
Kp01676.fna	8	.	100	100	100	100	100	100	100	100
Kp01677.fna	9	100	100	100	100	100	100	100	100	100
Kp01678.fna	8	.	100	100	100	100	100	100	100	100
Kp01679.fna	9	100	100	100	100	100	100	100	100	100
Kp01680.fna	9	100	100	100	100	100	100	100	100	100
Kp01681.fna	9	100	100	100	100	100	100	100	100	100
Kp01682.fna	9	100	100	100	100	100	100	100	100	100
Kp01683.fna	9	100	100	100	100	100	100	100	100	100
Kp01684.fna	9	100	100	100	100	100	100	100	100	100
Kp01685.fna	9	100	100	100	100	100	100	100	100	100
Kp01686.fna	9	100	100	100	100	100	100	100	100	100
Kp01687.fna	9	100	100	100	100	100	100	100	100	100
Kp01688.fna	9	100	100	100	100	100	100	100	100	100
Kp01689.fna	8	.	100	100	100	100	100	100	100	100
Kp01690.fna	9	100	100	100	100	100	100	100	100	100
Kp01691.fna	9	100	100	100	100	100	100	100	100	100
Kp01692.fna	9	100	100	100	100	100	100	100	100	100
Kp01693.fna	9	100	100	100	100	100	100	100	100	100
Kp01694.fna	9	100	100	100	100	100	100	100	100	100
Kp01695.fna	8	.	100	100	100	100	100	100	100	100
Kp01696.fna	9	100	100	100	100	100	100	100	100	100
Kp01697.fna	8	.	100	100	100	100	100	100	100	100
Kp01698.fna	9	100	100	100	100	100	100	100	100	100
Kp01699.fna	9	100	100	100	100	100	100	100	100	100
Kp01700.fna	9	100	100	100	100	100	100	100	100	100
Kp01701.fna	9	100	100	100	100	100	100	100	100	100
Kp01702.fna	9	100	100	100	100	100	100	100	100	100
Kp01703.fna	9	100	100	100	100	100	100	100	100	100
Kp01704.fna	9	100	100	100	100	100	100	100	100	100
Kp01705.fna	9	100	100	100	100	100	100	100	100	100
Kp01706.fna	9	100	100	100	100	100	100	100	100	100
Kp01707.fna	9	100	100	100	100	100	100	100	100	100
Kp01708.fna	9	99.77	100	100	100	100	100	100	100	100
Kp01709.fna	9	100	100	100	100	100	100	100	100	100
Kp01710.fna	9	100	100	100	100	100	100	100	100	100
Kp01711.fna	9	100	100	100	100	100	100	100	100	100
Kp01712.fna	9	100	100	100	100	100	100	100	100	100
Kp01713.fna	9	100	100	100	100	100	100	100	100	100
Kp01715.fna	9	100	100	100	100	100	100	100	100	100
Kp01716.fna	9	100	100	100	100	100	100	100	100	100
Kp01717.fna	9	100	100	100	100	100	100	100	100	100
Kp01718.fna	9	100	100	100	100	100	100	100	100	100
Kp01719.fna	9	100	100	100	100	100	100	100	100	100
Kp01720.fna	8	.	100	95.08	100	100	100	100	100	100
Kp01721.fna	9	100	100	100	100	100	100	100	100	100
Kp01723.fna	9	100	100	100	100	100	100	100	100	100
Kp01724.fna	9	100	100	100	100	100	100	100	100	100
Kp01725.fna	8	.	100	100	100	100	100	100	100	100
Kp01726.fna	9	100	100	100	100	100	100	100	100	100
Kp01727.fna	9	100	100	100	100	100	100	100	100	100
Kp01731.fna	9	100	100	100	100	100	100	100	100	100
Kp01732.fna	9	100	100	100	100	100	100	100	100	100
Kp01733.fna	8	.	100	100	100	100	100	100	100	100
Kp01734.fna	9	100	100	100	100	100	100	100	100	100
Kp01735.fna	9	100	100	100	100	100	100	100	100	100
Kp01736.fna	9	100	100	100	100	100	100	100	100	100
Kp01737.fna	8	.	100	100	100	100	100	100	100	100
Kp01738.fna	9	100	100	100	100	100	100	100	100	100
Kp01739.fna	9	100	100	100	100	100	100	100	100	100
Kp01741.fna	9	100	100	100	100	100	100	100	100	100
Kp01743.fna	9	100	100	100	100	100	100	100	100	100
Kp01745.fna	7	100	.	100	100	100	100	.	100	100
Kp01746.fna	9	100	100	100	100	100	100	100	100	100
Kp01747.fna	9	100	100	100	100	100	100	100	100	100
Kp01748.fna	9	100	100	100	100	100	100	100	100	100
Kp01749.fna	9	100	100	100	100	100	100	100	100	100
Kp01750.fna	9	100	100	100	100	100	100	100	100	100
Kp01751.fna	9	100	100	100	100	100	100	100	100	100
Kp01752.fna	9	100	100	100	100	100	100	100	100	100
Kp01753.fna	9	100	100	100	100	100	100	100	100	100
Kp01754.fna	9	100	100	100	100	100	100	100	100	100
Kp01755.fna	9	100	100	100	100	100	100	100	100	100
Kp01756.fna	9	100	100	100	100	100	100	100	100	100
Kp01757.fna	9	100	100	100	100	100	100	100	100	100
Kp01758.fna	9	100	100	100	100	100	100	100	100	100
Kp01759.fna	9	100	100	100	100	100	100	100	100	100
Kp01760.fna	9	100	100	100	100	100	100	100	100	100
Kp01761.fna	9	100	100	100	100	100	100	100	100	100
Kp01762.fna	9	100	100	100	100	100	100	100	100	100
Kp01763.fna	9	100	100	100	100	100	100	100	100	100
Kp01764.fna	9	100	100	100	100	100	100	100	100	100
Kp01765.fna	9	100	100	100	100	100	100	100	100	100
Kp01766.fna	9	100	100	100	100	100	100	100	100	100
Kp01767.fna	9	100	100	100	100	100	100	100	100	100
Kp01768.fna	9	100	100.00;100.00	100.00;100.00	100	100	100	100	100	100
Kp01769.fna	9	100	100	100	100	100	100	100	100	100
Kp01770.fna	9	100	100	100	100	100	100	100	100	100
Kp01771.fna	9	100	100	100	100	100	100	100	100	100
Kp01772.fna	9	100	100	100	100	100	100	100	100	100
Kp01773.fna	9	100	100	100	100	100	100	100	100	100
Kp01774.fna	9	100	100	100	100	100	100	100	100	100
Kp01775.fna	9	100	100	100	100	100	100	100	100	100
Kp01776.fna	9	100	100	100	100	100	100	100	100	100
Kp01777.fna	9	100	100	100	100	100	100	100	100	100
Kp01778.fna	9	100	100	100	100	100	100	100	100	100
Kp01779.fna	9	100	100	100	100	100	100	100	100	100
Kp01780.fna	9	100	100	100	100	100	100	100	100	100
Kp01781.fna	9	100	100	100	100	100	100	100	100	100
Kp01782.fna	9	100	100	100	100	100	100	100	100	100
Kp01783.fna	9	100	100	100	100	100	100	100	100	100
Kp01784.fna	9	100	100	100	100	100	100	100	100	100
Kp01785.fna	9	100	100	100	100	100	100	100	100	100
Kp01786.fna	9	100	100	100	100	100	100	100	100	100
Kp01787.fna	9	100	100	100	100	100	100	100	100	100
Kp01788.fna	9	100	100	100	100	100	100	100	100	100
Kp01789.fna	9	100	100	100	100	100	100	100	100	100
Kp01790.fna	9	100	100	100	100	100	100	100	100	100
Kp01791.fna	9	100	100	100	100	100	100	100	100	100
Kp01792.fna	9	100.00;100.00	100.00;100.00	100.00;100.00	100	100	100	100	100	100
Kp01793.fna	9	100	100	100	100	100	100	100	100	100
Kp01794.fna	9	100	100	100	100	100	100	100	100	100
Kp01795.fna	9	100.00;100.00	100.00;100.00	100.00;100.00	100	100	100	100	100	100
Kp01796.fna	9	100	100	100	100	100	100	100	100	100
Kp01797.fna	9	100	100	100	100	100	100	100	100	100
Kp01798.fna	9	100	100	100	100	100	100	100	100	100
Kp01799.fna	9	100	100	100	100	100	100	100	100	100
Kp01800.fna	9	100	100	100	100	100	100	100	100	100
Kp01801.fna	9	100	100	100	100	100	100	100	100	100
Kp01802.fna	9	100	100	100	100	100	100	100	100	100
Kp01803.fna	9	100	100	100	100	100	100	100	100	100
Kp01804.fna	9	100	100	100	100	100	100	100	100	100
Kp01805.fna	9	100	100	100	100	100	100	100	100	100
Kp01806.fna	9	100	100	100	100	100	100	100	100	100
Kp01807.fna	9	100	100	100	100	100	100	100	100	100
Kp01808.fna	9	100	100	100	100	100	100	100	100	100
Kp01809.fna	9	100	100	100	100	100	100	100	100	100
Kp01810.fna	9	100	100	100	100	100	100	100	100	100
Kp01811.fna	9	100.00;100.00	100.00;100.00	100.00;100.00	100	100	100	100	100	100
Kp01812.fna	9	100	100	100	100	100	100	100	100	100
Kp01813.fna	9	100	100	100	100	100	100	100	100	100
Kp01814.fna	9	100	100	100	100	100	100	100	100	100
Kp01815.fna	9	100	100	100	100	100	100	100	100	100
Kp01816.fna	9	100	100	100	100	100	100	100	100	100
Kp01817.fna	9	100	100	100	100	100	100	100	100	100
Kp01818.fna	9	100	100	100	100	100	100	100	100	100
Kp01819.fna	9	100	100	100	100	100	100	100	100	100
Kp01820.fna	9	100	100	100	100	100	100	100	100	100
Kp01821.fna	9	100	100	100	100	100	100	100	100	100
Kp01822.fna	9	99.77	100	100	100	100	100	100	100	100
Kp01823.fna	9	100	100	100	100	100	100	100	100	100
Kp01824.fna	9	100	100	100	100	100	100	100	100	100
Kp01825.fna	9	100	100	100	100	100	100	100	100	100
Kp01826.fna	9	99.77	100	100	100	100	100	100	100	100
Kp01827.fna	9	99.77	100	100	100	100	100	100	100	100
Kp01828.fna	9	100	100	100	100	100	100	100	100	100
Kp01829.fna	9	100	100	100	100	100	100	100	100	100
Kp01830.fna	9	100	100	100	100	100	100	100	100	100
Kp01831.fna	9	100	100	100	100	100	100	100	100	100
Kp01832.fna	9	100	100	100	100	100	100	100	100	100
Kp01833.fna	9	100	100	100	100	100	100	100	100	100
Kp01834.fna	9	100	100	100	100	100	100	100	100	100
Kp01835.fna	9	99.77	100	100	100	100	100	100	100	100
Kp01836.fna	9	99.77	100	100	100	100	100	100	100	100
Kp01837.fna	9	100	100	100	100	100	100	100	100	100
Kp01838.fna	9	100	100	100	100	100	100	100	100	100
Kp01839.fna	9	100	100	100	100	100	100	100	100	100
Kp01840.fna	9	100	100	100	100	100	100	100	100	100
Kp01841.fna	9	100	100	100	100	100	100	100	100	100
Kp01842.fna	9	100	100	100	100	100	100	100	100	100
Kp01843.fna	9	99.77	100	100	100	100	100	100	100	100
Kp01844.fna	9	100	100	100	100	100	100	100	100	100
Kp01845.fna	9	100	100	100	100	100	100	100	100	100
Kp01846.fna	9	100	100	100	100	100	100	100	100	100
Kp01847.fna	9	99.77	100	100	100	100	100	100	100	100
Kp01848.fna	9	99.77	100	100	100	100	100	100	100	100
Kp01849.fna	9	99.77	100	100	100	100	100	100	100	100
Kp01850.fna	9	100	100	100	100	100	100	100	100	100
Kp01851.fna	9	100	100	100	100	100	100	100	100	100
Kp01852.fna	9	100	100	100	100	100	100	100	100	100
Kp01853.fna	9	99.77	100	100	100	100	100	100	100	100
Kp01854.fna	9	99.77	100	100	100	100	100	100	100	100
Kp01855.fna	9	100	100	100	100	100	100	100	100	100
Kp01856.fna	9	100	100	100	100	100	100	100	100	100
Kp01857.fna	9	99.77	100	100	100	100	100	100	100	100
Kp01858.fna	9	100	100	100	100	100	100	100	100	100
Kp01859.fna	8	.	100	100	100	100	100	100	100	100
Kp01860.fna	9	99.77	100	100	100	100	100	100	100	100
Kp01861.fna	9	100	100	100	100	100	100	100	100	100
Kp01862.fna	9	100	100	100	100	100	100	100	100	100
Kp01863.fna	9	100	100	100	100	100	100	100	100	100
Kp01864.fna	9	100	100	100	100	100	100	100	100	100
Kp01865.fna	9	99.77	100	100	100	100	100	100	100	100
Kp01866.fna	9	100	100	100	100	100	100	100	100	100
Kp01867.fna	9	100	100	100	100	100	100	100	100	100
Kp01868.fna	9	100	100	100	100	100	100	100	100	100
Kp01869.fna	9	100	100	100	100	100	100	100	100	100
Kp01870.fna	9	100	100	100	100	100	100	100	100	100
Kp01871.fna	8	.	100	100	100	100	100	100	100	100
Kp01872.fna	9	100	100	100	100	100	100	100	100	100
Kp01873.fna	9	100	100	100	100	100	100	100	100	100
Kp01874.fna	9	100	100	100	100	100	100	100	100	100
Kp01875.fna	9	100	100	100	100	100	100	100	100	100
Kp01876.fna	9	100	100	100	100	100	100	100	100	100
Kp01877.fna	9	100	100	100	100	100	100	100	100	100
Kp01878.fna	9	100	100	100	100	100	100	100	100	100
Kp01879.fna	9	100	100	100	100	100	100	100	100	100
Kp01880.fna	9	100	100	100	100	100	100	100	100	100
Kp01881.fna	9	100	100	100	100	100	100	100	100	100
Kp01882.fna	9	100	100	100	100	100	100	100	100	100
Kp01883.fna	9	100	100	100	100	100	100	100	100	100
Kp01884.fna	9	100	100	100	100	100	100	100	100	100
Kp01885.fna	8	.	100	100	100	100	100	100	100	100
Kp01886.fna	8	.	100	100	100	100	100	100	100	100
Kp01887.fna	9	100	100	100	100	100	100	100	100	100
Kp01888.fna	9	100	100	100	100	100	100	100	100	100
Kp01889.fna	9	100	100	100	100	100	100	100	100	100
Kp01890.fna	9	100	100	100	100	100	100	100	100	100
Kp01891.fna	9	100	100	100	100	100	100	100	100	100
Kp01892.fna	8	.	100	100	100	100	100	100	100	100
Kp01893.fna	9	100	100	100	100	100	100	100	100	100
Kp01894.fna	9	100	100	100	100	100	100	100	100	100
Kp01895.fna	9	100	100	100	100	100	100	100	100	100
Kp01896.fna	9	100	100	100	100	100	100	100	100	100
Kp01897.fna	9	99.77	100	100	100	100	100	100	100	100
Kp01898.fna	9	100	100	100	100	100	100	100	100	100
Kp01899.fna	9	100	100	100	100	100	100	100	100	100
Kp01900.fna	9	100	100	100	100	100	100	100	100	100
Kp01901.fna	9	100	100	100	100	100	100	100	100	100
Kp01902.fna	8	.	100	100	100	100	100	100	100	100
Kp01903.fna	9	100	100	100	100	100	100	100	100	100
Kp01904.fna	9	100	100	100	100	100	100	100	100	100
Kp01905.fna	8	.	100	100	100	100	100	100	100	100
Kp01906.fna	9	100	100	100	100	100	100	100	100	100
Kp01907.fna	9	100	100	100	100	100	100	100	100	100
Kp01908.fna	9	100	100	100	100	100	100	100	100	100
Kp01909.fna	9	100	100	100	100	100	100	100	100	100
Kp01910.fna	8	.	100	100	100	100	100	100	100	100
Kp01911.fna	9	100	100	100	100	100	100	100	100	100
Kp01912.fna	9	100	100	100	100	100	100	100	100	100
Kp01913.fna	9	100	100	100	100	100	100	100	100	100
Kp01914.fna	9	100	100	100	100	100	100	100	100	100
Kp01915.fna	8	.	100	100	100	100	100	100	100	100
Kp01916.fna	9	100	100	100	100	100	100	100	100	100
Kp01917.fna	9	100	100	100	100	100	100	100	100	100
Kp01918.fna	9	100	100	100	100	100	100	100	100	100
Kp01919.fna	8	.	100	100	100	100	100	100	100	100
Kp01920.fna	9	100	100	100	100	100	100	100	100	100
Kp01921.fna	9	100	100	100	100	100	100	100	100	100
Kp01922.fna	9	100	100	100	100	100	100	100	100	100
Kp01924.fna	9	100	100	100	100	100	100	100	100	100
Kp01925.fna	9	100	100	100	100	100	100	100	100	100
Kp01926.fna	9	100	100	100	100	100	100	100	100	100
Kp01927.fna	9	100	100	100	100	100	100	100	100	100
Kp01928.fna	9	100	100	100	100	100	100	100	100	100
Kp01929.fna	9	100	100	100	100	100	100	100	100	100
Kp01930.fna	9	100	100	100	100	100	100	100	100	100
Kp01931.fna	9	100	100	100	100	100	100	100	100	100
Kp01932.fna	9	100	100	100	100	100	100	100	100	100
Kp01933.fna	9	100	100	100	100	100	100	100	100	100
Kp01934.fna	9	100	100	100	100	100	100	100	100	100
Kp01935.fna	9	100	100	100	100	100	100	100	100	100
Kp01936.fna	9	100	100	100	100	100	100	100	100	100
Kp01937.fna	8	.	100	100	100	100	100	100	100	100
Kp01938.fna	9	100	100	100	100	100	100	100	100	100
Kp01939.fna	8	.	100	100	100	100	100	100	100	100
Kp01940.fna	9	100	100	100	100	100	100	100	100	100
Kp01941.fna	8	.	100	100	100	100	100	100	100	100
Kp01942.fna	8	.	100	100	100	100	100	100	100	100
Kp01943.fna	9	100	100	100	100	100	100	100	100	100
Kp01944.fna	9	100	100	100	100	100	100	100	100	100
Kp01945.fna	9	100	100	100	100	100	100	100	100	100
Kp01946.fna	9	100	100	100	100	100	100	100	100	100
Kp01947.fna	8	.	100	100	100	100	100	100	100	100
Kp01948.fna	9	100	100	100	100	100	100	100	100	100
Kp01949.fna	9	100	100	100	100	100	100	100	100	100
Kp01950.fna	9	100	100	100	100	100	100	100	100	100
Kp01951.fna	9	100	100	100	100	100	100	100	100	100
Kp01952.fna	9	100	100	100	100	100	100	100	100	100
Kp01953.fna	9	100	100	100	100	100	100	100	100	100
Kp01954.fna	9	100	100	100	100	100	100	100	100	100
Kp01955.fna	9	100.00;100.00	100.00;100.00	100.00;100.00	100	100	100	100	100	100
Kp01956.fna	9	100	100	100	100	100	100	100	100	100
Kp01957.fna	9	100	100	100	100	100	100	100	100	100
Kp01958.fna	9	100	100	100	100	100	100	100	100	100
Kp01959.fna	9	100	100	100	100	100	100	100	100	100
Kp01960.fna	9	100	100	100	100	100	100	100	100	100
Kp01961.fna	9	100	100	100	100	100	100	100	100	100
Kp01962.fna	9	100	100	100	100	100	100	100	100	100
Kp01963.fna	9	100	100	100	100	100	100	100	100	100
Kp01964.fna	9	100	100	100	100	100	100	100	100	100
Kp01965.fna	9	100	100	100	100	100	100	100	100	100
Kp01966.fna	9	100	100	100	100	100	100	100	100	100
Kp01967.fna	9	100	100	100	100	100	100	100	100	100
Kp01968.fna	9	100	100	100	100	100	100	100	100	100
Kp01969.fna	9	100	100	100	100	100	100	100	100	100
Kp01970.fna	9	100	100	100	100	100	100	100	100	100
Kp01971.fna	9	100	100	100	100	100	100	100	100	100
Kp01972.fna	9	100	100	100	100	100	100	100	100	100
Kp01973.fna	9	100	100	100	100	100	100	100	100	100
Kp01974.fna	9	100	100	100	100	100	100	100	100	100
Kp01975.fna	9	100	100	100	100	100	100	100	100	100
Kp01976.fna	9	100	100	100	100	100	100	100	100	100
Kp01977.fna	9	100	100	100	100	100	100	100	100	100
Kp01978.fna	9	100	100	100	100	100	100	100	100	100
Kp01979.fna	9	100	100	100	100	100	100	100	100	100
Kp01980.fna	9	100	100	100	100	100	100	100	100	100
Kp01981.fna	9	100	100	100	100	100	100	100	100	100
Kp01982.fna	9	100	100	100	100	100	100	100	100	100
Kp01983.fna	9	100	100	100	100	100	100	100	100	100
Kp01984.fna	9	100	100	100	100	100	100	100	100	100
Kp01985.fna	9	100	100	100	100	100	100	100	100	100
Kp01986.fna	9	100	100	100	100	100	100	100	100	100
Kp01987.fna	9	100	100	100	100	100	100	100	100	100
Kp01988.fna	9	100	100	100	100	100	100	100	100	100
Kp01989.fna	9	100	100	100	100	100	100	100	100	100
Kp01990.fna	9	100	100	100	100	100	100	100	100	100
Kp01991.fna	8	.	100	100	100	100	100	100	100	100
Kp01992.fna	9	100	100	100	100	100	100	100	100	100
Kp01993.fna	9	100	100	100	100	100	100	100	100	100
Kp01994.fna	9	100	100	100	100	100	100	100	100	100
Kp01995.fna	9	100	100	100	100	100	100	100	100	100
Kp01996.fna	9	100	100	100	100	100	100	100	100	100
Kp01997.fna	9	100	100	100	100	100	100	100	100	100
Kp01998.fna	9	100	100	100	100	100	100	100	100	100
Kp01999.fna	9	100	100	100	100	100	100	100	100	100
Kp02000.fna	9	100	100	100	100	100	100	100	100	100
Kp02001.fna	9	100	100	100	100	100	100	100	100	100
Kp02002.fna	9	100	100	100	100	100	100	100	100	100
Kp02003.fna	9	100	100	100	100	100	100	100	100	100
Kp02004.fna	9	100	100	100	100	100	100	100	100	100
Kp02005.fna	9	100	100	100	100	100	100	100	100	100
Kp02006.fna	9	100	100	100	100	100	100	100	100	100
Kp02007.fna	9	100	100	100	100	100	100	100	100	100
Kp02008.fna	9	100	100	100	100	100	100	100	100	100
Kp02009.fna	9	100	100	100	100	100	100	100	100	100
Kp02010.fna	9	100	100	100	100	100	100	100	100	100
Kp02011.fna	9	100	100	100	100	100	100	100	100	100
Kp02012.fna	9	100	100	100	100	100	100	100	100	100
Kp02013.fna	9	100	100	100	100	100	100	100	100	100
Kp02014.fna	9	100	100	100	100	100	100	100	100	100
Kp02015.fna	8	100	100	100	100	.	100	100	100	100
Kp02016.fna	9	100	100	100	100	100	100	100	100	100
Kp02017.fna	9	100	100	100	100	100	99.88	100	100	100
Kp02018.fna	9	100	100	100	100	100	99.88	100	100	100
Kp02019.fna	9	100	100	100	100	100	100	100	100	100
Kp02020.fna	9	100	100	100	100	100	100	100	100	100
Kp02021.fna	9	100	100	100	100	100	100	100	100	100
Kp02022.fna	9	100	100	100	100	100	100	100	100	100
Kp02023.fna	9	100	100	100	100	100	100	100	100	100
Kp02024.fna	9	100	100	100	100	100	100	100	100	100
Kp02025.fna	9	100	100	100	100	100	100	100	100	100
Kp02026.fna	9	100	100	100	100	100	100	100	100	100
Kp02028.fna	9	100	100	100	100	100	100	100	100	100
Kp02029.fna	9	100	100	100	100	100	100	100	100	100
Kp02030.fna	9	100	100	100	100	100	100	100	100	100
Kp02031.fna	9	100	100	100	100	100	100	100	100	100
Kp02032.fna	6	100	100	100	100	100	100	.	.	.
Kp02033.fna	9	100	100	100	100	100	100	100	100	100
Kp02034.fna	9	100	100	100	100	100	100	100	100	100
Kp02035.fna	9	100	100	100	100	100	100	100	100	100
Kp02036.fna	9	100	100	100	100	100	100	100	100	100
Kp02037.fna	9	100	100	100	100	100	100	100	100	100
Kp02038.fna	9	100	100	100	100	100	100	100	100	100
Kp02039.fna	9	100	100	100	100	100	100	100	100	100
Kp02041.fna	9	100	100	100	100	100	100	100	100	100
Kp02042.fna	9	100	100	100	100	100	100	100	100	100
Kp02043.fna	9	100	100	100	100	100	100	100	100	100
Kp02044.fna	9	100	100	100	100	100	100	100	100	100
Kp02045.fna	9	100	100	100	100	100	100	100	100	100
Kp02046.fna	9	100	100	100	100	100	100	100	100	100
Kp02047.fna	9	100	100	100	100	100	100	100	100	100
Kp02048.fna	9	100	100	100	100	100	100	100	100	100
Kp02049.fna	9	100	100	100	100	100	100	100	100	100
Kp02050.fna	9	100	100	100	100	100	100	100	100	100
Kp02051.fna	9	100	100	100	100	100	100	100	100	100
Kp02052.fna	9	100	100	100	100	100	100	100	100	100
Kp02053.fna	9	100	100	100	100	100	100	100	100	100
Kp02054.fna	9	100	100	100	100	100	100	100	100	100
Kp02055.fna	9	100	100	100	100	100	100	100	100	100
Kp02062.fna	7	.	99.56	100	100	100	.	100	100	100
Kp02063.fna	9	100	100	100	100	100	100	100	100	100
Kp02064.fna	9	100	100	100	100	100	100	100	100	100
Kp02065.fna	9	100	100	100	100	100	100	100	100	100
Kp02066.fna	9	100	100	100	100	100	100	100	100	100
Kp02068.fna	9	100	100	100	100	100	100	100	100	100
Kp02069.fna	9	99.77	100	100	100	100	100	100	100	100
Kp02070.fna	9	100	100	100	100	100	100	100	100	100
Kp02071.fna	9	100	100	100	100	100	100	100	100	100
Kp02072.fna	9	100	100	100	100	100	100	100	100	100
Kp02073.fna	8	100	100	100	100	100	.	100	100	100
Kp02074.fna	7	.	100	100	100	100	100	.	100	100
Kp02075.fna	9	100	100	100	100	100	100	100	100	100
Kp02076.fna	9	100	100	100	100	100	100	100	100	100
Kp02077.fna	8	.	99.93	99.73	99.77	99.85	100	99.74	99.83	99.82
Kp02078.fna	9	100	100	100	100	100	100	100	100	100
Kp02081.fna	8	.	100	100	100	100	100	100	100	100
Kp02083.fna	9	100	100	100	100	100	100	100	100	100
Kp02084.fna	9	100	100	100	100	100	100	100	100	100
Kp02085.fna	9	100	100	100	100	100	100	100	100	100
Kp02086.fna	9	100	100	100	100	100	100	100	100	100
Kp02088.fna	9	100	100	100	100	100	100	100	100	100
Kp02089.fna	9	100	100	100	100	100	100	100	100	100
Kp02090.fna	9	100	100	100	100	100	100	100	100	100
Kp02091.fna	9	100	100	100	100	100	100	100	100	100
Kp02092.fna	9	99.77	100	100	99.89	100	100	100	100	100
Kp02095.fna	9	99.77	100	100	100	100	100	100	100	99.82
Kp02096.fna	9	100	100	100	100	100	100	100	100	100
Kp02099.fna	9	99.77	100	100	99.89	100	100	100	100	100
Kp02100.fna	9	100	100	100	100	100	100	100	100	100
Kp02101.fna	9	99.77	100	100	100	100	100	100	100	100
Kp02102.fna	9	99.77	100	100	100	100	100	100	100	100
Kp02103.fna	9	99.77	100	100	99.89	100	100	100	100	100
Kp02104.fna	9	100	100	100	100	100	100	100	100	100
Kp02105.fna	9	100	100	100	99.89	100	100	100	100	100
Kp02106.fna	9	99.77	100	100	99.89	100	100	100	100	100
Kp02107.fna	9	99.77	100	100	100	100	100	100	100	100
Kp02108.fna	9	99.77	100	100	100	100	100	100	100	100
Kp02109.fna	9	99.77	100	100	99.89	100	100	100	100	100
Kp02110.fna	9	100	100	100	100	100	100	100	100	100
Kp02111.fna	9	100	100	100	100	100	100	100	100	100
Kp02112.fna	9	100	100	100	100	100	100	100	100	100
Kp02113.fna	9	100	100	100	100	100	100	100	100	100
Kp02114.fna	8	.	100	100	100	100	100	100	100	100
Kp02115.fna	9	100	100	100	100	100	100	100	100	100
Kp02116.fna	9	100	100	100	100	100	100	100	100	100
Kp02117.fna	8	.	100	100	100	100	100	100	100	100
Kp02118.fna	9	100	100	100	100	100	100	100	100	100
Kp02119.fna	9	100	100	100	100	100	100	100	100	100
Kp02120.fna	9	100	100	100	99.89	100	100	100	100	100
Kp02121.fna	9	100	100	100	100	100	100	100	100	100
Kp02122.fna	8	.	100	100	100	100	100	100	100	100
Kp02124.fna	8	.	100	100	100	100	100	100	100	100
Kp02125.fna	9	100	100	100	100	100	100	100	100	100
Kp02126.fna	9	100	100	100	100	100	100	100	100	100
Kp02127.fna	9	100	100	100	100	100	100	100	100	100
Kp02128.fna	9	100	100	100	100	100	100	100	100	100
Kp02129.fna	9	100	100	100	100	100	100	100	100	100
Kp02130.fna	9	100	100	100	100	100	100	100	100	100
Kp02131.fna	8	.	100	100	100	100	100	100	100	100
Kp02132.fna	8	.	100	100	100	100	100	100	100	100
Kp02133.fna	9	100	100	100	100	100	100	100	100	100
Kp02134.fna	9	100	100	100	100	100	100	100	100	100
Kp02135.fna	9	100	100	100	100	100	100	100	100	100
Kp02136.fna	9	100	100	100	100	100	100	100	100	100
Kp02138.fna	9	100	100	100	100	100	100	100	100	100
Kp02139.fna	9	100	100	100	100	100	100	100	100	100
Kp02140.fna	8	.	100	100	100	100	100	100	100	100
Kp02141.fna	9	100	100	100	100	100	100	100	100	100
Kp02142.fna	9	100	100	100	100	100	100	100	100	100
Kp02143.fna	9	100	100	100	100	100	100	100	100	100
Kp02144.fna	8	.	100	100	100	100	100	100	100	100
Kp02148.fna	9	100	100	100	100	100	100	100	100	100
Kp02150.fna	9	100	100	100	100	100	100	100	100	100
Kp02155.fna	9	100	100	100	100	100	100	100	100	100
Kp02156.fna	9	100	100	100	100	100	100	100	100	100
Kp02157.fna	8	.	100	100	100	100	100	100	100	100
Kp02166.fna	9	100	100	100	100	100	100	100	100	100
Kp02167.fna	9	100	99.93	100	99.89	100	100	100	100	100
Kp02168.fna	9	100	100	100	100	100	100	100	100	100
Kp02169.fna	9	100	100	100	100	100	100	100	100	100
Kp02170.fna	9	100	100	100	100	100	100	100	100	100
Kp02171.fna	9	100	100	100	100	100	100	100	100	100
Kp02172.fna	9	100	100	100	100	100	100	100	100	100
Kp02173.fna	9	100	100	100	100	100	100	100	100	100
Kp02174.fna	9	100	100	100	100	100	100	100	100	100
Kp02175.fna	9	100	100	100	100	100	100	100	100	100
Kp02176.fna	8	.	100	100	100	100	100	100	100	100
Kp02177.fna	9	100	100	100	100	100	100	100	100	100
Kp02178.fna	9	100	100	100	100	100	100	100	100	100
Kp02179.fna	8	.	100	100	100	100	100	100	100	100
Kp02180.fna	9	100	100	100	100	100	100	100	100	100
Kp02181.fna	9	100	100	100	100	100	100	100	100	100
Kp02182.fna	9	99.77	100	100	99.89	100	100	100	100	100
Kp02183.fna	9	100	100	100	100	100	100	100	100	100
Kp02184.fna	9	99.89	100	100	100	99.85	100	100	100	100
Kp02185.fna	9	100	100	100	100	100	100	100	100	100
Kp02186.fna	9	100	100	100	100	100	100	100	100	100
Kp02187.fna	9	100	100	100	100	100	100	100	100	100
Kp02188.fna	9	100	100	100	100	100	100	100	100	100
Kp02189.fna	9	100	100	100	100	100	100	100	100	100
Kp02190.fna	9	100	100	100	100	100	100	100	100	100
Kp02191.fna	9	100	100	100	100	100	100	100	100	100
Kp02192.fna	9	100	100	100	100	100	100	100	100	100
Kp02193.fna	9	100	100	100	100	100	100	100	100	100
Kp02194.fna	9	100	100	100	100	100	100	100	100	100
Kp02195.fna	9	100	100	100	100	100	100	100	100	100
Kp02196.fna	9	100	100	100	100	100	100	100	100	100
Kp02197.fna	9	100	100	100	100	100	100	100	100	100
Kp02198.fna	9	100	100	100	100	100	100	100	100	100
Kp02199.fna	9	100	100	100	100	100	100	100	100	100
Kp02200.fna	9	100	100	100	100	100	100	100	100	100
Kp02201.fna	9	100	100	100	100	100	100	100	100	100
Kp02202.fna	9	100	100	100	100	100	100	100	100	100
Kp02203.fna	9	100	100	100	100	100	100	100	100	100
Kp02204.fna	9	100	100	100	100	100	100	100	100	100
Kp02205.fna	9	100	100	100	100	100	100	100	100	100
Kp02206.fna	9	100	100	100	100	100	99.88	100	100	100
Kp02207.fna	9	100	100	100	100	100	100	100	100	100
Kp02208.fna	9	100	100	100	100	100	99.88	100	100	100
Kp02209.fna	9	100	100	100	100	100	99.88	100	100	100
Kp02210.fna	9	100	100	100	100	100	99.88	100	100	100
Kp02211.fna	9	100	100	100	100	100	99.88	100	100	100
Kp02212.fna	9	100	100	100	100	100	99.88	100	100	100
Kp02213.fna	9	100	100	100	100	100	99.88	100	100	100
Kp02214.fna	9	100	100	100	100	100	99.88	100	100	100
Kp02215.fna	9	100	100	100	100	100	99.88	100	100	100
Kp02216.fna	9	100	100	100	100	100	100	100	100	100
Kp02217.fna	9	100	100	100	100	100	99.88	100	100	100
Kp02218.fna	9	100	100	100	100	100	100	100	100	100
Kp02219.fna	9	100	100	100	100	100	100	100	100	100
Kp02220.fna	9	100	100	100	100	100	100	100	100	100
Kp02221.fna	9	100	100	100	100	100	100	100	100	100
Kp02222.fna	8	.	100	100	100	100	100	100	100	100
Kp02223.fna	8	.	100	100	100	100	100	100	100	100
Kp02224.fna	7	.	99.56	100	100	100	.	100	100	100
Kp02225.fna	9	100	100	100	100	100	100	100	100	100
Kp02226.fna	8	.	100	100	100	100	100	100	100	100
Kp02227.fna	9	100	100	100	100	100	100	100	100	100
Kp02228.fna	8	.	100	100	100	100	100	100	100	100
Kp02229.fna	9	100	100	100	100	100	100	100	100	100
Kp02230.fna	9	100	100	100	100	100	100	100	100	100
Kp02231.fna	9	100	100	100	100	100	100	100	100	100
Kp02232.fna	9	100	100	100	100	100	100	100	100	100
Kp02233.fna	9	100	100	100	100	100	100	100	100	100
Kp02234.fna	8	.	100	100	100	100	100	100	100	100
Kp02235.fna	8	.	100	100	100	100	100	100	100	100
Kp02236.fna	9	100	100	100	100	100	100	100	100	100
Kp02237.fna	9	100	100	100	100	100	100	100	100	100
Kp02238.fna	9	100	100	100	100	100	100	100	100	100
Kp02239.fna	9	100	100	100	100	100	100	100	100	100
Kp02240.fna	9	100	100	100	100	100	100	100	100	100
Kp02241.fna	9	100	100	100	100	100	100	100	100	100
Kp02242.fna	8	.	100	100	100	100	100	100	100	100
Kp02244.fna	9	100	100	100	100	100	100	100	100	100
Kp02245.fna	9	100	100	100	100	100	100	100	100	100
Kp02246.fna	9	100	100	100	100	100	100	100	100	100
Kp02247.fna	9	100	100	100	100	100	100	100	100	100
Kp02248.fna	9	100	100	100	100	100	100	100	100	100
Kp02249.fna	8	.	100	100	100	100	100	100	100	100
Kp02250.fna	9	100	100	100	100	100	100	100	100	100
Kp02251.fna	8	.	100	100	100	100	100	100	100	100
Kp02252.fna	9	100	100	100	100	100	100	100	100	100
Kp02253.fna	9	100	100	100	100	100	100	100	100	100
Kp02254.fna	8	100	100	100	100	100	.	100	100	100
Kp02255.fna	9	100	100	100	100	100	100	100	100	100
Kp02256.fna	8	.	100	100	100	100	100	100	100	100
Kp02257.fna	8	.	100	100	100	100	100	100	100	100
Kp02258.fna	8	.	100	100	100	100	100	100	100	100
Kp02259.fna	9	100	100	100	100	100	100	100	100	100
Kp02260.fna	8	.	100	100	100	100	100	100	100	100
Kp02261.fna	9	100	100	100	100	100	100	100	100	100
Kp02262.fna	9	100	100	100	100	100	100	100	100	100
Kp02263.fna	9	100	100	100	100	100	100	100	100	100
Kp02264.fna	9	100	100	100	100	100	100	100	100	100
Kp02265.fna	8	.	100	100	100	100	100	100	100	100
Kp02266.fna	9	100	100	100	100	100	100	100	100	100
Kp02267.fna	9	100	100	100	100	100	100	100	100	100
Kp02268.fna	9	100	100	100	100	100	100	100	100	100
Kp02269.fna	9	100	100	100	100	100	100	99.91	100	100
Kp02270.fna	9	100	100	100	100	100	100	99.91	100	100
Kp02271.fna	9	100	100	100	100	100	100	99.91	100	100
Kp02272.fna	9	100	100	100	100	100	100	99.91	100	100
Kp02273.fna	9	100	100	100	100	100	100	99.91	100	100
Kp02274.fna	9	100	100	100	100	100	100	99.91	100	100
Kp02275.fna	9	100	100	100	100	100	100	99.91	100	100
Kp02276.fna	9	100	100	100	100	100	100	99.91	100	100
Kp02277.fna	9	100	100	100	100	100	100	99.91	100	100
Kp02278.fna	9	100	100	100	100	100	100	99.91	100	100
Kp02279.fna	9	100	100	100	100	100	100	99.91	100	100
Kp02280.fna	9	100	100	100	100	100	100	99.91	100	100
Kp02281.fna	9	100	100	100	100	100	100	99.91	100	100
Kp02282.fna	9	100	100	100	100	100	100	99.91	100	100
Kp02283.fna	9	100	100	100	100	100	100	100	100	100
Kp02284.fna	9	100	100	100	100	100	100	100	100	100
Kp02285.fna	9	100	100	100	100	100	100	100	100	100
Kp02286.fna	9	100	100	100	100	100	100	100	100	100
Kp02287.fna	9	100	100	100	100	100	100	100	100	100
Kp02288.fna	9	100	100	100	100	100	100	100	100	100
Kp02289.fna	9	100	100	100	100	100	100	100	100	100
Kp02290.fna	8	.	100	100	100	100	100	100	100	100
Kp02291.fna	9	100	100	100	100	100	100	100	100	100
Kp02292.fna	8	.	100	100	100	100	100	100	100	100
Kp02293.fna	8	.	100	100	100	100	100	100	100	100
Kp02294.fna	8	.	100	100	100	100	100	100	100	100
Kp02295.fna	9	100	100	100	100	100	100	100	100	100
Kp02296.fna	9	100	100	100	100	100	100	100	100	100
Kp02297.fna	8	.	100	100	100	100	100	100	100	100
Kp02298.fna	8	100	.	100	100	100	100	100	100	100
Kp02299.fna	9	100	100	100	100	100	100	100	100	100
Kp02300.fna	9	100	100	100	100	100	100	100	100	100
Kp02301.fna	9	100	100	100	100	100	100	100	100	100
Kp02302.fna	9	100	100	100	100	100	100	100	100	100
Kp02303.fna	8	.	100	100	100	100	100	100	100	100
Kp02305.fna	9	100	100	100	100	100	100	100	100	100
Kp02306.fna	9	100	100	100	100	100	100	100	100	100
Kp02307.fna	9	100	100	100	100	100	100	100	100	100
Kp02310.fna	9	100	100	100	100	100	100	100	100	100
Kp02311.fna	9	99.77	100	100	100	100	100	100	100	100
Kp02312.fna	9	99.77	100	100	99.77	100	100	100	100	100
Kp02313.fna	9	100	100	100	100	100	100	100	100	100
Kp02314.fna	9	100	100	100	100	100	100	100	100	100
Kp02315.fna	9	100	100	100	100	100	100	100	100	100
Kp02316.fna	9	100	100	100	100	100	100	100	100	100
Kp02317.fna	9	100	100	100	100	100	100	100	100	100
Kp02318.fna	9	100	100	100	100	100	100	100	100	100
Kp02319.fna	9	100	100	100	100	100	100	100	100	100
Kp02320.fna	9	100	100	100	100	100	100	100	100	100
Kp02321.fna	9	100	100	100	100	100	100	100	100	100
Kp02322.fna	9	100	100	100	100	100	100	100	100	100
Kp02323.fna	9	100	100	100	100	100	100	100	100	100
Kp02324.fna	9	100	100	100	100	100	100	100	100	100
Kp02325.fna	9	100	100	100	100	100	100	100	100	100
Kp02326.fna	9	100	100	100	100	100	100	100	100	100
Kp02327.fna	9	100	100	100	100	100	100	100	100	100
Kp02328.fna	9	100	100	100	100	100	100	100	100	100
Kp02329.fna	9	100	100	100	100	100	100	100	100	100
Kp02330.fna	9	100	100	100	100	100	100	100	100	100
Kp02331.fna	9	100	100	100	100	100	100	100	100	100
Kp02332.fna	9	100	100	100	100	100	100	100	100	100
Kp02333.fna	9	100	100	100	100	100	100	100	100	100
Kp02334.fna	9	100	100	100	100	100	100	100	100	100
Kp02335.fna	9	100	100	100	100	100	100	100	100	100
Kp02336.fna	9	100	100	100	100	100	100	100	100	100
Kp02337.fna	8	.	100	100	100	100	100	100	100	100
Kp02339.fna	9	100	100	100	100	100	100	100	100	100
Kp02343.fna	9	99.77	100	100	100	100	100	100	100	100
Kp02344.fna	9	100	100	100	100	100	100	100	100	100
Kp02345.fna	9	100	100	100	100	100	100	100	100	100
Kp02346.fna	9	100	100	100	100	100	100	100	100	100
Kp02347.fna	9	100	100	100	100	100	100	100	100	100
Kp02350.fna	9	100	100	100	99.89	100	100	100	100	99.64
Kp02352.fna	9	99.77	99.93	100	99.89	100	100	100	100	100
Kp02353.fna	9	99.77	99.93	100	100	99.85	100	100	100	100
Kp02354.fna	9	100	100	100	100	100	100	100	100	100
Kp02357.fna	8	.	100	100	100	100	100	100	100	100
Kp02358.fna	9	100	100	100	100	100	100	100	100	100
Kp02359.fna	9	100	100	100	100	100	100	100	100	100
Kp02360.fna	9	100	100	100	100	100	100	100	100	100
Kp02361.fna	9	100	100	100	100	100	100	100	100	100
Kp02362.fna	9	100	100	100	100	100	100	100	100	100
Kp02363.fna	9	100	100	100	100	100	100	100	100	100
Kp02364.fna	9	100	100	100	100	100	100	100	100	100
Kp02365.fna	9	100	100	100	100	100	100	100	100	100
Kp02366.fna	9	100	100	100	100	100	100	100	100	100
Kp02367.fna	9	100	100	100	100	100	100	100	100	100
Kp02368.fna	9	100	100	100	100	100	100	83.08	100	100
Kp02369.fna	9	100	100	100	100	100	100	100	100	100
Kp02370.fna	9	100	100	100	100	100	100	100	100	100
Kp02371.fna	9	100	100	100	100	100	100	83.33	100	100
Kp02372.fna	9	100	100	100	100	100	100	100	100	100
Kp02373.fna	9	100	100	100	100	100	100	100	100	100
Kp02374.fna	8	.	100	100	100	100	100	100	100	100
Kp02375.fna	8	.	100	100	100	100	100	100	100	100
Kp02376.fna	9	100	100	100	100	100	100	82.3	100	100
Kp02377.fna	9	100	100	100	100	100	100	100	100	100
Kp02378.fna	9	100	100	100	100	100	100	100	100	100
Kp02379.fna	9	100	100	100	100	100	100	100	100	100
Kp02380.fna	8	.	100	100	100	100	100	82.39	100	100
Kp02381.fna	9	100	100	100	100	100	100	100	100	100
Kp02382.fna	9	100	100	100	100	100	100	82.47	100	100
Kp02383.fna	9	100	100	100	100	100	100	100	100	100
Kp02384.fna	9	100	100	100	100	100	100	100	100	100
Kp02385.fna	9	100	100	100	100	100	100	100	100	100
Kp02386.fna	9	100	100	100	100	100	100	100	100	100
Kp02387.fna	8	.	100	100	100	100	100	100	100	100
Kp02388.fna	8	.	100	100	100	100	100	100	100	100
Kp02389.fna	9	100	100	100	100	100	100	100	100	100
Kp02390.fna	9	100	100	100	100	100	100	100	100	100
Kp02391.fna	9	100	100	100	100	100	100	100	100	100
Kp02392.fna	9	100	100	100	100	100	100	100	100	100
Kp02393.fna	8	.	100	100	100	100	100	100	100	100
Kp02394.fna	9	100	100	100	100	100	100	100	100	100
Kp02395.fna	9	100	100	100	100	100	100	100	100	100
Kp02396.fna	9	100	100	100	100	100	100	100	100	100
Kp02397.fna	9	100	100	100	100	100	100	100	100	100
Kp02398.fna	9	100	100	100	100	100	100	100	100	100
Kp02399.fna	9	100	100	100	100	100	100	100	100	100
Kp02400.fna	9	100	100	100	100	100	100	100	100	100
Kp02401.fna	9	100	100	100	100	100	100	100	100	100
Kp02402.fna	9	100	100	100	100	100	100	100	100	100
Kp02403.fna	8	.	100	100	100	100	100	100	100	100
Kp02404.fna	9	100	100	100	100	100	100	100	100	100
Kp02405.fna	8	.	100	100	100	100	100	100	100	100
Kp02406.fna	8	.	100	100	100	100	100	100	100	100
Kp02407.fna	9	100	100	100	100	100	100	100	100	100
Kp02408.fna	9	100	100	100	100	100	100	100	100	100
Kp02409.fna	9	100	100	100	100	100	100	100	100	100
Kp02410.fna	9	100	100	100	100	100	100	100	100	100
Kp02411.fna	9	100	100	100	100	100	100	100	100	100
Kp02412.fna	9	100	100	100	100	100	100	100	100	100
Kp02413.fna	9	100	100	100	100	100	100	100	100	100
Kp02414.fna	9	100	100	100	100	100	100	100	100	100
Kp02415.fna	9	100	100	100	100	100	100	100	100	100
Kp02416.fna	9	100	100	100	100	100	100	100	100	100
Kp02417.fna	9	100	100	100	100	100	100	100	100	100
Kp02418.fna	9	100	100	100	100	100	100	100	100	100
Kp02419.fna	9	100	100	100	100	100	100	100	100	100
Kp02420.fna	9	100	100	100	100	100	100	100	100	100
Kp02421.fna	9	100	100	100	100	100	100	100	100	100
Kp02422.fna	9	100	100	100	100	100	100	100	100	100
Kp02423.fna	9	100	100	100	100	100	100	100	100	100
Kp02424.fna	9	100	100	100	100	100	100	100	100	100
Kp02425.fna	9	100	100	100	100	100	100	100	100	100
Kp02426.fna	9	100	100	100	100	100	100	100	100	100
Kp02427.fna	9	100	100	100	100	100	100	100	100	100
Kp02428.fna	9	100	100	100	100	100	100	100	100	100
Kp02429.fna	9	100	100	100	100	100	100	100	100	100
Kp02430.fna	8	.	100	100	100	100	100	100	100	100
Kp02431.fna	9	100	100	100	100	100	100	100	100	100
Kp02432.fna	9	100	100	100	100	100	100	100	100	100
Kp02433.fna	9	100	100	100	100	100	100	100	100	100
Kp02434.fna	9	100	100	100	100	100	100	100	100	100
Kp02435.fna	9	100	100	100	100	100	100	100	100	100
Kp02436.fna	9	100	100	100	100	100	100	100	100	100
Kp02437.fna	9	100	100	100	100	100	100	100	100	100
Kp02438.fna	8	.	100	100	100	100	100	100	100	100
Kp02439.fna	9	100	100	100	100	100	100	100	100	100
Kp02440.fna	9	100	100	100	100	100	100	100	100	100
Kp02441.fna	9	100	100	100	100	100	100	100	100	100
Kp02442.fna	9	100	100	100	100	100	100	100	100	100
Kp02443.fna	9	100	100	100	100	100	100	100	100	100
Kp02444.fna	9	100	100	100	100	100	100	100	100	100
Kp02445.fna	9	100	100	100	100	100	100	100	100	100
Kp02446.fna	9	100	100	100	100	100	100	100	100	100
Kp02447.fna	9	100	100	100	100	100	100	100	100	100
Kp02448.fna	9	100	100	100	100	100	100	100	100	100
Kp02449.fna	8	.	100	100	100	100	100	100	100	100
Kp02450.fna	9	100	100	100	100	100	100	100	100	100
Kp02451.fna	9	100	100	100	100	100	100	100	100	100
Kp02452.fna	8	.	100	100	100	100	100	100	100	100
Kp02453.fna	9	100	100	100	100	100	100	100	100	100
Kp02454.fna	9	100	100	100	100	100	100	100	100	100
Kp02455.fna	9	100	100	100	100	100	100	100	100	100
Kp02456.fna	9	100	100	100	100	100	100	100	100	100
Kp02457.fna	9	100	100	100	100	100	100	100	100	100
Kp02458.fna	9	100	100	100	100	100	100	100	100	100
Kp02459.fna	8	.	100	100	100	100	100	100	100	100
Kp02460.fna	9	100	100	100	100	100	100	100	100	100
Kp02461.fna	9	100	100	100	100	100	100	100	100	100
Kp02462.fna	9	100	100	100	100	100	100	100	100	100
Kp02463.fna	9	100	100	100	100	100	100	100	100	100
Kp02464.fna	9	100	100	100	100	100	100	100	100	100
Kp02465.fna	9	100	100	100	100	100	100	100	100	100
Kp02466.fna	9	100	100	100	100	100	100	100	100	100
Kp02467.fna	8	.	100	100	100	100	100	100	100	100
Kp02468.fna	8	.	100	100	100	100	100	100	100	100
Kp02469.fna	8	.	100	100	100	100	100	100	100	100
Kp02470.fna	9	100	100	100	100	100	100	100	100	100
Kp02471.fna	8	.	100	100	100	100	100	82.9	100	100
Kp02472.fna	9	100	100	100	100	100	100	100	100	100
Kp02473.fna	9	100	100	100	100	100	100	100	100	100
Kp02474.fna	8	.	100	100	100	100	100	100	100	100
Kp02475.fna	9	100	100	100	100	100	100	82.56	100	100
Kp02476.fna	9	100	100	100	100	100	100	100	100	100
Kp02477.fna	9	100	100	100	100	100	100	100	100	100
Kp02478.fna	9	100	100	100	100	100	100	100	100	100
Kp02479.fna	8	.	100	100	100	100	100	81.96	100	100
Kp02480.fna	9	100	100	100	100	100	100	100	100	100
Kp02481.fna	9	100	100	100	100	100	100	82.47	100	100
Kp02482.fna	9	100	100	100	100	100	100	100	100	100
Kp02483.fna	9	100	100	100	100	100	100	100	100	100
Kp02484.fna	9	100	100	100	100	100	100	100	100	100
Kp02485.fna	9	100	100	100	100	100	100	100	100	100
Kp02486.fna	8	.	100	100	100	100	100	100	100	100
Kp02487.fna	9	100	100	100	100	100	100	100	100	100
Kp02488.fna	8	.	100	100	100	100	100	100	100	100
Kp02489.fna	9	100	100	100	100	100	100	100	100	100
Kp02490.fna	9	100	100	100	100	100	100	100	100	100
Kp02491.fna	9	100	100	100	100	100	100	100	100	100
Kp02492.fna	9	100	100	100	100	100	100	100	100	100
Kp02493.fna	9	100	100	100	100	100	100	100	100	100
Kp02494.fna	9	100	100	100	100	100	100	100	100	100
Kp02495.fna	9	100	100	100	100	100	100	100	100	100
Kp02496.fna	9	100	100	100	100	100	100	100	100	100
Kp02497.fna	9	100	100	100	100	100	100	81.96	100	100
Kp02498.fna	9	100	100	100	100	100	100	100	100	100
Kp02499.fna	9	100	100	100	100	100	100	100	100	100
Kp02500.fna	9	100	100	100	100	100	100	100	100	100

## Sheet: Kp2501-5000
#FILE	NUM_FOUND	Kp00840_01120	Kp00840_01750	Kp00840_02010	Kp00844_07280	Kp00844_07320	Kp00844_23880	Kp00844_46720	Kp00844_46740	Kp00844_46830
Kp02501.fna	9	100	100	100	100	100	100	100	100	100
Kp02502.fna	9	100	100	100	100	100	100	100	100	100
Kp02503.fna	9	100	100	100	100	100	100	100	100	100
Kp02504.fna	9	100	100	100	100	100	100	100	100	100
Kp02505.fna	9	100	100	100	100	100	100	100	100	100
Kp02506.fna	9	100	100	100	100	100	100	100	100	100
Kp02507.fna	9	100	100	100	100	100	100	100	100	100
Kp02508.fna	9	100	100	100	100	100	100	82.22	100	100
Kp02509.fna	8	.	100	100	100	100	100	81.96	100	100
Kp02510.fna	8	.	100	100	100	100	100	100	100	100
Kp02511.fna	9	100	100	100	100	100	100	100	100	100
Kp02512.fna	9	100	100	100	100	100	100	100	100	100
Kp02513.fna	9	100	100	100	100	100	100	100	100	100
Kp02514.fna	9	100	100	100	100	100	100	100	100	100
Kp02515.fna	9	100	100	100	100	100	100	100	100	100
Kp02516.fna	8	.	100	100	100	100	100	100	100	92.11
Kp02517.fna	9	100	100	100	100	100	100	82.47	100	100
Kp02518.fna	9	100	100	100	100	100	100	82.56	100	100
Kp02519.fna	9	100	100	100	100	100	99.77	100	100	100
Kp02520.fna	9	100	100	100	100	100	100	82.82	100	100
Kp02521.fna	9	100	100	100	100	100	100	100	100	100
Kp02522.fna	9	100	100	100	100	100	100	100	100	100
Kp02523.fna	9	100	100	100	100	100	100	100	100	100
Kp02524.fna	9	100	100	100	100	100	100	100	100	100
Kp02525.fna	9	100	100	100	100	100	100	100	100	100
Kp02526.fna	9	100	100	100	100	100	100	100	100	100
Kp02527.fna	9	100	100	100	100	100	100	83.08	100	100
Kp02528.fna	9	100	100	100	100	100	100	100	100	100
Kp02529.fna	9	100	100	100	100	100	100	100	100	100
Kp02530.fna	9	100	100	100	100	100	100	82.56	100	100
Kp02531.fna	9	100	100	100	100	100	100	100	100	100
Kp02532.fna	9	100	100	100	100	100	100	100	100	100
Kp02533.fna	9	100	100	100	100	100	100	100	100	100
Kp02534.fna	9	99.89	100	100	100	100	100	100	100	100
Kp02535.fna	9	100	100	100	100	100	100	82.82	100	100
Kp02536.fna	9	100	100	100	100	100	100	100	100	100
Kp02537.fna	9	100	100	100	100	100	100	100	100	100
Kp02538.fna	9	100	100	100	100	100	100	100	100	100
Kp02539.fna	9	100	100	100	100	100	100	100	100	100
Kp02540.fna	9	100	100	100	100	100	100	100	100	100
Kp02541.fna	9	100	100	100	100	100	100	100	100	100
Kp02542.fna	9	100	100	100	100	100	100	100	100	100
Kp02544.fna	8	.	100	100	100	100	100	100	100	100
Kp02555.fna	9	100	100	100	100	100	100	100	100	100
Kp02566.fna	8	.	100	100	100	100	100	100	100	100
Kp02586.fna	8	.	100	100	100	100	100	100	100	100
Kp02591.fna	8	.	100	100	100	100	100	100	100	100
Kp02607.fna	9	100	100	100	100	100	100	100	100	100
Kp02608.fna	9	100	100	100	100	100	100	100	100	100
Kp02609.fna	9	100	100	100	100	100	100	100	100	100
Kp02610.fna	9	100	100	100	100	100	100	100	100	100
Kp02611.fna	9	100	100	100	100	100	100	100	100	100
Kp02612.fna	9	100	100	100	100	100	100	100	100	100
Kp02613.fna	9	100	100	100	100	100	100	100	100	100
Kp02614.fna	9	100	100	100	100	100	100	100	100	100
Kp02615.fna	9	100	100	100	100	100	100	100	100	100
Kp02616.fna	9	100	100	100	100	100	100	100	100	100
Kp02617.fna	9	100	100	100	100	100	100	100	100	100
Kp02618.fna	9	100	100	100	100	100	100	100	100	100
Kp02619.fna	8	.	100	100	100	100	100	100	100	100
Kp02620.fna	9	100	100	100	100	100	100	100	100	100
Kp02621.fna	8	.	100	100	100	100	100	100	100	100
Kp02622.fna	9	100	100	100	100	100	100	100	100	100
Kp02623.fna	8	100	100	100	100	100	100	100	100	.
Kp02624.fna	9	100	100	100	100	100	100	100	100	100
Kp02625.fna	9	100	100	100	100	100	100	100	100	100
Kp02628.fna	9	100	100	100	100	100	100	100	100	100
Kp02629.fna	9	100	100	100	100	100	100	100	100	100
Kp02630.fna	9	100	100	100	100	100	100	100	100	100
Kp02631.fna	8	.	100	100	100	100	100	100	100	100
Kp02632.fna	9	100	100	100	100	100	100	100	100	100
Kp02633.fna	8	.	100	100	100	100	100	100	100	100
Kp02634.fna	9	100	100	100	100	100	100	100	100	100
Kp02635.fna	9	100	100	100	100	100	100	100	100	100
Kp02636.fna	9	100	100	100	100	100	100	100	100	100
Kp02637.fna	9	100	100	100	100	100	100	100	100	100
Kp02638.fna	9	100	100	100	100	100	100	100	100	100
Kp02639.fna	9	100	100	100	100	100	100	100	100	100
Kp02640.fna	9	100	100	100	100	100	100	100	100	100
Kp02641.fna	9	100	100	100	100	100	100	100	100	100
Kp02642.fna	9	100	100	100	100	100	100	100	100	100
Kp02643.fna	9	100	100	100	100	100	100	100	100	100
Kp02644.fna	9	100	100	100	100	100	100	100	100	100
Kp02645.fna	9	100	100	100	100	100	100	100	100	100
Kp02646.fna	9	100	100	100	100	100	100	100	100	100
Kp02647.fna	9	100	100	100	100	100	100	100	100	100
Kp02649.fna	9	100	100	100	100	100	100	100	100	100
Kp02650.fna	9	100	100	100	100	100	100	100	100	100
Kp02651.fna	9	100	100	100	100	100	100	100	100	100
Kp02652.fna	9	100	100	100	100	100	100	100	100	100
Kp02654.fna	8	.	100	100	100	100	100	100	100	100
Kp02655.fna	9	100	100	100	100	100	100	100	100	100
Kp02656.fna	9	100	100	100	100	100	100	100	100	100
Kp02657.fna	9	100	100	100	100	100	100	100	100	100
Kp02658.fna	9	100	100	100	100	100	100	100	100	100
Kp02659.fna	9	100	100	100	100	100	100	100	100	100
Kp02660.fna	9	100	100	100	100	100	100	100	100	100
Kp02661.fna	9	100	100	100	100	100	100	100	100	100
Kp02662.fna	9	99.77	100	100	100	100	100	100	100	100
Kp02663.fna	9	100	100	100	99.89	100	100	100	100	99.82
Kp02664.fna	9	100	100	100	100	100	100	100	100	100
Kp02665.fna	9	100	100	100	100	100	100	100	100	100
Kp02666.fna	9	100	100	100	100	100	100	100	100	100
Kp02667.fna	9	100	100	100	100	100	100	100	100	100
Kp02668.fna	9	100	100	100	100	100	100	100	100	100
Kp02669.fna	9	100	100	100	100	100	100	100	100	100
Kp02670.fna	9	100	100	100	100	100	100	100	100	100
Kp02671.fna	9	100	100	100	100	100	100	100	100	100
Kp02672.fna	9	100	100	100	100	100	100	100	100	100
Kp02673.fna	9	100	100	100	100	100	100	100	100	100
Kp02674.fna	9	100	100	100	100	100	100	100	100	100
Kp02675.fna	9	100	100	100	100	100	100	100	100	100
Kp02676.fna	9	100	100	100	100	100	100	100	100	100
Kp02677.fna	9	100	100	100	100	100	100	100	100	100
Kp02678.fna	9	100	100	100	100	100	100	100	100	100
Kp02679.fna	9	100	100	100	100	100	100	100	100	100
Kp02680.fna	9	100	100	100	100	100	100	100	100	100
Kp02681.fna	9	100	100	100	100	100	100	100	100	100
Kp02682.fna	9	100	100	100	100	100	100	100	100	100
Kp02683.fna	9	100	100	100	100	100	100	100	100	100
Kp02684.fna	9	100	100	100	100	100	100	100	100	100
Kp02685.fna	9	100	100	100	100	100	100	100	100	100
Kp02686.fna	9	100	100	100	100	100	100	100	100	100
Kp02687.fna	9	100	100	100	100	100	100	100	100	100
Kp02688.fna	9	100	100	100	100	100	100	100	100	100
Kp02689.fna	9	100	100	100	100	100	100	100	100	100
Kp02690.fna	9	100	100	100	100	100	100	100	100	100
Kp02691.fna	9	100	100	100	100	100	100	100	100	100
Kp02692.fna	9	100	100	100	100	100	100	100	100	100
Kp02693.fna	9	100	100	100	100	100	100	100	100	100
Kp02694.fna	9	100	100	100	100	100	100	100	100	100
Kp02695.fna	9	100	100	100	100	100	100	100	100	100
Kp02696.fna	9	100	100	100	100	100	100	100	100	100
Kp02697.fna	9	100	100	100	100	100	100	100	100	100
Kp02698.fna	9	100	100	100	100	100	100	100	100	100
Kp02699.fna	9	100	100	100	100	100	100	100	100	100
Kp02700.fna	9	100	100	100	100	100	100	100	100	100
Kp02701.fna	9	100	100	100	100	100	100	100	100	100
Kp02702.fna	9	100	100	100	100	100	100	100	100	100
Kp02703.fna	9	100	100	100	100	100	100	100	100	100
Kp02704.fna	9	100	100	100	100	100	100	100	100	100
Kp02705.fna	9	100	100	100	100	100	100	100	100	100
Kp02706.fna	9	100	100	100	100	100	100	100	100	100
Kp02707.fna	9	100	100	100	100	100	100	100	100	100
Kp02708.fna	9	100	100	100	100	100	100	100	100	100
Kp02709.fna	9	100	100	100	100	100	100	100	100	100
Kp02710.fna	9	100	100	100	100	100	100	100	100	100
Kp02711.fna	9	100	100	100	100	100	100	100	100	100
Kp02712.fna	9	100	100	100	100	100	100	100	100	100
Kp02713.fna	9	100	100	100	100	100	100	100	100	100
Kp02714.fna	9	100	100	100	100	100	100	100	100	100
Kp02715.fna	9	100	100	100	100	100	100	100	100	100
Kp02716.fna	9	100	100	100	100	100	100	100	100	100
Kp02717.fna	9	100	100	100	100	100	100	100	100	100
Kp02718.fna	9	100	100	100	100	100	100	100	100	100
Kp02719.fna	9	100	100	100	100	100	100	100	100	100
Kp02720.fna	9	100	100	100	100	100	100	100	100	100
Kp02721.fna	9	100	100	100	100	100	100	100	100	100
Kp02722.fna	9	100	100	100	100	100	100	100	100	100
Kp02723.fna	9	100	100	100	100	100	100	100	100	100
Kp02724.fna	9	100	100	100	100	100	100	100	100	100
Kp02725.fna	8	.	100	100	100	100	100	100	100	100
Kp02726.fna	9	99.77	100	100	100	100	100	100	100	100
Kp02728.fna	9	100	100	100	100	100	100	100	100	100
Kp02729.fna	9	100	100	100	100	100	100	100	100	100
Kp02731.fna	9	100	100	100	100	100	100	100	100	100
Kp02732.fna	9	100	100	100	100	100	100	100	100	100
Kp02734.fna	9	100	100	100	100	100	100	100	100	100
Kp02735.fna	9	100	100	100	100	100	99.88	100	100	100
Kp02736.fna	9	100	100	100	100	100	100	100	100	100
Kp02737.fna	8	.	100	100	100	100	100	100	100	100
Kp02738.fna	9	100	100	100	100	100	100	100	100	100
Kp02739.fna	9	100	100	100	100	100	100	100	100	100
Kp02740.fna	9	100	100	100	100	100	100	100	100	100
Kp02741.fna	8	.	100	100	100	100	100	100	100	100
Kp02742.fna	9	100	100	100	100	100	100	100	100	100
Kp02743.fna	9	100	100	100	100	100	100	100	100	100
Kp02744.fna	9	100	100	100	100	100	100	100	100	100
Kp02745.fna	9	100	100	100	100	100	100	100	100	100
Kp02746.fna	9	100	100	100	100	100	100	100	100	100
Kp02747.fna	8	.	100	100	100	100	100	100	100	100
Kp02748.fna	8	.	100	100	100	100	100	100	100	100
Kp02749.fna	9	100	100	100	100	100	100	100	100	100
Kp02750.fna	9	100	100	100	100	100	100	100	100	100
Kp02751.fna	9	100	100	100	100	100	100	100	100	100
Kp02752.fna	9	100	100	100	100	100	100	100	100	100
Kp02753.fna	9	100	100	100	100	100	100	100	100	100
Kp02754.fna	9	100	100	100	100	100	100	100	100	100
Kp02755.fna	9	100	100	100	100	100	100	100	100	100
Kp02756.fna	9	100	100	100	100	100	100	100	100	100
Kp02757.fna	9	100	100	100	100	100	100	100	100	100
Kp02758.fna	9	100	100	100	100	100	100	100	100	100
Kp02759.fna	9	100	100	100	100	100	100	100	100	100
Kp02760.fna	9	100	100	100	100	100	100	100	100	100
Kp02761.fna	9	100	100	100	100	100	100	100	100	100
Kp02762.fna	9	100	100	100	100	100	100	100	100	100
Kp02763.fna	9	100	100	100	100	100	100	100	100	100
Kp02764.fna	9	100	100	100	100	100	100	100	100	100
Kp02765.fna	9	100	100	100	100	100	100	100	100	100
Kp02766.fna	9	100	100	100	100	100	100	100	100	100
Kp02767.fna	9	100	100	100	100	100	100	100	100	100
Kp02768.fna	9	100	100	100	100	100	100	100	100	100
Kp02769.fna	9	100	100	100	100	100	100	100	100	100
Kp02770.fna	9	100	100	100	100	100	100	100	100	100
Kp02771.fna	9	100	100	100	100	100	100	100	100	100
Kp02772.fna	9	100	100	100	100	100	100	100	100	100
Kp02773.fna	9	100	100	100	100	100	100	100	100	100
Kp02774.fna	8	.	100	100	100	100	100	100	100	100
Kp02775.fna	9	100	100	100	100	100	100	100	100	100
Kp02776.fna	9	100	100	100	100	100	100	100	100	100
Kp02777.fna	9	100	100	100	100	100	100	100	100	100
Kp02778.fna	9	100	100	100	100	100	100	100	100	100
Kp02779.fna	9	100	100	100	100	100	100	100	100	100
Kp02780.fna	9	100	100	100	100	100	100	100	100	100
Kp02781.fna	9	100	100	100	100	100	100	100	100	100
Kp02782.fna	9	100	100	100	100	100	100	100	100	100
Kp02783.fna	8	.	100	100	100	100	100	100	100	100
Kp02784.fna	8	.	100	100	100	100	100	100	100	100
Kp02785.fna	9	100	100	100	100	100	100	100	100	100
Kp02786.fna	9	100	100	100	100	100	100	100	100	100
Kp02787.fna	8	.	100	100	100	100	100	100	100	100
Kp02788.fna	9	100	100	100	100	100	100	100	100	100
Kp02789.fna	9	100	100	100	100	100	100	100	100	100
Kp02790.fna	9	100	100	100	100	100	100	100	100	100
Kp02791.fna	9	100	100	100	100	100	100	100	100	100
Kp02792.fna	9	100	100	100	100	100	100	100	100	100
Kp02793.fna	9	100	100	100	100	100	100	100	100	100
Kp02794.fna	9	100	100	100	100	100	100	100	100	100
Kp02795.fna	8	.	100	100	100	100	100	100	100	100
Kp02796.fna	9	100	100	100	100	100	100	100	100	100
Kp02797.fna	9	100	100	100	100	100	100	100	100	100
Kp02798.fna	8	.	100	100	100	100	100	100	100	100
Kp02799.fna	9	100	99.56	100	100	100	100	100	100	100
Kp02800.fna	9	100	100	100	100	100	100	100	100	100
Kp02801.fna	9	100	100	100	100	100	100	100	100	100
Kp02802.fna	9	100	100	100	100	100	100	100	100	100
Kp02803.fna	9	100	100	100	100	100	100	100	100	100
Kp02804.fna	9	100	100	100	100	100	100	100	100	100
Kp02805.fna	9	100	100	100	100	100	100	100	100	100
Kp02806.fna	9	100	100	100	100	100	100	100	100	100
Kp02807.fna	9	100	100	100	100	100	100	100	100	100
Kp02808.fna	9	100	100	100	100	100	100	100	100	100
Kp02809.fna	9	100	100	100	100	100	100	100	100	100
Kp02810.fna	9	100	100	100	100	100	100	100	100	100
Kp02811.fna	9	100	100	100	100	100	100	100	100	100
Kp02812.fna	9	100	100	100	100	100	100	100	100	100
Kp02813.fna	9	100	100	100	100	100	100	100	100	100
Kp02814.fna	9	100	100	100	100	100	100	100	100	100
Kp02815.fna	8	.	100	100	100	100	100	100	100	100
Kp02816.fna	9	100	100	100	100	100	100	100	100	100
Kp02817.fna	9	100	100	100	100	100	100	100	100	100
Kp02818.fna	9	100	100	100	100	100	100	100	100	100
Kp02819.fna	9	100	100	100	100	100	100	100	100	100
Kp02820.fna	9	100	100	100	100	100	100	100	100	100
Kp02821.fna	9	100	100	100	100	100	100	100	100	100
Kp02823.fna	9	100	100	100	100	100	100	100	100	100
Kp02824.fna	9	100	100	100	100	100	100	100	100	100
Kp02825.fna	9	100	100	100	100	100	100	100	100	100
Kp02826.fna	9	99.89	100	100	100	100	100	100	100	100
Kp02827.fna	9	100	99.93	100	99.89	100	100	100	100	98.92
Kp02828.fna	9	100	100	100	100	100	100	100	100	100
Kp02829.fna	9	100	100	100	100	100	100	100	100	100
Kp02830.fna	9	100	100	100	100	100	100	100	100	100
Kp02831.fna	9	100	100	100	100	100	100	100	100	100
Kp02832.fna	9	100	100	100	100	100	100	100	100	100
Kp02833.fna	9	100	100	100	100	100	100	100	100	100
Kp02834.fna	9	100	100	100	100	100	100	100	100	100
Kp02835.fna	9	100	100	100	100	100	100	100	100	100
Kp02836.fna	9	100	100	100	100	100	100	100	100	100
Kp02837.fna	9	100	100	100	100	100	100	100	100	100
Kp02838.fna	9	100	100	100	100	100	100	100	100	100
Kp02839.fna	9	100	100	100	100	100	100	100	100	100
Kp02840.fna	9	100	100	100	100	100	100	100	100	100
Kp02841.fna	9	100	100	100	100	100	100	100	100	100
Kp02842.fna	9	100	100	100	100	100	100	100	100	100
Kp02843.fna	9	100	100	100	100	100	100	100	100	100
Kp02844.fna	9	100	100	100	100	100	100	100	100	100
Kp02845.fna	9	100	100	100	100	100	100	100	100	100
Kp02846.fna	9	100	100	100	100	100	100	100	100	100
Kp02847.fna	9	100	100	100	100	100	100	100	100	100
Kp02848.fna	9	100	100	100	100	100	100	100	100	100
Kp02849.fna	9	100	100	100	100	100	100	100	100	100
Kp02850.fna	9	100	100	100	100	100	100	100	100	100
Kp02851.fna	9	100	100	100	100	100	100	100	100	100
Kp02852.fna	9	100	100	100	100	100	100	100	100	100
Kp02853.fna	9	100	100	100	100	100	100	100	100	100
Kp02854.fna	9	100	100	100	100	100	100	100	100	100
Kp02855.fna	9	100	100	100	100	100	100	100	100	100
Kp02856.fna	9	100	100	100	100	100	100	100	100	100
Kp02857.fna	9	100	100	100	100	100	100	100	100	100
Kp02858.fna	9	100	100	100	100	100	100	100	100	100
Kp02859.fna	9	100	100	100	100	100	100	100	100	100
Kp02860.fna	9	100	100	100	100	100	100	100	100	100
Kp02861.fna	9	100	100	100	100	100	100	100	100	100
Kp02862.fna	9	100	100	100	100	100	100	100	100	100
Kp02863.fna	9	100	100	100	100	100	100	100	100	100
Kp02864.fna	9	100	100	100	100	100	100	100	100	100
Kp02865.fna	9	100	100	100	100	100	100	100	100	100
Kp02866.fna	9	100	100	100	100	100	100	100	100	100
Kp02867.fna	9	100	100	100	100	100	100	100	100	100
Kp02868.fna	9	100	100	100	100	100	100	100	100	100
Kp02869.fna	9	100	100	100	100	100	100	100	100	100
Kp02870.fna	9	100	100	100	100	100	100	100	100	100
Kp02871.fna	9	100	100	100	100	100	100	100	100	100
Kp02872.fna	9	100	100	100	100	100	100	100	100	100
Kp02873.fna	9	100	100	100	100	100	100	100	100	100
Kp02874.fna	9	100	100	100	100	100	100	100	100	100
Kp02875.fna	9	100	100	100	100	100	100	100	100	100
Kp02876.fna	9	100	100	100	100	100	100	100	100	100
Kp02877.fna	9	100	100	100	100	100	100	100	100	100
Kp02878.fna	9	100	100	100	100	100	100	100	100	100
Kp02879.fna	9	100	100	100	100	100	100	100	100	100
Kp02880.fna	9	100	100	100	100	100	100	100	100	100
Kp02881.fna	9	100	100	100	100	100	100	100	100	100
Kp02882.fna	9	100	100	100	100	100	100	100	100	100
Kp02883.fna	9	100	100	100	100	100	100	100	100	100
Kp02884.fna	9	100	100	100	100	100	100	100	100	100
Kp02885.fna	9	100	100	100	100	100	100	100	100	100
Kp02886.fna	9	99.77	100	100	100	100	100	100	100	100
Kp02887.fna	9	99.77	100	100	100	100	100	100	100	100
Kp02888.fna	9	100	100	100	100	100	100	100	100	100
Kp02889.fna	9	100	100	100	100	100	100	100	100	100
Kp02890.fna	9	100	100	100	100	100	100	100	100	100
Kp02891.fna	9	100	100	100	100	100	100	100	100	100
Kp02892.fna	9	100	100	100	100	100	100	100	100	100
Kp02893.fna	9	100	100	100	100	100	100	100	100	100
Kp02894.fna	9	100	100	100	100	100	100	100	100	100
Kp02895.fna	9	100	100	100	100	100	100	100	100	100
Kp02896.fna	9	100	100	100	100	100	100	100	100	100
Kp02897.fna	9	100	100	100	100	100	100	100	100	100
Kp02898.fna	9	100	100	100	100	100	100	100	100	100
Kp02899.fna	9	100	100	100	100	100	100	100	100	100
Kp02900.fna	9	100	100	100	100	100	100	100	100	100
Kp02901.fna	9	100	100	100	100	100	100	100	100	100
Kp02902.fna	9	100	100	100	100	100	100	100	100	100
Kp02903.fna	9	100	100	100	100	100	100	100	100	100
Kp02904.fna	9	100	100	100	100	100	100	100	100	100
Kp02905.fna	9	100	100	100	100	100	100	100	100	100
Kp02906.fna	9	100	100	100	100	100	100	100	100	100
Kp02907.fna	9	100	100	100	100	100	100	100	100	100
Kp02908.fna	9	100	100	100	100	100	100	100	100	100
Kp02909.fna	9	100	100	100	100	100	100	100	100	100
Kp02910.fna	9	100	100	100	100	100	100	100	100	100
Kp02911.fna	9	100	100	100	100	100	100	100	100	100
Kp02912.fna	9	100	100	100	100	100	100	100	100	100
Kp02913.fna	9	100	100	100	100	100	100	100	100	100
Kp02914.fna	9	100	100	100	100	100	100	100	100	100
Kp02915.fna	9	100	100	100	100	100	100	100	100	100
Kp02916.fna	9	100	100	100	100	100	100	100	100	100
Kp02917.fna	9	100	100	100	100	100	100	100	100	100
Kp02918.fna	9	100	100	100	100	100	100	100	100	100
Kp02919.fna	9	100	100	100	100	100	100	100	100	100
Kp02920.fna	9	100	100	100	100	100	100	100	100	100
Kp02921.fna	9	100	100	100	100	100	100	100	100	100
Kp02922.fna	9	100	100	100	100	100	100	100	100	100
Kp02923.fna	9	100	100	100	100	100	100	100	100	100
Kp02924.fna	9	100	100	100	100	100	100	100	100	100
Kp02925.fna	9	100	100	100	100	100	100	100	100	100
Kp02926.fna	9	100	100	100	100	100	100	100	100	100
Kp02927.fna	9	100	100	100	100	100	100	100	100	100
Kp02928.fna	9	100	100	100	100	100	100	100	100	100
Kp02929.fna	9	100	100	100	100	100	100	100	100	100
Kp02930.fna	9	100	100	100	100	100	100	100	100	100
Kp02931.fna	9	100	100	100	100	100	100	100	100	100
Kp02932.fna	9	100	100	100	100	100	100	100	100	100
Kp02933.fna	9	100	100	100	100	100	100	100	100	100
Kp02934.fna	9	100	100	100	100	100	100	100	100	100
Kp02935.fna	9	100	100	100	100	100	100	100	100	100
Kp02936.fna	9	100	100	100	100	100	100	100	100	100
Kp02937.fna	9	100	100	100	100	100	100	100	100	100
Kp02938.fna	9	100	100	100	100	100	100	100	100	100
Kp02939.fna	8	.	100	100	100	100	100	100	100	100
Kp02940.fna	8	.	100	100	100	100	100	100	100	100
Kp02941.fna	8	.	100	100	100	100	100	100	100	100
Kp02942.fna	9	100	100	100	100	100	100	100	100	100
Kp02945.fna	9	99.77	100	100	100	100	100	100	100	100
Kp02948.fna	9	100	100	100	100	100	100	100	100	100
Kp02949.fna	7	.	100	100	100	100	.	100	100	100
Kp02950.fna	8	.	100	100	100	100	100	100	100	100
Kp02951.fna	9	100	100	100	100	100	100	100	100	100
Kp02952.fna	9	99.77	100	100	99.89	100	100	100	100	100
Kp02953.fna	9	99.77	100	100	100	100	100	100	100	100
Kp02954.fna	9	100	100	100	100	100	100	100	100	100
Kp02955.fna	9	99.77	100	100	100	100	100	100	100	100
Kp02956.fna	9	100	100	100	100	100	100	100	100	100
Kp02957.fna	9	100	100	100	100	100	100	100	100	100
Kp02958.fna	9	100	100	100	100	100	100	100	100	100
Kp02959.fna	9	100	100	100	100	100	100	100	100	100
Kp02960.fna	9	100	100	100	100	100	100	100	100	100
Kp02961.fna	9	100	100	100	100	100	100	100	100	100
Kp02962.fna	9	100	100	100	100	100	100	100	100	100
Kp02963.fna	9	100	100	100	100	100	100	100	100	100
Kp02964.fna	9	100	100	100	100	100	100	100	100	100
Kp02965.fna	9	100	100	100	100	100	100	100	100	100
Kp02966.fna	9	100	100	100	100	100	100	100	100	100
Kp02967.fna	9	100	100	100	100	100	100	100	100	100
Kp02968.fna	9	100	100	100	100	100	100	100	100	100
Kp02969.fna	9	100	100	100	100	100	100	100	100	100
Kp02970.fna	9	100	100	100	100	100	100	100	100	100
Kp02971.fna	9	100	100	100	100	100	100	100	100	100
Kp02972.fna	9	100	100	100	100	100	100	100	100	100
Kp02973.fna	9	100	100	100	100	100	100	100	100	100
Kp02974.fna	9	100	100	100	100	100	100	100	100	100
Kp02975.fna	9	100	100	100	100	100	100	100	100	100
Kp02976.fna	9	100	100	100	100	100	100	100	100	100
Kp02977.fna	9	100	100	100	100	100	100	100	100	100
Kp02978.fna	9	100	100	100	100	100	100	100	100	100
Kp02979.fna	8	.	100	100	100	100	100	100	100	100
Kp02980.fna	9	100	100	100	100	100	100	100	100	100
Kp02981.fna	9	100	100	100	100	100	100	100	100	100
Kp02982.fna	8	.	100	100	100	100	100	100	100	100
Kp02983.fna	9	100	100	100	100	100	100	100	100	100
Kp02984.fna	9	100	100	100	100	100	100	100	100	100
Kp02985.fna	8	.	100	100	100	100	100	100	100	100
Kp02986.fna	9	100	100	100	100	100	100	100	100	100
Kp02987.fna	9	100	100	100	100	100	100	100	100	100
Kp02988.fna	9	100	100	100	100	100	100	100	100	100
Kp02989.fna	9	100	100	100	100	100	100	100	100	100
Kp02990.fna	9	100	100	100	100	100	100	100	100	100
Kp02991.fna	9	100	100	100	100	100	100	100	100	100
Kp02992.fna	9	100	100	100	100	100	100	100	100	100
Kp02993.fna	9	100	100	100	100	100	100	100	100	100
Kp02994.fna	9	100	100	100	100	100	100	100	100	100
Kp02995.fna	9	100	100	100	100	100	100	100	100	100
Kp02996.fna	9	100	100	100	100	100	100	100	100	100
Kp02997.fna	8	.	100	100	100	100	100	100	100	100
Kp02998.fna	9	100	100	100	100	100	100	100	100	100
Kp02999.fna	9	100	100	100	100	100	100	100	100	100
Kp03000.fna	9	100	100	100	100	100	100	100	100	100
Kp03001.fna	9	100	100	100	100	100	100	100	100	100
Kp03002.fna	9	100	100	100	100	100	100	100	100	100
Kp03003.fna	9	100	100	100	100	100	100	100	100	100
Kp03004.fna	9	100	100	100	100	100	100	100	100	100
Kp03005.fna	9	100	100	100	100	100	100	100	100	100
Kp03006.fna	8	.	100	100	100	100	100	100	100	100
Kp03007.fna	9	100	100	100	100	100	100	100	100	100
Kp03008.fna	9	100	100	100	100	100	100	100	100	100
Kp03009.fna	9	100	100	100	100	100	100	100	100	100
Kp03010.fna	9	100	100	100	100	100	100	100	100	100
Kp03011.fna	9	100	100	100	100	100	100	100	100	100
Kp03012.fna	8	.	100	100	100	100	100	100	100	100
Kp03013.fna	9	100	100	100	100	100	100	100	100	100
Kp03014.fna	9	100	100	100	100	100	100	100	100	100
Kp03015.fna	8	.	100	100	100	100	100	100	100	100
Kp03016.fna	9	100	100	100	100	100	100	100	100	100
Kp03017.fna	9	100	100	100	100	100	100	100	100	100
Kp03018.fna	9	100	100	100	100	100	100	100	100	100
Kp03019.fna	9	100	100	100	100	100	100	100	100	100
Kp03020.fna	9	100	100	100	100	100	100	100	100	100
Kp03021.fna	9	100	100	100	100	100	100	100	100	100
Kp03022.fna	9	100	100	100	100	100	100	100	100	100
Kp03023.fna	9	100	100	100	100	100	100	100	100	100
Kp03024.fna	8	.	100	100	100	100	100	100	100	100
Kp03025.fna	9	100	100	100	100	100	100	100	100	100
Kp03026.fna	9	100	100	100	100	100	100	100	100	100
Kp03027.fna	9	100	100	100	100	100	100	100	100	100
Kp03028.fna	9	100	100	100	100	100	100	100	100	100
Kp03029.fna	9	100	100	100	100	100	100	100	100	100
Kp03030.fna	9	100	100	100	100	100	100	100	100	100
Kp03031.fna	9	100	100	100	100	100	100	100	100	100
Kp03032.fna	8	.	100	100	100	100	100	100	100	100
Kp03033.fna	9	100	100	100	100	100	100	100	100	100
Kp03034.fna	9	100	100	100	100	100	100	100	100	100
Kp03035.fna	9	100	100	100	100	100	100	100	100	100
Kp03036.fna	9	100	100	100	100	100	100	100	100	100
Kp03037.fna	9	100	100	100	100	100	100	100	100	100
Kp03038.fna	9	100	100	100	100	100	100	100	100	100
Kp03039.fna	9	100	100	100	100	100	100	100	100	100
Kp03040.fna	8	.	100	100	100	100	100	100	100	100
Kp03041.fna	9	100	100	100	100	100	100	100	100	100
Kp03042.fna	8	.	100	100	100	100	100	100	100	100
Kp03043.fna	9	100	100	100	100	100	100	100	100	100
Kp03044.fna	8	.	100	100	100	100	100	100	100	100
Kp03045.fna	9	100	100	100	100	100	100	100	100	100
Kp03046.fna	9	100	100	100	100	100	100	100	100	100
Kp03047.fna	9	100	100	100	100	100	100	100	100	100
Kp03048.fna	8	.	100	100	100	100	100	100	100	100
Kp03049.fna	9	100	100	100	100	100	100	100	100	100
Kp03050.fna	9	100	100	100	100	100	100	100	100	100
Kp03051.fna	9	100	100	100	100	100	100	100	100	100
Kp03052.fna	9	100	100	100	100	100	100	100	100	100
Kp03053.fna	9	100	100	100	100	100	100	100	100	100
Kp03054.fna	6	100	100	100	100	100	100	.	.	.
Kp03055.fna	9	100	100	100	100	100	100	100	100	100
Kp03056.fna	9	100	100	100	100	100	100	100	100	100
Kp03057.fna	9	100	100	100	100	100	100	100	100	100
Kp03058.fna	9	100	100	100	100	100	100	100	100	100
Kp03059.fna	9	100	100	100	100	100	100	100	100	100
Kp03060.fna	7	.	100	100	99.89	100	100	100	100	.
Kp03061.fna	9	99.77	100	100	99.89	100	100	100	100	100
Kp03062.fna	9	100	100	100	100	100	100	100	100	100
Kp03063.fna	9	100	100	100	100	100	100	100	100	100
Kp03064.fna	9	100	100	100	100	100	100	100	100	100
Kp03065.fna	8	.	100	100	100	100	100	100	100	100
Kp03066.fna	9	100	100	100	100	100	100	100	100	100
Kp03068.fna	9	100	100	100	100	100	100	100	100	100
Kp03069.fna	9	100	100	100	100	100	100	100	100	100
Kp03070.fna	9	100	100	100	100	100	100	100	100	100
Kp03071.fna	9	100	100	100	100	100	100	100	100	100
Kp03072.fna	9	100	100	100	100	100	100	100	100	100
Kp03073.fna	9	100	100	100	100	100	100	100	100	100
Kp03074.fna	9	100	100	100	100	100	100	100	100	100
Kp03075.fna	9	100	100	100	100	100	100	100	100	100
Kp03076.fna	9	100	100	100	100	100	100	100	100	100
Kp03077.fna	9	100	100	100	100	100	100	100	100	100
Kp03078.fna	9	100	100	100	100	100	100	100	100	100
Kp03079.fna	9	100	100	100	100	100	100	100	100	100
Kp03080.fna	9	100	100	100	100	100	100	100	100	100
Kp03081.fna	9	100	100	100	100	100	100	100	100	100
Kp03082.fna	9	100	100	100	100	100	100	100	100	100
Kp03083.fna	9	100	100	100	100	100	100	100	100	100
Kp03084.fna	9	100	100	100	100	100	100	100	100	100
Kp03085.fna	9	100	100	100	100	100	100	100	100	100
Kp03086.fna	9	100	100	100	100	100	100	100	100	100
Kp03087.fna	9	100	100	100	100	100	100	100	100	100
Kp03088.fna	9	100	100	100	100	100	100	100	100	100
Kp03089.fna	9	100	100	100	100	100	100	100	100	100
Kp03090.fna	9	100	100	100	100	100	100	100	100	100
Kp03091.fna	9	100	100	100	100	100	100	100	100	100
Kp03092.fna	9	100	100	100	100	100	100	100	100	100
Kp03093.fna	9	100	100	100	100	100	100	100	100	100
Kp03094.fna	9	100	100	100	100	100	100	100	100	100
Kp03095.fna	9	100	100	100	100	100	100	100	100	100
Kp03096.fna	9	100	100	100	100	100	100	100	100	100
Kp03097.fna	9	100	100	100	100	100	100	100	100	100
Kp03098.fna	9	100	100	100	100	100	100	100	100	100
Kp03099.fna	9	100	100	100	100	100	100	100	100	100
Kp03100.fna	9	100	100	100	100	100	100	100	100	100
Kp03101.fna	9	100	100	100	100	100	100	100	100	100
Kp03102.fna	9	100	100	100	100	100	100	100	100	100
Kp03103.fna	9	100	100	100	100	100	100	100	100	100
Kp03104.fna	9	100	100	100	100	100	100	100	100	100
Kp03105.fna	9	100	100	100	100	100	100	100	100	100
Kp03106.fna	9	100	100	100	100	100	100	100	100	100
Kp03107.fna	9	100	100	100	100	100	100	100	100	100
Kp03108.fna	9	100	100	100	100	100	100	100	100	100
Kp03109.fna	9	100	100	100	100	100	99.77	100	100	100
Kp03110.fna	8	.	100	100	100	100	100	100	100	100
Kp03111.fna	9	100	100	100	100.00;100.00	100.00;100.00	100	100	100	100
Kp03112.fna	9	100	100	100	100	100	100	100	100	100
Kp03113.fna	9	100	100	100	100	100	100	100	100	100
Kp03114.fna	9	100	100	100	100	100	100	100	100	100
Kp03115.fna	9	100	100	100	100	98.62	100	100	100	100
Kp03116.fna	9	100	100	100	100	100	100	100	100	100
Kp03117.fna	9	100	100	100	100	100	100	100	100	100
Kp03118.fna	9	100	100	100	100	100	100	100	100	100
Kp03119.fna	9	100	100	100	100	100	100	100	100	100
Kp03120.fna	9	100	100	100	100	100	100	100	100	100
Kp03121.fna	9	100	100	100	100	100	100	100	100	100
Kp03122.fna	9	100	100	100	100	100	100	100	100	100
Kp03123.fna	9	100	100	100	100	100	100	100	100	100
Kp03124.fna	9	100	100	100	100	100	100	100	100	100
Kp03125.fna	9	100	100	100	100	100	99.88	100	100	100
Kp03126.fna	9	100	100	100	100	100	100	100	100	100
Kp03127.fna	9	100	100	100	100	100	100	100	100	100
Kp03139.fna	9	100	100	100	100	100	100	100	100	100
Kp03140.fna	9	100	100	100	100	100	100	100	100	100
Kp03141.fna	9	100	100	100	100	100	100	100	100	100
Kp03143.fna	9	100	100	100	100	100	100	100	100	100
Kp03144.fna	9	100	100	100	100	100	100	100	100	100
Kp03145.fna	9	100	100	100	100	100	100	100	100	100
Kp03146.fna	9	100	100	100	100	100	100	100	100	100
Kp03147.fna	9	100	100	100	100	100	100	100	100	100
Kp03148.fna	9	100	100	100	100	100	100	100	100	100
Kp03149.fna	9	100	100	100	100	100	100	100	100	100
Kp03150.fna	9	100	100	100	100	100	100	100	100	100
Kp03151.fna	9	100	100	100	100	100	100	100	100	100
Kp03152.fna	9	100	100	100	100	100	100	100	100	100
Kp03153.fna	9	100	100	100	100	100	100	100	100	100
Kp03154.fna	9	100	100	100	100	100	100	100	100	100
Kp03155.fna	9	100	100	100	100	100	100	100	100	100
Kp03156.fna	9	100	100	100	100	100	100	100	100	100
Kp03157.fna	9	100	100	100	100	100	100	100	100	100
Kp03158.fna	9	100	100	100	100	100	100	100	100	100
Kp03160.fna	9	100	100	100	100	100	100	100	100	100
Kp03163.fna	9	100	100	100	100	100	100	100	100	100
Kp03164.fna	9	100	100	100	100	100	100	100	100	100
Kp03165.fna	9	100	100	100	100	100	100	100	100	100
Kp03166.fna	9	100	100	100	100	100	100	100	100	100
Kp03167.fna	9	100	100	100	100	100	100	100	100	100
Kp03169.fna	9	100	100	100	100	100	100	100	100	100
Kp03171.fna	9	100	100	100	100	100	100	100	100	100
Kp03172.fna	9	100	100	100	100	100	100	100	100	100
Kp03173.fna	9	100	100	100	100	100	100	100	100	100
Kp03174.fna	9	100	100	100	100	100	100	100	100	100
Kp03175.fna	9	100	100	100	100	100	100	100	100	100
Kp03179.fna	9	100	100	100	100	100	100	100	100	100
Kp03182.fna	9	100	100	100	100	100	100	100	100	100
Kp03184.fna	9	100	100	100	100	100	100	100	100	100
Kp03185.fna	9	100	100	100	100	100	100	100	100	100
Kp03186.fna	9	100	100	100	100	100	100	100	100	100
Kp03187.fna	9	100	100	100	100	100	100	100	100	100
Kp03188.fna	9	100	100	100	100	100	100	100	100	100
Kp03192.fna	9	100	100	100	100	100	100	100	100	100
Kp03193.fna	9	100	100	100	100	100	100	100	100	100
Kp03194.fna	9	100	100	100	100	100	100	100	100	100
Kp03195.fna	9	100	100	100	100	100	100	100	100	100
Kp03196.fna	8	.	100	100	100	100	100	100	100	100
Kp03197.fna	9	100	100	100	100	100	100	100	100	100
Kp03198.fna	9	100	100	100	100	100	100	100	100	100
Kp03199.fna	9	100	100	100	100	100	100	100	100	100
Kp03200.fna	9	100	100	100	100	100	100	100	100	100
Kp03201.fna	9	100	100	100	100	100	100	100	100	100
Kp03203.fna	9	100	100	100	100	100	100	100	100	100
Kp03204.fna	7	.	100	100	99.89	100	.	100	100	100
Kp03205.fna	9	100	100	100	100	100	100	100	100	100
Kp03206.fna	8	.	100	100	100	100	100	100	100	100
Kp03208.fna	7	.	99.56	100	100	100	.	100	100	100
Kp03209.fna	9	100	100	100	100	100	100	100	100	100
Kp03210.fna	9	100	100	100	100	100	100	100	100	100
Kp03211.fna	9	100	100	100	100	100	100	100	100	100
Kp03212.fna	9	100	100	100	100	100	100	100	100	100
Kp03213.fna	8	.	100	100	100	100	100	100	100	100
Kp03214.fna	9	100	100	100	100	100	100	100	100	100
Kp03215.fna	9	100	100	100	100	100	100	100	100	100
Kp03216.fna	9	100	100	100	100	100	100	100	100	100
Kp03217.fna	9	100	100	100	100	100	100	100	100	100
Kp03218.fna	9	100	100	100	100	100	100	100	100	100
Kp03219.fna	9	100	100	100	100	100	100	100	100	100
Kp03220.fna	9	100	100	100	100	100	100	100	100	100
Kp03221.fna	9	100	100	100	100	100	100	100	100	100
Kp03222.fna	9	100	100	100	100	100	100	100	100	100
Kp03223.fna	9	100	100	100	100	100	100	100	100	100
Kp03224.fna	9	96.11	100	100	100	100	100	100	100	100
Kp03226.fna	8	.	100	100	100	100	100	100	100	100
Kp03227.fna	9	100	100	100	100	100	100	100	100	100
Kp03228.fna	9	100	100	100	100	100	100	100	100	100
Kp03229.fna	9	100	100	100	100	100	100	100	100	100
Kp03230.fna	8	.	100	100	100	100	100	100	100	100
Kp03231.fna	8	.	100	100	100	100	100	100	100	100
Kp03232.fna	9	100	100	100	100	100	100	100	100	100
Kp03233.fna	9	100	100	100	100	100	100	100	100	100
Kp03234.fna	9	100	100	100	100	100	100	100	100	100
Kp03235.fna	8	.	100	100	100	100	100	100	100	100
Kp03236.fna	9	100	100	100	100	100	100	100	100	100
Kp03237.fna	9	100	100	100	100	100	100	100	100	100
Kp03238.fna	8	.	100	100	100	100	100	100	100	100
Kp03239.fna	9	100	100	100	100	100	100	100	100	100
Kp03240.fna	9	100	100	100	100	100	100	100	100	100
Kp03241.fna	9	100	100	100	100	100	100	100	100	100
Kp03242.fna	9	100	100	100	100	100	100	100	100	100
Kp03243.fna	9	100	100	100	100	100	100	100	100	100
Kp03244.fna	9	100	100	100	100	100	100	100	100	100
Kp03245.fna	8	.	100	100	100	100	100	100	100	100
Kp03246.fna	9	100	100	100	100	100	100	100	100	100
Kp03247.fna	9	100	100	100	100	100	100	100	100	100
Kp03248.fna	8	.	100	100	100	100	100	100	100	100
Kp03249.fna	9	100	100	100	100	100	100	100	100	100
Kp03250.fna	9	100	100	100	100	100	100	100	100	100
Kp03251.fna	9	100	100	100	100	100	100	100	100	100
Kp03252.fna	9	100	100	100	100	100	100	100	100	100
Kp03253.fna	9	100	100	100	100	100	100	100	100	100
Kp03254.fna	9	100	100	100	100	100	100	99.91	100	100
Kp03255.fna	9	100	100	100	100	100	100	100	100	100
Kp03256.fna	9	100	100	100	100	100	100	100	100	100
Kp03257.fna	9	99.77	100	100	100	100	100	100	100	100
Kp03258.fna	9	100	100	100	100	100	100	100	100	100
Kp03259.fna	9	100	100	100	100	100	100	100	100	100
Kp03260.fna	8	.	100	100	100	100	100	100	100	100
Kp03261.fna	9	100	100	100	100	100	100	100	100	100
Kp03262.fna	9	100	100	100	100	100	100	100	100	100
Kp03263.fna	9	100	100	100	100	100	100	100	100	100
Kp03264.fna	9	100	100	100	100	100	100	100	100	100
Kp03265.fna	9	100	100	100	100	100	100	100	100	100
Kp03266.fna	9	100	100	100	100	100	100	100	100	100
Kp03267.fna	9	100	100	100	100	100	100	100	100	100
Kp03268.fna	9	100	100	100	100	100	100	100	100	100
Kp03269.fna	9	100	100	100	100	100	100	100	100	100
Kp03270.fna	9	100	100	100	100	100	100	100	100	100
Kp03271.fna	8	.	100	100	100	100	100	100	100	100
Kp03272.fna	9	100	100	100	100	100	100	100	100	100
Kp03273.fna	9	100	100	100	100	100	100	100	100	100
Kp03274.fna	9	100	100	100	100	100	100	100	100	100
Kp03275.fna	9	100	100	100	100	100	100	100	100	100
Kp03276.fna	9	100	100	100	100	100	100	100	100	100
Kp03277.fna	8	.	100	100	100	100	100	100	100	100
Kp03278.fna	9	100	100	100	100	100	100	100	100	100
Kp03279.fna	9	100	100	100	100	100	100	100	100	100
Kp03280.fna	8	.	100	100	100	100	100	100	100	100
Kp03281.fna	9	100	100	100	100	100	100	100	100	100
Kp03282.fna	8	.	100	100	100	100	100	100	100	100
Kp03283.fna	9	100	100	100	100	100	100	100	100	100
Kp03284.fna	9	100	100	100	100	100	100	100	100	100
Kp03285.fna	9	100	100	100	100	100	100	100	100	100
Kp03286.fna	9	100	100	100	100	100	100	100	100	100
Kp03287.fna	9	100	100	100	100	100	100	100	100	100
Kp03288.fna	9	100	100	100	100	100	100	100	100	100
Kp03289.fna	9	100	100	100	100	100	100	100	100	100
Kp03290.fna	9	100	100	100	100	100	100	100	100	100
Kp03291.fna	9	100	100	100	100	100	100	100	100	100
Kp03292.fna	9	100	100	100	100	100	100	100	100	100
Kp03293.fna	9	100	100	100	100	100	100	100	100	100
Kp03294.fna	9	100	100	100	100	100	100	100	100	100
Kp03295.fna	9	100	100	100	100	100	100	100	100	100
Kp03296.fna	9	100	100	100	100	100	100	100	100	100
Kp03297.fna	9	100	100	100	100	100	100	100	100	100
Kp03298.fna	9	100	100	100	100	100	100	100	100	100
Kp03299.fna	9	100	100	100	100	100	100	100	100	100
Kp03300.fna	9	100	100	100	100	100	100	100	100	100
Kp03301.fna	9	100	100	100	100	100	100	100	100	100
Kp03302.fna	9	100	100	100	100	100	100	100	100	100
Kp03303.fna	9	100	100	100	100	100	100	100	100	100
Kp03304.fna	9	100	100	100	100	100	100	100	100	100
Kp03305.fna	9	100	100	100	100	100	100	100	100	100
Kp03306.fna	9	100	100	100	100	100	100	100	100	100
Kp03307.fna	9	100	100	100	100	100	100	100	100	100
Kp03308.fna	9	100	100	100	100	100	100	100	100	100
Kp03309.fna	9	100	100	100	100	100	100	100	100	100
Kp03310.fna	9	100	100	100	100	100	100	100	100	100
Kp03311.fna	9	100	100	100	100	100	100	100	100	100
Kp03312.fna	9	100	100	100	100	100	100	100	100	100
Kp03313.fna	9	100	100	100	100	100	100	100	100	100
Kp03314.fna	9	100	100	100	100	100	100	100	100	100
Kp03315.fna	9	100	100	100	100	100	100	100	100	100
Kp03316.fna	9	100	100	100	100	100	100	100	100	100
Kp03317.fna	9	100	100	100	100	100	100	100	100	100
Kp03318.fna	9	100	100	100	100	100	100	100	100	100
Kp03319.fna	9	100	100	100	100	100	100	100	100	100
Kp03320.fna	9	100	100	100	100	100	100	100	100	100
Kp03321.fna	9	100	100	100	100	100	100	100	100	100
Kp03322.fna	9	100	100	100	100	100	100	100	100	100
Kp03323.fna	9	100	100	100	100	100	100	100	100	100
Kp03324.fna	9	100	100	100	100	100	100	100	100	100
Kp03325.fna	9	100	100	100	100	100	100	100	100	100
Kp03326.fna	9	100	100	100	100	100	100	100	100	100
Kp03327.fna	9	100	100	100	100	100	100	100	100	100
Kp03328.fna	9	100	100	100	100	100	100	100	100	100
Kp03329.fna	9	100	100	100	100	100	100	100	100	100
Kp03330.fna	9	100	100	100	100	100	100	100	100	100
Kp03331.fna	9	100	100	100	100	100	100	100	100	100
Kp03332.fna	8	.	100	100	100	100	100	100	100	100
Kp03333.fna	9	100	100	100	100	100	100	100	100	100
Kp03334.fna	9	100	100	100	100	100	100	100	100	100
Kp03335.fna	9	100	100	100	100	100	100	100	100	100
Kp03336.fna	9	100	100	100	100	100	100	100	100	100
Kp03337.fna	9	100	100	100	100	100	100	100	100	100
Kp03338.fna	9	100	100	100	100	100	100	100	100	100
Kp03339.fna	9	100	100	100	100	100	100	100	100	100
Kp03340.fna	9	100	100	100	100	100	100	100	100	100
Kp03341.fna	8	.	100	100	100	100	100	100	100	100
Kp03342.fna	8	.	100	100	100	100	100	100	100	100
Kp03343.fna	9	100	100	100	100	100	100	100	100	100
Kp03344.fna	9	100	100	100	100	100	100	100	100	100
Kp03345.fna	9	100	100	100	100	100	100	100	100	100
Kp03346.fna	9	100	100	100	100	100	100	100	100	100
Kp03347.fna	9	100	100	100	100	100	100	100	100	100
Kp03348.fna	9	100	100	100	100	100	100	100	100	100
Kp03349.fna	9	100	100	100	100	100	100	100	100	100
Kp03350.fna	9	100	100	100	100	100	100	100	100	100
Kp03351.fna	9	100	100	100	100	100	100	100	100	100
Kp03352.fna	9	100	100	100	100	100	100	100	100	100
Kp03353.fna	9	100	100	100	100	100	100	100	100	100
Kp03354.fna	9	100	100	100	100	100	100	100	100	100
Kp03355.fna	9	100	100	100	100	100	100	100	100	100
Kp03356.fna	9	100	100	100	100	100	100	100	100	100
Kp03357.fna	9	100	100	100	100	100	100	100	100	100
Kp03358.fna	9	100	100	100	100	100	100	100	100	100
Kp03359.fna	9	100	100	100	100	100	100	100	100	100
Kp03360.fna	9	100	100	100	100	100	100	100	100	100
Kp03361.fna	9	100	100	100	100	100	100	100	100	100
Kp03362.fna	9	100	100	100	100	100	100	100	100	100
Kp03363.fna	9	100	100	100	100	100	100	100	100	100
Kp03364.fna	9	100	100	100	100	100	100	100	100	100
Kp03365.fna	9	99.77	100	100	100	100	100	100	100	100
Kp03366.fna	9	100	100	100	100	100	100	100	100	100
Kp03368.fna	9	100	100	100	100	100	100	100	100	100
Kp03369.fna	9	100	100	100	100	100	100	100	100	100
Kp03370.fna	9	100	100	100	100	100	100	100	100	100
Kp03371.fna	9	100	100	100	100	100	100	100	100	100
Kp03372.fna	9	100	100	100	100	100	100	100	100	100
Kp03373.fna	9	100	100	100	100	100	100	100	100	100
Kp03374.fna	8	.	100	100	100	100	100	100	100	100
Kp03375.fna	9	100	100	100	100	100	100	100	100	100
Kp03376.fna	9	100	100	100	100	100	100	100	100	100
Kp03377.fna	8	.	100	100	100	100	100	100	100	100
Kp03378.fna	9	100	100	100	100	100	100	100	100	100
Kp03379.fna	9	100	100	100	100	100	100	100	100	100
Kp03380.fna	9	100	100	100	100	100	100	100	100	100
Kp03381.fna	9	100	100	100	100	100	100	100	100	100
Kp03382.fna	9	100	100	100	100	100	100	100	100	100
Kp03383.fna	9	100	100	100	100	100	100	100	100	100
Kp03384.fna	9	100	100	100	100	100	100	100	100	100
Kp03385.fna	9	100	100	100	100	100	100	100	100	100
Kp03386.fna	8	.	100	100	100	100	100	100	100	100
Kp03387.fna	9	100	100	100	100	100	100	100	100	100
Kp03388.fna	8	.	100	100	100	100	100	100	100	100
Kp03389.fna	9	100	100	100	100	100	100	100	100	100
Kp03390.fna	9	100	100	100	100	100	100	100	100	100
Kp03391.fna	9	100	100	100	100	100	100	100	100	100
Kp03392.fna	9	100	100	100	100	100	100	100	100	100
Kp03393.fna	9	100	100	100	100	100	100	100	100	100
Kp03394.fna	8	.	100	100	100	100	100	100	100	100
Kp03395.fna	8	.	100	100	100	100	100	100	100	100
Kp03396.fna	9	100	100	100	100	100	100	100	100	100
Kp03397.fna	9	100	100	100	100	100	100	100	100	100
Kp03398.fna	9	100	100	100	100	100	100	100	100	100
Kp03399.fna	8	.	100	100	100	100	100	100	100	100
Kp03400.fna	9	100	100	100	100	100	100	100	100	100
Kp03401.fna	9	100	100	100	100	100	100	100	100	100
Kp03402.fna	9	100	100	100	100	100	100	100	100	100
Kp03403.fna	9	100	100	100	100	100	100	100	100	100
Kp03404.fna	9	100	100	100	100	100	100	100	100	100
Kp03405.fna	8	.	100	100	100	100	100	100	100	100
Kp03406.fna	9	100	100	100	100	100	100	100	100	100
Kp03407.fna	9	100	100	100	100	100	100	100	100	100
Kp03408.fna	9	100	100	100	100	100	100	100	100	100
Kp03409.fna	9	100	100	100	100	100	100	100	100	100
Kp03410.fna	9	100	100	100	100	100	100	100	100	100
Kp03411.fna	9	100	100	100	100	100	100	100	100	100
Kp03412.fna	9	100	100	100	100	100	100	100	100	100
Kp03413.fna	9	100	100	100	100	100	100	100	100	100
Kp03414.fna	9	100	100	100	100	100	100	100	100	100
Kp03415.fna	9	100	100	100	100	100	100	100	100	100
Kp03416.fna	9	100	100	100	100	100	100	100	100	100
Kp03417.fna	9	100	100	100	100	100	100	100	100	100
Kp03418.fna	9	100	100	100	100	100	100	100	100	100
Kp03419.fna	8	.	100	100	100	100	100	100	100	100
Kp03420.fna	8	.	100	100	100	100	100	100	100	100
Kp03421.fna	9	100	100	100	100	100	100	100	100	100
Kp03422.fna	9	100	100	100	100	100	100	100	100	100
Kp03423.fna	9	100	100	100	100	100	100	100	100	100
Kp03424.fna	9	100	100	100	100	100	100	100	100	100
Kp03425.fna	9	100	100	100	100	100	100	100	100	100
Kp03426.fna	9	100	100	100	100	100	100	100	100	100
Kp03427.fna	9	100	100	100	100	100	100	100	100	100
Kp03428.fna	9	100	100	100	100	100	100	100	100	100
Kp03429.fna	9	100	100	100	100	100	100	100	100	100
Kp03430.fna	9	100	100	100	100	100	100	100	100	100
Kp03431.fna	9	100	100	100	100	100	100	100	100	100
Kp03432.fna	9	100	100	100	100	100	100	100	100	100
Kp03433.fna	9	100	100	100	100	100	100	100	100	100
Kp03434.fna	9	100	100	100	100	100	100	100	100	100
Kp03435.fna	9	100	100	100	100	100	100	100	100	100
Kp03436.fna	9	100	100	100	100	100	100	100	100	100
Kp03437.fna	9	100	100	100	100	100	100	100	100	100
Kp03438.fna	9	100	100	100	100	100	100	100	100	100
Kp03439.fna	9	100	100	100	100	100	100	100	100	100
Kp03440.fna	9	100	100	100	100	100	100	100	100	100
Kp03441.fna	9	100	100	100	100	100	100	100	100	100
Kp03442.fna	9	100	100	100	100	100	100	100	100	100
Kp03443.fna	9	100	100	100	100	100	100	100	100	100
Kp03444.fna	9	100	100	100	100	100	100	100	100	100
Kp03445.fna	9	100	100	100	100	100	100	100	100	100
Kp03446.fna	9	100	100	100	100	100	100	100	100	100
Kp03447.fna	9	100	100	100	100	100	100	100	100	100
Kp03448.fna	9	100	100	100	100	100	100	100	100	100
Kp03449.fna	9	100	100	100	100	100	100	100	100	100
Kp03450.fna	9	100	100	100	100	99.85	100	100	100	100
Kp03453.fna	8	.	100	100	100	100	100	100	100	100
Kp03454.fna	8	.	100	100	100	100	100	100	100	100
Kp03455.fna	9	100	100	100	100	100	100	100	100	100
Kp03456.fna	9	100	100	100	100	100	100	100	100	100
Kp03458.fna	9	100	100	100	100	100	100	100	100	100
Kp03459.fna	9	100	100	100	100	100	100	100	100	100
Kp03460.fna	9	100	100	100	100	100	100	100	100	100
Kp03461.fna	9	100	100	100	100	100	100	100	100	100
Kp03462.fna	9	100	100	100	100	100	100	100	100	100
Kp03463.fna	9	100	100	100	100	100	100	100	100	100
Kp03464.fna	9	100	100	100	100	100	100	100	100	100
Kp03465.fna	9	100	100	100	100	100	100	100	100	100
Kp03466.fna	9	100	100	100	100	100	100	100	100	100
Kp03467.fna	9	100	100	100	100	100	100	100	100	100
Kp03468.fna	9	100	100	100	100	100	100	100	100	100
Kp03469.fna	9	100	100	100	100	100	100	100	100	100
Kp03470.fna	8	.	100	100	100	100	100	100	100	100
Kp03471.fna	9	100	100	100	100	100	100	100	100	100
Kp03473.fna	9	100	100	100	100	100	100	100	100	100
Kp03474.fna	9	100	100	100	100	100	100	100	100	100
Kp03475.fna	9	100	100	100	100	100	100	100	100	100
Kp03476.fna	9	100	100	100	100	100	100	100	100	100
Kp03489.fna	9	100	100	100	100	100	100	100	100	100
Kp03490.fna	9	100	100	100	100	100	100	100	100	100
Kp03491.fna	9	100	100	100	100	100	100	100	100	100
Kp03492.fna	9	100	100	100	100	100	100	100	100	100
Kp03493.fna	9	100	100	100	100	100	100	100	100	100
Kp03494.fna	9	100	100	100	100	100	100	100	100	100
Kp03495.fna	9	100	100	100	100	100	100	100	100	100
Kp03496.fna	9	100	100	100	100	100	100	100	100	100
Kp03497.fna	9	100	100	100	100	100	100	100	100	100
Kp03498.fna	8	.	100	100	100	100	100	100	100	100
Kp03500.fna	9	100	100	100	100	100	100	100	100	100
Kp03501.fna	9	100	100	100	100	100	100	100	100	100
Kp03502.fna	9	100	100	100	100	100	100	100	100	100
Kp03503.fna	9	100	100	100	100	100	100	100	100	100
Kp03504.fna	9	100	100	100	100	100	100	100	100	100
Kp03505.fna	9	100	100	100	100	100	100	100	100	100
Kp03507.fna	9	100	100	100	100	100	100	100	100	100
Kp03513.fna	9	100	100	100	100	100	100	100	100	100
Kp03514.fna	9	100	100	100	100	100	100	100	100	100
Kp03515.fna	9	100	100	100	100	100	100	100	100	100
Kp03516.fna	9	100	100	100	100	100	100	100	100	100
Kp03517.fna	9	100	100	100	100	100	100	100	100	100
Kp03518.fna	9	100	100	100	100	100	100	100	100	100
Kp03519.fna	9	100	100	100	100	100	100	100	100	100
Kp03520.fna	9	100	100	100	100	100	100	100	100	100
Kp03521.fna	9	95.76	100	100	100	100	100	100	100	100
Kp03522.fna	9	100	100	100	100	100	100	100	100	100
Kp03523.fna	9	100	100	100	100	100	100	100	100	100
Kp03525.fna	9	100	100	100	100	100	100	100	100	100
Kp03526.fna	8	.	100	100	100	100	100	100	100	100
Kp03527.fna	9	100	100	100	100	100	100	100	100	100
Kp03528.fna	9	100	100	100	100	100	100	100	100	100
Kp03529.fna	9	100	100	100	100	100	100	100	100	100
Kp03530.fna	9	100	100	100	100	100	100	100	100	100
Kp03531.fna	8	.	100	100	100	100	100	100	100	100
Kp03532.fna	9	100	100	100	100	100	100	100	100	100
Kp03533.fna	9	100	100	100	100	100	100	100	100	100
Kp03534.fna	9	100	100	100	100	100	100	100	100	100
Kp03535.fna	9	100	100	100	100	100	100	100	100	100
Kp03536.fna	9	100	100	100	100	100	100	100	100	100
Kp03537.fna	9	100	100	100	100	100	100	100	100	100
Kp03538.fna	8	.	100	100	100	100	100	100	100	100
Kp03539.fna	9	100	100	100	100	100	100	100	100	100
Kp03540.fna	9	100	100	100	100	100	100	100	100	100
Kp03541.fna	9	100	100	100	100	100	100	100	100	100
Kp03542.fna	9	100	100	100	100	100	100	100	100	100
Kp03543.fna	9	100	100	100	100	100	100	100	100	100
Kp03544.fna	9	100	100	100	100	100	100	100	100	100
Kp03545.fna	9	100	100	100	100	100	100	100	100	100
Kp03546.fna	9	100	100	100	100	100	100	100	100	100
Kp03547.fna	9	100	100	100	100	100	100	100	100	100
Kp03548.fna	9	100	100	100	100	100	100	100	100	100
Kp03550.fna	9	100	100	100	100	100	100	100	100	100
Kp03551.fna	9	100	100	100	100	100	100	100	100	100
Kp03552.fna	9	100	100	100	100	100	100	100	100	100
Kp03553.fna	9	100	100	100	100	100	100	100	100	100
Kp03554.fna	9	100	100	100	100	100	100	100	100	100
Kp03555.fna	9	100	100	100	100	100	100	100	100	100
Kp03556.fna	9	100	100	100	100	100	100	100	100	100
Kp03557.fna	9	100	100	100	100	100	100	100	100	100
Kp03558.fna	9	100	100	100	100	100	100	100	100	100
Kp03559.fna	9	100	100	100	100	100	100	100	100	100
Kp03560.fna	9	100	100	100	100	100	100	100	100	100
Kp03561.fna	9	100	100	100	100	100	100	100	100	100
Kp03562.fna	9	100	100	100	100	100	100	100	100	100
Kp03563.fna	9	100	100	100	100	100	100	100	100	100
Kp03564.fna	9	100	100	100	100	100	100	100	100	100
Kp03565.fna	9	100	100	100	100	100	100	100	100	100
Kp03566.fna	9	100	100	100	100	100	100	100	100	100
Kp03567.fna	9	100	100	100	100	96.94	100	100	100	100
Kp03568.fna	9	100	100	100	100	100	100	100	100	100
Kp03569.fna	9	100	100	99.73	100	100	100	100	100	100
Kp03572.fna	9	100	100	100	100	100	100	100	100	100
Kp03573.fna	9	99.89	100	100	100	100	100	100	100	100
Kp03574.fna	9	100	100	100	100	100	100	100	100	100
Kp03575.fna	9	100	100	100	100	98.62	100	100	100	100
Kp03576.fna	9	100	100	100	100	100	100	100	100	100
Kp03578.fna	9	100	100	100	100	100	100	100	100	100
Kp03580.fna	9	100	100	100	100	100	100	100	100	100
Kp03581.fna	9	100	100	100	100	100	100	100	100	100
Kp03589.fna	9	100	100	100	100	100	100	100	100	100
Kp03592.fna	9	100	100	100	100	100	100	100	100	100
Kp03593.fna	9	100	100	100	100	100	100	100	100	100
Kp03594.fna	9	100	100	95.08	100	100	100	100	100	100
Kp03595.fna	9	100	100	100	100	100	100	100	100	100
Kp03596.fna	9	100	100	100	100	100	100	100	100	100
Kp03597.fna	9	100	100	100	100	100	100	100	100	100
Kp03598.fna	9	100	100	100	100	100	100	100	100	100
Kp03599.fna	9	100	100	100	100	100	100	100	100	100
Kp03600.fna	9	100	100	100	100	100	100	100	100	100
Kp03601.fna	9	100	100	100	100	100	100	100	100	100
Kp03603.fna	9	100	100	100	100	100	100	100	100	100
Kp03604.fna	9	100	100	100	100	100	100	100	100	100
Kp03605.fna	9	100	100	100	100	100	100	100	100	100
Kp03606.fna	9	100	100	100	100	100	100	100	100	100
Kp03607.fna	9	100	100	100	100	100	100	100	100	100
Kp03608.fna	8	.	100	100	100	100	100	100	100	100
Kp03609.fna	9	100	100	100	100	100	100	100	100	100
Kp03610.fna	8	.	100	100	100	100	100	100	100	100
Kp03611.fna	9	100	100	100	100	100	100	100	100	100
Kp03613.fna	9	100	100	100	100	100	100	100	100	100
Kp03614.fna	9	100	100	100	100	100	100	100	100	100
Kp03615.fna	9	100	100	100	100	100	100	100	100	100
Kp03616.fna	9	100	100	100	100	100	100	100	100	100
Kp03617.fna	9	100	100	100	100	100	100	100	100	100
Kp03618.fna	9	99.77	100	100	100	100	100	100	100	100
Kp03619.fna	8	.	100	100	100	100	100	100	100	100
Kp03620.fna	8	.	100	100	100	100	100	100	100	100
Kp03621.fna	9	100	100	100	100	100	100	100	100	100
Kp03622.fna	9	100	100	100	100	100	100	100	100	100
Kp03623.fna	9	100	100	100	100	100	100	100	100	100
Kp03624.fna	8	.	100	100	100	100	100	100	100	100
Kp03625.fna	9	100	100	100	100	100	100	100	100	100
Kp03626.fna	8	.	100	100	100	100	100	100	100	100
Kp03627.fna	8	.	100	100	100	100	100	100	100	100
Kp03628.fna	8	.	100	100	100	100	100	100	100	100
Kp03629.fna	8	.	100	100	100	100	100	100	100	100
Kp03630.fna	8	.	100	100	100	100	100	100	100	100
Kp03631.fna	8	.	100	100	100	100	100	100	100	100
Kp03633.fna	8	.	100	100	100	100	100	100	100	100
Kp03634.fna	8	.	100	100	100	100	100	100	100	100
Kp03635.fna	8	.	100	100	100	100	100	100	100	100
Kp03636.fna	9	100	100	100	100	100	100	100	100	100
Kp03637.fna	9	100	100	100	100	100	100	100	100	100
Kp03638.fna	9	100	100	100	100	82.72	100	100	100	100
Kp03639.fna	9	100	100	100	100	100	100	100	100	100
Kp03640.fna	9	100	100	100	100	100	100	100	100	100
Kp03642.fna	8	100	100	100	100	.	100	100	100	100
Kp03644.fna	9	100	100	100	100	100	100	100	100	100
Kp03645.fna	8	.	100	100	100	100	100	100	100	100
Kp03648.fna	9	100	100	100	100	100	100	100	100	100
Kp03649.fna	9	100	100	100	100	100	100	100	100	100
Kp03650.fna	9	100	100	100	100	100	100	100	100	100
Kp03651.fna	9	99.77	100	100	100	100	100	100	100	100
Kp03652.fna	9	99.77	100	100	100	100	100	100	100	100
Kp03655.fna	8	.	100	100	100	100	100	100	100	100
Kp03656.fna	8	.	100	100	100	100	100	100	100	100
Kp03658.fna	9	99.77	100	100	100	100	100	100	100	100
Kp03659.fna	9	100	100	100	100	100	100	100	100	100
Kp03660.fna	9	100	100	100	100	100	100	100	100	100
Kp03661.fna	9	100	100	100	100	100	100	100	100	100
Kp03662.fna	8	.	100	100	100	100	100	100	100	100
Kp03663.fna	9	100	100	100	100	100	100	100	100	100
Kp03664.fna	9	100	100	100	100	100	100	100	100	100
Kp03665.fna	8	.	100	100	100	100	100	100	100	100
Kp03666.fna	8	.	100	100	100	100	100	100	100	100
Kp03667.fna	8	.	100	100	100	100	100	100	100	100
Kp03668.fna	8	.	100	100	100	100	100	100	100	100
Kp03669.fna	9	99.77	100	100	100	100	100	100	100	100
Kp03670.fna	9	100	100	100	100	100	100	100	100	100
Kp03671.fna	9	100	100	100	100	100	100	100	100	100
Kp03672.fna	9	100	100	100	100	100	100	100	100	100
Kp03673.fna	9	100	100	100	100	100	100	100	100	100
Kp03674.fna	9	100	100	100	100	100	100	100	100	100
Kp03675.fna	8	.	100	100	100	100	100	100	100	100
Kp03676.fna	9	100	100	100	100	100	100	100	100	100
Kp03677.fna	9	100	100	100	100	100	100	100	100	100
Kp03678.fna	9	100	100	100	100	100	100	100	100	100
Kp03679.fna	9	100	100	100	100	100	100	100	100	100
Kp03680.fna	9	100	100	100	100	100	100	100	100	100
Kp03682.fna	9	100	100	100	100	100	100	100	100	100
Kp03683.fna	9	100	100	100	100	100	100	100	100	100
Kp03685.fna	9	100	100	100	100	100	100	100	100	100
Kp03686.fna	9	100	100	100	100	100	100	100	100	100
Kp03688.fna	9	100	100	100	100	100	100	100	100	100
Kp03689.fna	9	100	99.56	100	100	100	100	100	100	100
Kp03690.fna	9	100	100	100	100	100	100	100	100	100
Kp03691.fna	9	100	100	100	100	100	100	99.91	100	100
Kp03692.fna	9	100	100	100	100	100	100	100	100	100
Kp03693.fna	9	100	100	100	100	100	100	99.91	100	100
Kp03694.fna	9	100	100	100	100	100	100	99.91	100	100
Kp03695.fna	9	100	100	100	100	100	100	99.91	100	100
Kp03696.fna	9	100	100	100	100	100	100	100	100	100
Kp03697.fna	9	100	100	100	100	100	100	100	100	100
Kp03698.fna	9	100	100	100	100	100	100	100	100	100
Kp03699.fna	9	100	100	100	100	100	100	100	100	100
Kp03700.fna	9	100	100	100	100	100	99.88	100	100	100
Kp03702.fna	8	.	100	100	100	100	100	100	100	100
Kp03703.fna	9	100	100	100	100	97.09	100	100	100	100
Kp03704.fna	9	100	100	100	100	100	100	100	100	100
Kp03705.fna	9	100	100	100	100	100	100	100	100	100
Kp03706.fna	9	100	100	100	100	100	100	100	100	100
Kp03707.fna	9	100	100	100	100	100	100	100	100	100
Kp03708.fna	9	100	100	100	100	100	100	100	100	100
Kp03710.fna	9	100	100	100	100	100	100	100	100	100
Kp03711.fna	9	100	100	100	100	100	100	100	100	100
Kp03712.fna	9	100	100	100	100	100	100	100	100	100
Kp03713.fna	9	100	100	100	100	100	100	100	100	100
Kp03714.fna	9	100	100	100	100	100	100	100	100	100
Kp03715.fna	8	.	100	100	100	100	100	100	100	100
Kp03716.fna	9	100	100	100	100	100	100	100	100	100
Kp03717.fna	8	.	100	100	100	100	100	100	100	100
Kp03718.fna	9	100	100	100	100	100	100	100	100	100
Kp03719.fna	9	100	100	100	100	100	100	100	100	100
Kp03720.fna	9	100	100	100	100	100	100	100	100	100
Kp03721.fna	9	100	100	100	100	100	100	100	100	100
Kp03722.fna	9	100	100	100	100	100	100	100	100	100
Kp03723.fna	9	100	100	100	100	100	100	100	100	100
Kp03724.fna	9	100	100	100	100	100	100	100	100	100
Kp03725.fna	9	100	100	100	100	100	100	100	100	100
Kp03726.fna	9	100	100	100	100	100	100	100	100	100
Kp03727.fna	9	100	100	100	100	100	100	100	100	100
Kp03728.fna	9	100	100	100	100	100	100	100	100	100
Kp03730.fna	9	100	100	100	100	100	100	100	100	100
Kp03733.fna	9	100	100	100	100	100	100	100	100	100
Kp03734.fna	8	.	100	100	100	100	100	100	100	100
Kp03735.fna	9	100	100	100	100	100	100	100	100	100
Kp03736.fna	9	100	100	100	100	100	100	100	100	100
Kp03738.fna	9	100	100	100	100	100	100	100	100	100
Kp03739.fna	8	.	100	100	100	100	99.42	100	100	100
Kp03740.fna	9	100	100	100	100	100	100	100	100	100
Kp03741.fna	9	100	100	100	100	100	100	100	100	100
Kp03742.fna	9	100	100	100	100	100	100	100	100	100
Kp03743.fna	9	100	100	100	100	100	100	100	100	100
Kp03744.fna	9	100	100	100	100	100	100	100	100	100
Kp03745.fna	9	100	100	100	100	100	100	100	100	100
Kp03746.fna	9	100	100	100	100	100	100	100	100	100
Kp03747.fna	7	.	99.56	100	100	100	.	100	100	100
Kp03748.fna	9	100	100	100	100	100	100	100	100	100
Kp03749.fna	9	100	100	100	100	100	100	100	100	100
Kp03750.fna	8	.	100	100	100	100	100	100	100	100
Kp03751.fna	9	100	100	100	100	100	100	100	100	100
Kp03753.fna	8	.	100	100	99.89	100	99.42	100	100	100
Kp03754.fna	9	100	100	100	100	100	100	100	100	100
Kp03755.fna	9	100	100	100	100	100	100	100	100	100
Kp03756.fna	9	100	100	100	100	100	100	100	100	100
Kp03757.fna	9	100	100	100	100	100	100	100	100	100
Kp03758.fna	9	100	100	100	100	100	100	100	100	100
Kp03759.fna	9	100	100	100	100	100	100	100	100	100
Kp03760.fna	9	100	100	100	100	100	100	100	100	100
Kp03761.fna	9	100	100	100	100	100	100	100	100	100
Kp03762.fna	9	100	100	100	100	100	100	100	100	100
Kp03763.fna	9	100	100	100	100	100	100	100	100	100
Kp03764.fna	9	100	100	100	100	100	100	100	100	100
Kp03765.fna	9	100	100	100	100	100	100	100	100	100
Kp03766.fna	9	100	100	100	100	100	100	100	100	100
Kp03767.fna	9	100	100	100	100	100	100	100	100	100
Kp03768.fna	9	100	100	100	100	100	100	100	100	100
Kp03769.fna	9	100	100	100	100	100	100	100	100	100
Kp03770.fna	9	100	100	100	100	100	100	100	100	100
Kp03771.fna	9	99.77	100	100	100	100	100	100	100	100
Kp03772.fna	8	.	100	100	100	100	100	100	100	100
Kp03773.fna	9	100	100	100	100	100	100	100	100	100
Kp03774.fna	9	100	100	100	100	100	100	100	100	100
Kp03775.fna	9	100	100	100	100	100	100	100	100	100
Kp03776.fna	9	100	100	100	100	100	100	100	100	100
Kp03777.fna	9	100	100	100	100	100	100	100	100	100
Kp03778.fna	8	.	100	100	100	100	100	100	100	100
Kp03779.fna	9	100	100	100	100	100	100	100	100	100
Kp03780.fna	9	100	100	100	100	100	100	100	100	100
Kp03781.fna	9	100	100	100	100	100	100	100	100	100
Kp03782.fna	9	100	100	100	100	100	100	100	100	100
Kp03783.fna	9	100	99.93	100	100	100	100	100	100	100
Kp03784.fna	9	99.89	99.93	100	100	100	100	99.91	100	99.82
Kp03785.fna	9	100	100	99.73	100	100	100	100	99.83	100
Kp03786.fna	8	.	100	100	100	99.85	100	100	100	100
Kp03787.fna	9	99.77	100	100	100	100	100	100	100	100
Kp03788.fna	9	100	100	100	100	100	100	100	100	100
Kp03789.fna	9	100	100	100	100	100	100	100	100	100
Kp03790.fna	8	.	100	100	100	100	100	100	100	100
Kp03791.fna	9	99.77	100	100	100	100	100	100	100	100
Kp03792.fna	9	100	99.93	100	100	100	100	100	100	99.64
Kp03793.fna	9	100	100	100	100	100	100	100	100	100
Kp03794.fna	9	100	100	100	100	100	100	100	100	100
Kp03795.fna	9	100	100	100	100	100	100	100	100	100
Kp03796.fna	9	100	99.85	100	100	100	99.88	99.91	100	100
Kp03797.fna	9	100	100	100	100	100	100	100	100	100
Kp03798.fna	9	99.89	100	100	100	100	99.65	100	99.83	100
Kp03799.fna	9	100	100	100	100	100	100	100	100	100
Kp03800.fna	9	100	99.93	100	100	100	100	99.91	100	100
Kp03801.fna	9	100	100	100	100	100	100	100	100	100
Kp03802.fna	9	100	100	100	100	100	100	100	100	100
Kp03803.fna	9	100	100	100	100	100	100	100	100	100
Kp03804.fna	9	100	100	100	100	100	100	100	99.83	100
Kp03805.fna	9	100	100	100	100	100	100	100	100	100
Kp03806.fna	9	100	99.93	100	100	100	100	100	100	100
Kp03807.fna	9	100	100	100	100	100	100	100	100	100
Kp03808.fna	9	100	99.78	99.73	99.89	99.69	100	99.91	99.66	100
Kp03809.fna	9	100	100	100	100	100	99.77	100	99.66	100
Kp03810.fna	9	99.77	99.63	100	99.66	99.69	100	99.74	99.5	99.64
Kp03811.fna	9	100	100	100	100	100	100	100	100	100
Kp03812.fna	9	99.54	99.93	99.73	99.89	99.85	100	99.91	100	99.46
Kp03813.fna	9	100	100	100	100	100	100	100	100	100
Kp03814.fna	9	100	100	100	100	100	100	100	100	100
Kp03815.fna	9	99.77	99.63	100	100	100	100	100	100	100
Kp03816.fna	8	.	100	100	100	100	100	100	100	100
Kp03817.fna	9	100	100	100	100	100	100	100	100	100
Kp03818.fna	9	99.89	99.93	100	99.89	100	99.65	99.83	99.83	99.82
Kp03819.fna	9	100	99.93	100	100	100	100	100	99.66	100
Kp03820.fna	9	99.66	99.78	99.73	99.89	99.85	100	99.4	99.16	99.64
Kp03821.fna	9	100	100	100	100	100	100	100	100	100
Kp03822.fna	9	100	100	100	100	99.69	100	100	100	100
Kp03823.fna	9	100	100	100	100	100	100	100	100	100
Kp03824.fna	9	100	100	100	100	100	100	100	100	100
Kp03825.fna	9	100	100	100	100	100	100	100	100	100
Kp03826.fna	9	100	100	100	100	100	100	100	100	100
Kp03827.fna	9	100	100	100	100	100	100	100	100	100
Kp03828.fna	8	.	100	100	100	100	100	100	100	100
Kp03829.fna	9	100	100	100	100	100	100	100	100	100
Kp03830.fna	9	100	100	100	100	100	100	100	100	100
Kp03831.fna	9	99.77	100	100	100	100	100	100	100	100
Kp03832.fna	9	99.77	100	100	100	100	100	100	100	100
Kp03833.fna	9	100	100	100	100	100	100	100	100	100
Kp03834.fna	9	100	100	100	100	100	100	100	100	100
Kp03835.fna	9	100	100	100	100	100	100	100	100	100
Kp03836.fna	9	100	100	100	100	100	100	100	100	100
Kp03837.fna	9	99.77	100	100	100	100	100	100	100	100
Kp03838.fna	9	99.77	100	100	100	100	100	100	100	100
Kp03839.fna	9	100	100	100	100	100	100	100	100	100
Kp03840.fna	8	.	100	100	100	100	100	100	100	100
Kp03841.fna	9	100	100	100	100	100	100	100	100	100
Kp03842.fna	9	100	100	100	100	100	100	100	100	100
Kp03843.fna	9	100	100	100	100	100	100	100	100	100
Kp03844.fna	9	100	100	100	100	100	100	100	100	100
Kp03845.fna	9	99.77	100	100	100	100	100	100	100	100
Kp03846.fna	9	100	100	100	100	100	100	100	100	100
Kp03847.fna	9	100	100	100	100	100	100	100	100	100
Kp03848.fna	9	100	100	100	100	100	100	100	100	100
Kp03849.fna	9	100	100	100	100	100	100	100	100	100
Kp03850.fna	9	100	100	100	100	100	100	100	100	100
Kp03851.fna	8	.	100	100	100	100	100	100	100	100
Kp03852.fna	9	99.77	100	100	100	100	100	100	100	100
Kp03853.fna	9	99.77	100	100	100	100	100	100	100	100
Kp03854.fna	8	.	100	100	100	100	100	100	100	100
Kp03855.fna	9	100	100	100	100	100	100	100	100	100
Kp03856.fna	9	100	100	100	100	100	100	100	100	100
Kp03857.fna	9	100	100	100	100	100	100	100	100	100
Kp03858.fna	9	100	100	100	100	100	100	100	100	100
Kp03859.fna	9	100	100	100	100	100	100	100	100	100
Kp03860.fna	9	100	100	100	100	100	100	100	100	100
Kp03861.fna	9	100	100	100	100	100	100	100	100	100
Kp03862.fna	9	100	100	100	100	100	100	100	100	100
Kp03863.fna	9	100	100	100	100	100	100	100	100	100
Kp03864.fna	9	100	99.78	100	100	100	100	100	100	100
Kp03865.fna	9	100	100	100	100	100	100	100	100	100
Kp03866.fna	9	100	100	100	100	100	100	100	100	100
Kp03867.fna	9	100	100	100	100	100	100	100	100	100
Kp03868.fna	9	100	100	100	100	100	100	100	100	100
Kp03869.fna	9	100	100	100	100	100	100	100	100	100
Kp03870.fna	9	100	100	100	100	100	100	100	100	100
Kp03871.fna	9	100	100	100	100	100	100	100	100	100
Kp03872.fna	9	100	100	100	100	100	100	100	100	100
Kp03873.fna	9	100	100	100	100	100	100	100	100	100
Kp03874.fna	9	100	100	100	100	100	100	100	100	100
Kp03875.fna	9	100	100	100	100	100	100	100	100	100
Kp03876.fna	9	100	100	100	100	100	100	100	100	100
Kp03877.fna	9	100	100	100	100	100	100	100	100	100
Kp03878.fna	9	100	100	100	100	100	100	100	100	100
Kp03879.fna	9	100	100	100	100	100	100	100	100	100
Kp03880.fna	9	100	100	100	100	100	100	100	100	100
Kp03881.fna	9	100	100	100	100	100	100	100	100	100
Kp03882.fna	9	100	100	100	100	100	100	100	100	100
Kp03883.fna	9	100	100	100	100	100	100	100	100	100
Kp03884.fna	9	100	100	100	100	100	100	100	100	100
Kp03885.fna	9	100	100	100	100	100	100	100	100	100
Kp03886.fna	9	100	100	100	100	100	100	100	100	100
Kp03887.fna	9	100	100	100	100	100	100	100	100	100
Kp03888.fna	9	100	100	100	100	100	100	100	100	100
Kp03889.fna	9	100	100	100	100	100	100	100	100	100
Kp03890.fna	8	.	100	100	100	100	100	100	100	100
Kp03891.fna	9	100	100	100	100	100	100	100	100	100
Kp03893.fna	9	100	100	100	100	100	100	100	100	100
Kp03894.fna	9	100	100	100	100	100	100	100	100	100
Kp03896.fna	9	100	100	100	100	100	100	100	100	100
Kp03898.fna	9	100	100	100	100	100	100	100	100	100
Kp03901.fna	9	100	100	100	100	100	100	100	100	100
Kp03902.fna	9	100	100	100	100	100	100	100	100	100
Kp03903.fna	9	100	100	100	100	100	100	100	100	100
Kp03904.fna	9	100	100	100	100	100	100	100	100	100
Kp03905.fna	9	100	100	100	100	100	100	100	100	100
Kp03906.fna	9	100	100	100	100	100	100	100	100	100
Kp03907.fna	9	100	100	100	100	100	100	100	100	100
Kp03908.fna	9	100	100	100	100	100	100	100	100	100
Kp03910.fna	9	100	100	100	100	100	100	100	100	100
Kp03911.fna	9	100	100	100	100	100	100	100	100	100
Kp03912.fna	9	100	100	100	100	100	100	100	100	100
Kp03913.fna	9	100	100	100	100	100	100	100	100	100
Kp03915.fna	9	100	100	100	100	100	100	100	100	100
Kp03916.fna	9	100	100	100	100	100	100	100	100	100
Kp03917.fna	9	100	100	100	100	100	100	100	100	100
Kp03918.fna	8	.	100	100	100	100	100	100	100	100
Kp03919.fna	9	100	100	100	100	100	100	100	100	100
Kp03920.fna	8	100	100	100	.	100	100	100	100	100
Kp03921.fna	9	100	100	100	100	100	100	100	100	100
Kp03922.fna	9	100	100	100	100	100	100	100	100	100
Kp03923.fna	9	100	100	100	100	100	100	100	100	100
Kp03924.fna	9	100	100	100	100	100	100	100	100	100
Kp03925.fna	9	100	100	100	100	100	100	100	100	100
Kp03926.fna	9	100	100	100	100	100	100	100	100	100
Kp03927.fna	9	100	100	100	100	100	100	100	100	100
Kp03928.fna	9	100	100	100	100	100	100	100	100	100
Kp03929.fna	9	100	100	100	100	100	100	100	100	100
Kp03930.fna	9	100	100	100	100	100	100	100	100	100
Kp03931.fna	9	100	100	100	100	100	100	100	100	100
Kp03932.fna	9	100	100	100	100	100	100	100	100	100
Kp03933.fna	9	100	100	100	100	100	100	100	100	100
Kp03934.fna	9	100	100	100	100	100	100	85.65	100	100
Kp03935.fna	9	100	100	100	100	100	100	100	100	100
Kp03936.fna	7	.	100	99.45	100	100	.	100	100	100
Kp03937.fna	7	.	100	100	100	100	.	100	100	100
Kp03938.fna	9	100	100	100	100	100	100	100	100	100
Kp03939.fna	9	100	100	100	100	100	100	100	100	100
Kp03940.fna	9	100	100	100	100	100	100	100	100	100
Kp03942.fna	9	100	100	100	100	100	100	100	100	100
Kp03943.fna	9	100	100	100	100	100	100	100	100	100
Kp03944.fna	9	100	100	100	100	100	100	100	100	100
Kp03945.fna	9	100	100	100	100	100	100	100	100	100
Kp03946.fna	8	.	100	100	100	100	100	100	100	100
Kp03947.fna	9	100	100	100	100	100	100	100	100	100
Kp03948.fna	9	100	100	100	100	100	100	100	100	100
Kp03949.fna	9	100	100	100	100	100	100	100	100	100
Kp03950.fna	9	100	100	100	100	100	100	100	100	100
Kp03951.fna	9	100	100	100	100	100	100	100	100	100
Kp03952.fna	9	100	100	100	100	100	100	100	100	100
Kp03953.fna	8	.	100	100	100	100	100	100	100	100
Kp03954.fna	9	100	100	100	100	100	100	100	100	100
Kp03955.fna	9	100	100	100	100	100	100	100	100	100
Kp03956.fna	6	.	100	100	100	100	100	.	100	.
Kp03957.fna	8	100	100	100	100	100	.	100	100	100
Kp03961.fna	8	.	100	100	100	100	100	100	100	100
Kp03963.fna	8	.	100	100	100	100	100	100	100	100
Kp03964.fna	7	100	100	100	100	100	100	.	.	100
Kp03965.fna	8	.	100	100	100	100	100	100	100	100
Kp03966.fna	8	.	100	100	100	100	100	100	100	100
Kp03968.fna	9	100	100	100	100	100	100	100	100	100
Kp03980.fna	9	100	100	100	100	100	100	100	100	100
Kp03981.fna	9	100	100	100	100	100	100	100	100	100
Kp03982.fna	8	.	100	100	100	100	100	100	100	100
Kp03983.fna	9	100	100	100	100	100	100	100	100	100
Kp03984.fna	9	99.77	99.93	100	99.89	100	100	100	100	100
Kp03985.fna	9	99.77	100	100	99.89	100	100	100	100	100
Kp03986.fna	8	100	100	100	.	95.11	100	100	100	100
Kp03987.fna	9	100	100	100	100	100	100	100	100	100
Kp03988.fna	9	99.77	100	99.73	100	99.85	100	100	100	100
Kp03990.fna	9	99.77	99.93	100	99.89	100	100	100	100	100
Kp03991.fna	9	99.77	99.93	100	100	100	100	100	100	100
Kp03992.fna	9	99.77	100	100	100	100	100	100	100	100
Kp03993.fna	8	.	100	100	100	100	100	100	100	100
Kp03994.fna	9	100	100	100	100	100	100	100	100	100
Kp03995.fna	9	100	100	100	100	100	100	100	100	100
Kp03996.fna	9	99.77	100	100	100	100	100	99.91	100	100
Kp03998.fna	9	99.77	100	100	99.89	100	100	100	100	99.64
Kp04001.fna	9	100	100	100	100	100	100	100	100	100
Kp04003.fna	9	100	100	100	100	100	100	100	100	100
Kp04004.fna	8	.	100	100	100	100	100	100	100	100
Kp04005.fna	9	100	100	100	100	100	100	100	100	100
Kp04006.fna	9	100	100	95.08	100	100	100	100	100	100
Kp04008.fna	9	100	100	100	100	100	100	99.83	100	100
Kp04009.fna	9	100	100	100	100	100	100	100	100	100
Kp04010.fna	9	100	100	100	100	100	100	100	100	100
Kp04011.fna	9	100	100	100	100	100	100	100	100	100
Kp04012.fna	8	.	100	100	100	100	100	100	100	100
Kp04013.fna	8	.	100	100	100	100	100	100	100	100
Kp04014.fna	8	.	100	100	100	100	100	100	100	100
Kp04015.fna	9	100	100	100	100	100	100	100	100	100
Kp04016.fna	9	100	100	100	100	100	100	100	100	100
Kp04017.fna	9	99.77	100	99.73	100	100	100	100	100	100
Kp04018.fna	9	99.77	100	100	100	100	100	100	100	100
Kp04019.fna	9	100	100	100	100	100	99.77	100	100	100
Kp04020.fna	8	.	100	100	100	100	100	100	100	100
Kp04021.fna	9	100	100	100	100	100	100	100	100	100
Kp04022.fna	8	.	100	100	100	100	100	100	100	100
Kp04023.fna	9	100	100	100	100	100	100	100	100	100
Kp04024.fna	9	100	100	100	100	100	100	100	100	100
Kp04025.fna	8	.	100	100	100	100	100	100	100	100
Kp04026.fna	9	100	100	100	100	100	100	100	100	100
Kp04027.fna	9	100	100	100	100	100	100	100	100	100
Kp04028.fna	9	100	100	100	100	100	100	100	100	100
Kp04029.fna	9	100	100	100	100	100	100	100	100	100
Kp04030.fna	8	.	100	100	100	100	100	100	100	100
Kp04032.fna	9	99.77	100	100	100	100	100	100	100	100
Kp04033.fna	9	100	100	100	100	100	100	100	100	100
Kp04034.fna	9	100	100	100	100	100	100	100	100	100
Kp04035.fna	9	100	100	100	100	100	100	97.85	100	100
Kp04036.fna	9	100	100	100	100	100	100	100	100	100
Kp04037.fna	9	100	100	100	100	100	100	100	100	100
Kp04038.fna	9	100	100	100	100	100	100	100	100	100
Kp04039.fna	9	100	100	100	100	100	100	100	100	100
Kp04040.fna	9	100	100	100	100	100	100	100	100	100
Kp04041.fna	9	100	100	100	100	100	100	100	100	100
Kp04042.fna	9	100	100	100	100	100	100	100	100	100
Kp04043.fna	9	100	100	100	100	100	100	100	100	100
Kp04044.fna	8	.	100	100	100	100	100	100	100	100
Kp04045.fna	9	100	100	100	100	100	100	100	100	100
Kp04046.fna	8	.	100	100	100	100	100	100	100	100
Kp04047.fna	8	.	100	100	100	100	100	100	100	100
Kp04048.fna	9	100	100	100	100	100	100	100	100	100
Kp04050.fna	8	.	100	100	100	100	100	100	100	100
Kp04051.fna	8	.	100	100	100	100	100	100	100	100
Kp04052.fna	8	.	100	100	100	100	100	100	100	100
Kp04053.fna	8	.	100	100	100	100	100	100	100	100
Kp04054.fna	9	100	100	100	100	100	100	100	100	100
Kp04055.fna	9	100	100	100	100	100	100	100	100	100
Kp04056.fna	9	100	100	100	100	100	100	100	100	100
Kp04057.fna	9	100	100	100	100	100	100	100	100	100
Kp04058.fna	9	100	100	100	100	100	100	100	100	100
Kp04059.fna	9	100	100	100	100	100	100	100	100	100
Kp04060.fna	8	.	100	100	100	100	100	100	100	100
Kp04061.fna	9	100	100	100	100	100	100	100	100	100
Kp04062.fna	8	.	100	100	100	100	100	100	100	100
Kp04063.fna	9	100	100	100	99.89	100	100	100	100	100
Kp04064.fna	8	.	100	100	100	100	100	100	100	100
Kp04065.fna	9	100	100	100	100	100	100	100	100	100
Kp04066.fna	9	100	100	100	100	100	100	100	100	100
Kp04067.fna	9	100	100	100	100	100	100	100	100	100
Kp04068.fna	8	.	100	100	100	100	100	100	100	100
Kp04069.fna	9	100	100	100	100	100	100	100	100	100
Kp04070.fna	9	100	100	100	100	100	99.77	100	100	100
Kp04071.fna	9	100	100	100	100	100	100	100	100	100
Kp04072.fna	9	100	100	100	100	100	100	100	100	100
Kp04073.fna	9	100	100	100	100	100	100	100	100	100
Kp04074.fna	9	100	100	100	100	100	100	100	100	100
Kp04075.fna	8	.	100	100	100	100	100	100	100	100
Kp04076.fna	9	100	100	100	100	100	100	100	100	100
Kp04077.fna	8	.	100	100	100	100	100	100	100	100
Kp04078.fna	9	100	100	100	100	100	100	100	100	100
Kp04079.fna	9	100	100	100	100	100	100	100	100	100
Kp04080.fna	9	100	100	100	100	100	100	100	100	100
Kp04081.fna	9	100	100	100	100	100	100	100	100	100
Kp04082.fna	9	100	100	100	100	100	100	100	100	100
Kp04083.fna	9	100	100	100	100	100	100	100	100	100
Kp04084.fna	8	.	100	100	100	100	100	100	100	100
Kp04085.fna	9	100	100	100	100	100	100	100	100	100
Kp04086.fna	9	100	100	100	100	100	100	100	100	100
Kp04087.fna	9	100	100	100	100	100	100	100	100	100
Kp04088.fna	8	.	100	100	100	100	100	100	100	100
Kp04089.fna	9	100	100	100	100	100	100	100	100	100
Kp04090.fna	8	.	100	100	100	100	100	100	100	100
Kp04092.fna	9	100	100	100	100	100	100	100	100	100
Kp04093.fna	9	100	100	100	100	100	100	100	100	100
Kp04094.fna	9	100	100	100	100	100	100	100	100	100
Kp04095.fna	9	100	100	100	100	100	100	100	100	100
Kp04096.fna	8	.	100	100	100	100	100	100	100	100
Kp04097.fna	9	100	100	100	100	100	100	100	100	100
Kp04098.fna	9	100	100	100	100	100	100	100	97.99	100
Kp04099.fna	9	100	100	100	100	100	100	100	100	100
Kp04100.fna	8	.	100	100	100	100	100	100	100	100
Kp04101.fna	9	100	100	100	100	100	100	100	100	100
Kp04102.fna	9	100	100	100	100	100	100	100	100	100
Kp04103.fna	9	100	100	100	100	100	100	100	100	100
Kp04104.fna	9	100	100	100	100	100	100	100	100	100
Kp04105.fna	9	100	100	100	100	100	100	100	100	100
Kp04106.fna	9	99.77	100	100	100	100	100	100	100	100
Kp04107.fna	9	100	100	100	100	100	100	100	100	100
Kp04108.fna	8	.	100	100	100	100	100	100	100	100
Kp04109.fna	8	.	100	100	100	100	100	100	100	100
Kp04110.fna	9	100	100	100	100	100	100	100	100	100
Kp04111.fna	9	99.77	100	100	100	100	100	100	100	100
Kp04112.fna	9	100	100	100	100	100	100	100	100	100
Kp04113.fna	8	.	100	100	100	100	100	100	100	100
Kp04114.fna	9	100	100	100	100	100	100	100	100	100
Kp04115.fna	9	100	100	100	100	100	100	100	100	100
Kp04116.fna	8	.	100	100	100	100	100	100	100	100
Kp04117.fna	9	100	100	100	100	100	100	100	100	100
Kp04118.fna	8	100	100	100	100	.	100	100	100	100
Kp04119.fna	9	100	100	100	100	100	100	100	100	100
Kp04120.fna	8	.	100	100	100	98.62	100	100	100	100
Kp04121.fna	9	100	100	100	100	100	100	100	100	100
Kp04122.fna	9	100	100	100	100	100	100	100	100	100
Kp04123.fna	9	100	100	100	100	100	100	100	100	100
Kp04124.fna	8	.	100	100	100	100	100	100	100	100
Kp04125.fna	8	.	100	100	100	100	100	100	100	100
Kp04126.fna	9	99.89	100	100	100	100	100	100	100	100
Kp04127.fna	8	.	100	100	100	100	100	100	100	100
Kp04128.fna	9	100	100	100	100	100	100	100	100	100
Kp04129.fna	9	100	100	100	100	100	100	100	100	100
Kp04130.fna	9	100	100	100	100	100	100	100	100	100
Kp04131.fna	8	.	100	100	100	100	100	100	100	100
Kp04132.fna	8	.	100	100	100	98.62	100	100	100	100
Kp04133.fna	8	.	100	100	100	100	100	100	100	100
Kp04134.fna	9	100	100	100	100	100	100	100	100	100
Kp04135.fna	8	.	100	100	100	100	100	100	100	100
Kp04136.fna	9	100	100	100	100	100	100	100	100	100
Kp04137.fna	8	.	100	100	100	100	100	100	100	100
Kp04138.fna	9	100	100	100	100	100	100	100	100	100
Kp04139.fna	9	100	100	100	100	100	100	100	100	100
Kp04140.fna	9	100	100	100	100	100	100	100	100	100
Kp04141.fna	9	100	100	100	100	100	100	100	100	100
Kp04142.fna	9	100	100	100	100	100	100	100	100	100
Kp04143.fna	9	100	100	100	100	100	100	100	100	100
Kp04144.fna	9	100	100	100	100	100	100	100	100	100
Kp04145.fna	9	100	100	100	100	100	100	100	100	100
Kp04146.fna	9	100	100	100	100	100	100	100	100	100
Kp04147.fna	8	.	100	100	100	100	100	100	100	100
Kp04148.fna	9	100	100	100	100	100	100	100	100	100
Kp04149.fna	9	100	100	100	100	99.69	100	100	100	100
Kp04150.fna	9	100	100	100	100	100	100	100	100	100
Kp04151.fna	9	100	100	100	100	100	100	100	100	100
Kp04152.fna	9	100	100	100	100	100	100	100	100	100
Kp04153.fna	8	.	100	100	100	100	100	100	100	100
Kp04154.fna	9	100	100	100	100	100	100	100	100	100
Kp04155.fna	9	100	100	100	100	100	100	100	100	100
Kp04156.fna	9	100	100	100	100	100	100	100	100	100
Kp04157.fna	9	100	100	100	100	100	100	100	100	100
Kp04160.fna	9	100	100	100	100	100	100	100	100	100
Kp04161.fna	9	100	100	100	100	100	100	100	100	100
Kp04162.fna	9	100	100	100	100	100	100	100	100	100
Kp04163.fna	9	100	100	100	100	100	100	100	100	100
Kp04164.fna	9	100	100	100	100	100	100	100	100	100
Kp04165.fna	9	100	100	100	100	100	100	100	100	100
Kp04166.fna	8	.	100	100	100	100	100	100	100	100
Kp04167.fna	9	100	100	100	100	100	100	100	100	100
Kp04168.fna	9	100	100	100	100	100	100	100	100	100
Kp04169.fna	9	100	100	100	100	100	100	100	100	100
Kp04170.fna	9	100	100	100	100	100	100	100	100	100
Kp04171.fna	9	100	100	100	100	100	100	100	100	100
Kp04172.fna	9	100	100	100	100	100	100	100	100	100
Kp04174.fna	9	100	100	100	100	100	100	100	100	100
Kp04175.fna	9	100	100	100	100	100	100	100	100	100
Kp04176.fna	9	100	100	100	100	100	100	100	100	100
Kp04177.fna	9	100	100	100	100	100	100	100	100	100
Kp04178.fna	9	100	100	100	100	100	100	100	100	100
Kp04179.fna	9	100	100	100	100	100	100	100	100	100
Kp04180.fna	9	100	100	100	100	100	100	100	100	100
Kp04181.fna	9	100	100	100	100	100	100	100	100	100
Kp04182.fna	9	100	100	100	100	100	100	100	100	100
Kp04183.fna	9	100	100	100	100	100	100	100	100	100
Kp04184.fna	9	100	100	100	100	100	100	100	100	100
Kp04185.fna	9	100	100	100	100	100	100	100	100	100
Kp04186.fna	9	100	100	100	100	100	100	100	100	100
Kp04187.fna	9	100	100	100	100	100	100	100	100	100
Kp04188.fna	9	100	100	100	100	100	100	100	100	100
Kp04189.fna	9	100	100	100	100	100	100	100	100	100
Kp04190.fna	9	100	100	100	100	100	100	100	100	100
Kp04191.fna	9	100	100	100	100	100	100	100	100	100
Kp04192.fna	9	100	100	100	100	100	100	100	100	100
Kp04193.fna	9	100	100	100	100	100	100	100	100	100
Kp04194.fna	9	100	100	100	100	100	100	100	100	100
Kp04195.fna	9	100	100	100	100	100	100	100	100	100
Kp04196.fna	9	100	100	100	100	100	100	100	100	100
Kp04197.fna	9	100	100	100	100	100	100	100	100	100
Kp04198.fna	9	100	100	100	100	100	100	100	100	100
Kp04199.fna	9	100	100	100	100	100	100	100	100	100
Kp04200.fna	9	100	100	100	100	100	100	100	100	100
Kp04201.fna	9	100	100	100	100	100	100	100	100	100
Kp04202.fna	9	100	100	100	100	100	100	100	100	100
Kp04203.fna	9	100	100	100	100	100	100	100	100	100
Kp04204.fna	9	100	100	100	100	100	100	100	100	100
Kp04205.fna	9	100	100	100	100	100	100	100	100	100
Kp04206.fna	9	100	100	100	100	100	100	100	100	100
Kp04207.fna	9	100	100	100	100	100	100	100	100	100
Kp04208.fna	9	100	100	100	100	100	100	100	100	100
Kp04209.fna	9	100	100	100	100	100	100	100	100	100
Kp04210.fna	9	99.77	100	100	100	100	100	100	100	100
Kp04211.fna	9	100	100	100	100	100	100	100	100	100
Kp04212.fna	9	100	100	100	100	100	100	100	100	100
Kp04213.fna	9	100	100	100	100	100	100	100	100	100
Kp04214.fna	9	100	100	100	100	100	100	100	100	100
Kp04215.fna	9	100	100	100	100	100	100	100	100	100
Kp04216.fna	9	100	100	100	100	100	100	100	100	100
Kp04217.fna	9	100	100	100	100	100	100	100	100	100
Kp04218.fna	9	100	100	100	100	100	100	100	100	100
Kp04219.fna	9	100	100	100	100	100	100	100	100	100
Kp04220.fna	9	100	100	100	100	100	100	100	100	100
Kp04221.fna	9	100	100	100	100	100	100	100	100	100
Kp04222.fna	9	100	100	100	100	100	100	100	100	100
Kp04223.fna	9	100	100	100	100	100	100	100	100	100
Kp04224.fna	9	100	100	100	100	100	100	100	100	100
Kp04225.fna	9	100	100	100	100	100	100	100	100	100
Kp04226.fna	9	100	100	100	100	100	100	100	100	100
Kp04227.fna	9	100	100	100	100	100	100	100	100	100
Kp04228.fna	9	100	100	100	100	100	100	100	100	100
Kp04229.fna	9	100	100	100	100	100	100	100	100	100
Kp04230.fna	9	100	100	100	100	100	100	100	100	100
Kp04231.fna	9	100	100	100	100	100	100	100	100	100
Kp04232.fna	9	100	100	100	100	100	100	100	100	100
Kp04233.fna	9	100	100	100	100	100	100	100	100	100
Kp04234.fna	9	100	100	100	100	100	100	100	100	100
Kp04235.fna	9	100	100	100	100	100	100	100	100	100
Kp04236.fna	9	100	100	100	100	100	100	100	100	100
Kp04237.fna	9	100	100	100	100	100	100	100	100	100
Kp04238.fna	9	100	100	100	100	100	100	100	100	100
Kp04239.fna	9	99.77	100	100	100	100	100	100	100	100
Kp04240.fna	9	100	100	100	100	100	100	100	100	100
Kp04241.fna	9	99.77	100	100	100	100	100	100	100	100
Kp04242.fna	9	100	100	100	100	100	100	100	100	100
Kp04243.fna	9	99.77	100	100	100	100	100	100	100	100
Kp04244.fna	9	100	100	100	100	100	100	100	100	100
Kp04245.fna	9	100	100	100	100	100	100	100	100	100
Kp04246.fna	9	100	100	100	100	100	100	100	100	100
Kp04247.fna	9	100	100	100	100	100	100	100	100	100
Kp04248.fna	9	99.77	100	100	100	100	100	100	100	100
Kp04249.fna	9	100	100	100	100	100	100	100	100	100
Kp04250.fna	9	99.77	100	100	100	100	100	100	100	100
Kp04251.fna	9	100	100	100	100	100	100	100	100	100
Kp04252.fna	9	100	100	100	100	100	100	100	100	100
Kp04253.fna	9	100	100	100	100	100	100	100	100	100
Kp04254.fna	9	100	100	100	100	100	100	100	100	100
Kp04255.fna	9	100	100	100	100	100	100	100	100	100
Kp04256.fna	9	100	100	100	100	100	100	100	100	100
Kp04257.fna	9	100	100	100	100	100	100	100	100	100
Kp04258.fna	9	100	100	100	100	100	100	100	100	100
Kp04259.fna	9	100	100	100	100	100	100	100	100	100
Kp04260.fna	9	100	100	100	100	100	100	100	100	100
Kp04261.fna	9	100	100	100	100	100	100	100	100	100
Kp04262.fna	9	100	100	100	100	100	100	100	100	100
Kp04263.fna	9	100	100	100	100	100	100	100	100	100
Kp04264.fna	9	100	100	100	100	100	100	100	100	100
Kp04265.fna	9	100	100	100	100	100	100	100	100	100
Kp04266.fna	9	100	100	100	100	100	100	100	100	100
Kp04267.fna	9	100	100	100	100	100	100	100	100	100
Kp04268.fna	9	100	100	100	100	100	100	100	100	100
Kp04269.fna	9	100	100	100	100	100	100	100	100	100
Kp04270.fna	9	100	100	100	100	100	100	100	100	100
Kp04271.fna	9	100	100	100	100	100	100	100	100	100
Kp04272.fna	9	100	100	100	100	100	100	100	100	100
Kp04273.fna	9	100	100	100	100	100	100	100	100	100
Kp04274.fna	9	100	100	100	100	100	100	100	100	100
Kp04275.fna	9	100	100	100	100	100	100	100	100	100
Kp04276.fna	9	100	100	100	100	100	100	100	100	100
Kp04277.fna	9	100	100	100	100	100	100	100	100	100
Kp04278.fna	9	100	100	100	100	100	100	100	100	100
Kp04279.fna	9	100	100	100	100	100	100	100	100	100
Kp04280.fna	9	100	100	100	100	100	100	100	100	100
Kp04281.fna	9	100	100	100	100	100	100	100	100	100
Kp04282.fna	9	100	100	100	100	100	100	100	100	100
Kp04283.fna	9	100	100	100	100	100	100	100	100	100
Kp04284.fna	9	100	100	100	100	100	100	100	100	100
Kp04285.fna	9	100	100	100	100	100	100	100	100	100
Kp04286.fna	9	100	100	100	100	100	100	100	100	100
Kp04287.fna	9	100	100	100	100	100	100	100	100	100
Kp04288.fna	9	100	100	100	100	100	100	100	100	100
Kp04289.fna	9	100	100	100	100	100	100	100	100	100
Kp04290.fna	9	100	100	100	100	100	100	100	100	100
Kp04291.fna	9	100	100	100	100	100	100	100	100	100
Kp04292.fna	9	100	100	100	100	100	100	100	100	100
Kp04293.fna	9	100	100	100	100	100	100	100	100	100
Kp04294.fna	9	100	100	100	100	100	100	100	100	100
Kp04295.fna	9	100	100	100	100	100	100	100	100	100
Kp04296.fna	9	100	100	100	100	100	100	100	100	100
Kp04297.fna	9	100	100	100	100	100	100	100	100	100
Kp04298.fna	9	100	100	100	100	100	100	100	100	100
Kp04299.fna	9	100	100	100	100	100	100	100	100	100
Kp04300.fna	9	100	100	100	100	100	100	100	100	100
Kp04301.fna	9	100	100	100	100	100	100	100	100	100
Kp04302.fna	9	100	100	100	100	100	100	100	100	100
Kp04303.fna	9	100	100	100	100	100	100	100	100	100
Kp04304.fna	9	100	100	100	100	100	100	100	100	100
Kp04305.fna	9	100	100	100	100	100	100	100	100	100
Kp04306.fna	9	100	100	100	100	100	100	100	100	100
Kp04307.fna	9	100	100	100	100	100	100	100	100	100
Kp04308.fna	9	100	100	100	100	100	100	100	100	100
Kp04309.fna	9	100	100	100	100	100	100	100	100	100
Kp04310.fna	9	100	100	100	100	100	100	100	100	100
Kp04311.fna	9	100	100	100	100	100	100	100	100	100
Kp04312.fna	9	100	100	100	100	100	100	100	100	100
Kp04313.fna	9	100	100	100	100	100	100	100	100	100
Kp04314.fna	9	100	100	100	100	100	100	100	100	100
Kp04315.fna	9	100	100	100	100	100	100	100	100	100
Kp04316.fna	9	100	100	100	100	100	100	100	100	100
Kp04317.fna	9	100	100	100	100	100	100	100	100	100
Kp04318.fna	9	100	100	100	100	100	100	100	100	100
Kp04319.fna	9	100	100	100	100	100	100	100	100	100
Kp04320.fna	9	100	100	100	100	100	100	100	100	100
Kp04321.fna	9	100	100	100	100	100	100	100	100	100
Kp04322.fna	9	100	100	100	100	100	100	100	100	100
Kp04323.fna	9	100	100	100	100	100	100	100	100	100
Kp04324.fna	9	100	100	100	100	100	100	100	100	100
Kp04325.fna	9	100	100	100	100	100	100	100	100	100
Kp04326.fna	9	100	100	100	100	100	100	100	100	100
Kp04327.fna	9	100	100	100	100	100	100	100	100	100
Kp04328.fna	9	100	100	100	100	100	100	100	100	100
Kp04329.fna	9	100	100	100	100	100	100	100	100	100
Kp04330.fna	9	100	100	100	100	100	100	100	100	100
Kp04331.fna	9	100	100	100	100	100	100	100	100	100
Kp04332.fna	9	100	100	100	100	100	100	100	100	100
Kp04333.fna	9	100	100	100	100	100	100	100	100	100
Kp04334.fna	9	100	100	100	100	100	100	100	100	100
Kp04335.fna	9	100	100	100	100	100	100	100	100	100
Kp04336.fna	9	100	100	100	100	100	100	100	100	100
Kp04337.fna	9	100	100	100	100	100	100	100	100	100
Kp04338.fna	9	100	100	100	100	100	100	100	100	100
Kp04339.fna	9	100	100	100	100	100	100	100	100	100
Kp04340.fna	9	100	100	100	100	100	100	100	100	100
Kp04341.fna	9	100	100	100	100	100	100	100	100	100
Kp04342.fna	9	100	100	100	100	100	100	100	100	100
Kp04343.fna	9	100	100	100	100	100	100	100	100	100
Kp04344.fna	9	100	100	100	100	100	100	100	100	100
Kp04345.fna	9	100	100	100	100	100	100	100	100	100
Kp04346.fna	9	100	100	100	100	100	100	100	100	100
Kp04347.fna	9	100	100	100	100	100	100	100	100	100
Kp04348.fna	9	100	100	100	100	100	100	100	100	100
Kp04349.fna	9	100	100	100	100	100	100	100	100	100
Kp04350.fna	9	100	100	100	100	100	100	100	100	100
Kp04351.fna	9	100	100	100	100	100	100	100	100	100
Kp04352.fna	9	100	100	100	100	100	100	100	100	100
Kp04353.fna	9	100	100	100	100	100	100	100	100	100
Kp04354.fna	9	100	100	100	100	100	100	100	100	100
Kp04355.fna	9	100	100	100	100	100	100	100	100	100
Kp04356.fna	9	100	100	100	100	100	100	100	100	100
Kp04357.fna	9	100	100	100	100	100	100	100	100	100
Kp04358.fna	9	99.77	100	100	100	100	100	100	100	100
Kp04359.fna	9	100	100	100	100	100	100	100	100	100
Kp04360.fna	9	100	100	100	100	100	100	100	100	100
Kp04361.fna	9	100	100	100	100	100	100	100	100	100
Kp04362.fna	9	100	100	100	100	100	100	100	100	100
Kp04363.fna	9	100	100	100	100	100	100	100	100	100
Kp04364.fna	9	99.77	100	100	100	100	100	100	100	100
Kp04365.fna	9	100	100	100	100	100	100	100	100	100
Kp04366.fna	9	100	100	100	100	100	100	100	100	100
Kp04367.fna	9	100	100	100	100	100	100	100	100	100
Kp04368.fna	9	100	100	100	100	100	100	100	100	100
Kp04369.fna	9	100	100	100	100	100	100	100	100	100
Kp04370.fna	9	100	100	100	100	100	100	100	100	100
Kp04371.fna	9	100	100	100	100	100	100	100	100	100
Kp04372.fna	9	100	100	100	100	100	100	100	100	100
Kp04373.fna	9	100	100	100	100	100	100	100	100	100
Kp04374.fna	9	100	100	100	100	100	100	100	100	100
Kp04375.fna	9	99.77	100	100	100	100	100	100	100	100
Kp04376.fna	9	99.77	100	100	100	100	100	100	100	100
Kp04377.fna	9	100	100	100	100	100	100	100	100	100
Kp04378.fna	9	100	100	100	100	100	100	100	100	100
Kp04379.fna	9	100	100	100	100	100	100	100	100	100
Kp04380.fna	9	100	100	100	100	100	100	100	100	100
Kp04382.fna	9	100	100	100	100	100	100	100	100	100
Kp04383.fna	9	100	100	100	100	100	100	100	100	100
Kp04384.fna	9	100	100	100	100	100	100	100	100	100
Kp04385.fna	9	100	100	100	100	100	100	100	100	100
Kp04386.fna	9	100	100	100	100	100	100	100	100	100
Kp04387.fna	9	100	100	100	100	100	100	100	100	100
Kp04388.fna	9	100	100	100	100	100	100	100	100	100
Kp04389.fna	9	100	100	100	100	100	100	100	100	100
Kp04390.fna	9	100	100	100	100	100	100	100	100	100
Kp04391.fna	9	100	100	100	100	100	100	100	100	100
Kp04392.fna	9	100	100	100	100	100	100	100	100	100
Kp04393.fna	9	100	100	100	100	100	100	100	100	100
Kp04394.fna	9	100	100	100	100	100	100	100	100	100
Kp04395.fna	9	100	100	100	100	100	100	100	100	100
Kp04396.fna	9	100	100	100	100	100	100	100	100	100
Kp04397.fna	9	100	100	100	100	100	100	100	100	100
Kp04398.fna	9	100	100	100	100	100	100	100	100	100
Kp04399.fna	9	100	100	100	100	100	100	100	100	100
Kp04400.fna	9	100	100	100	100	100	100	100	100	100
Kp04401.fna	9	100	100	100	100	100	100	100	100	100
Kp04402.fna	9	100	100	100	100	100	100	100	100	100
Kp04403.fna	9	100	100	100	100	100	100	100	100	100
Kp04404.fna	9	100	100	100	100	100	100	100	100	100
Kp04405.fna	9	100	100	100	100	100	100	100	100	100
Kp04406.fna	9	100	100	100	100	100	100	100	100	100
Kp04407.fna	9	100	100	100	100	100	100	100	100	100
Kp04408.fna	9	100	100	100	100	100	100	100	100	100
Kp04409.fna	9	100	100	100	100	100	100	100	100	100
Kp04410.fna	9	100	100	100	100	100	100	100	100	100
Kp04411.fna	9	100	100	100	100	100	100	100	100	100
Kp04412.fna	9	100	100	100	100	100	100	100	100	100
Kp04413.fna	9	100	100	100	100	100	100	100	100	100
Kp04414.fna	9	100	100	100	100	100	100	100	100	100
Kp04415.fna	9	100	100	100	100	100	100	100	100	100
Kp04416.fna	9	100	100	100	100	100	100	100	100	100
Kp04417.fna	9	100	100	100	100	100	100	100	100	100
Kp04418.fna	9	100	100	100	100	100	100	100	100	100
Kp04419.fna	9	100	100	100	100	100	100	100	100	100
Kp04420.fna	9	100	100	100	100	100	100	100	100	100
Kp04421.fna	9	100	100	100	100	100	100	100	100	100
Kp04422.fna	9	100	100	100	100	100	100	100	100	100
Kp04423.fna	9	100	100	100	100	100	100	100	100	100
Kp04424.fna	8	.	98.82	100	100	100	100	100	100	100
Kp04425.fna	9	100	100	100	100	100	100	100	100	100
Kp04426.fna	9	100	100	100	100	100	100	100	100	100
Kp04427.fna	9	100	100	100	100	100	100	100	100	100
Kp04428.fna	9	100	100	100	100	100	100	100	100	100
Kp04429.fna	9	100	100	100	100	100	100	100	100	100
Kp04430.fna	9	100	100	100	100	100	100	100	100	100
Kp04431.fna	9	100	100	100	100	100	100	100	100	100
Kp04432.fna	9	100	100	100	100	100	100	100	100	100
Kp04433.fna	9	100	100	100	100	100	100	100	100	100
Kp04434.fna	9	100	100	100	100	100	100	100	100	100
Kp04435.fna	9	100	100	100	100	100	100	100	100	100
Kp04436.fna	9	100	100	100	100	100	100	100	100	100
Kp04437.fna	9	100	100	100	100	100	100	100	100	100
Kp04438.fna	9	100	100	100	100	100	100	100	100	100
Kp04439.fna	9	100	100	100	100	100	100	100	100	100
Kp04440.fna	9	100	100	100	100	100	100	100	100	100
Kp04441.fna	9	100	100	100	100	100	100	100	100	100
Kp04442.fna	9	100	100	100	100	100	100	100	100	100
Kp04443.fna	9	100	100	100	100	100	100	100	100	100
Kp04444.fna	9	100	100	100	100	100	100	100	100	100
Kp04445.fna	8	.	100	100	100	100	100	100	100	100
Kp04446.fna	9	100	100	100	100	100	100	100	100	100
Kp04447.fna	9	100	100	100	100	100	100	100	100	100
Kp04448.fna	9	100	100	100	100	100	100	100	100	100
Kp04449.fna	9	100	100	100	100	100	100	100	100	100
Kp04450.fna	9	100	100	100	100	100	100	100	100	100
Kp04451.fna	9	100	100	100	100	100	100	100	100	100
Kp04452.fna	9	100	100	100	100	100	100	100	100	100
Kp04453.fna	9	100	100	100	100	100	100	100	100	100
Kp04455.fna	9	100	100	100	100	100	100	100	100	100
Kp04456.fna	9	100	100	100	100	100	100	100	100	100
Kp04457.fna	9	100	100	100	100	100	100	100	100	100
Kp04458.fna	9	100	100	100	100	100	100	100	100	100
Kp04459.fna	9	100	100	100	100	100	100	100	100	100
Kp04460.fna	9	100	100	100	100	100	100	100	100	100
Kp04461.fna	9	100	100	100	100	100	100	100	100	100
Kp04462.fna	9	100	100	100	100	100	100	100	100	100
Kp04465.fna	9	100	100	100	100	100	100	100	100	100
Kp04466.fna	9	100	100	100	100	100	100	100	100	100
Kp04467.fna	9	100	100	100	100	100	100	100	100	100
Kp04468.fna	9	100	100	100	100	100	100	100	100	100
Kp04469.fna	9	100	100	100	100	100	100	100	100	100
Kp04470.fna	9	100	100	100	100	100	100	100	100	100
Kp04471.fna	9	100	100	100	100	100	100	100	100	100
Kp04472.fna	9	100	100	100	100	100	100	100	100	100
Kp04473.fna	9	100	100	100	100	100	100	100	100	100
Kp04474.fna	8	100	100	100	100	.	100	100	100	100
Kp04475.fna	9	100	100	100	100	100	100	100	100	100
Kp04476.fna	9	100	100	100	100	100	100	100	100	100
Kp04477.fna	9	100	100	100	100	100	100	100	100	100
Kp04478.fna	9	100	100	100	100	100	100	100	100	100
Kp04479.fna	9	100	100	100	100	100	100	100	100	100
Kp04480.fna	9	100	100	100	100	100	100	100	100	100
Kp04481.fna	9	100	100	100	100	100	100	100	100	100
Kp04482.fna	9	100	100	100	100	100	100	100	100	100
Kp04483.fna	9	100	100	100	100	100	100	100	100	100
Kp04484.fna	9	100	100	100	100	100	100	100	100	100
Kp04485.fna	9	100	100	100	100	100	100	100	100	100
Kp04486.fna	9	100	100	100	100	100	100	100	100	100
Kp04487.fna	9	100	100	100	100	100	100	100	100	100
Kp04488.fna	9	100	100	100	100	100	100	100	100	100
Kp04489.fna	9	100	100	100	100	100	100	100	100	100
Kp04490.fna	9	100	100	100	100	100	100	100	100	100
Kp04491.fna	9	100	100	100	100	100	100	100	100	100
Kp04492.fna	9	100	100	100	100	100	100	100	100	100
Kp04493.fna	9	100	100	100	100	100	100	100	100	100
Kp04494.fna	9	100	100	100	100	100	100	100	100	100
Kp04495.fna	9	100	100	100	100	100	100	100	100	100
Kp04496.fna	9	100	100	100	100	100	100	100	100	100
Kp04497.fna	9	100	100	100	100	100	100	100	100	100
Kp04498.fna	8	.	100	100	100	100	100	100	100	100
Kp04500.fna	9	100	100	100	100	100	100	100	100	100
Kp04501.fna	9	100	100	100	100	100	100	100	100	100
Kp04502.fna	9	100	100	100	100	100	100	100	100	100
Kp04503.fna	9	100	100	100	100	100	100	100	100	100
Kp04504.fna	9	100	100	100	100	100	100	100	100	100
Kp04505.fna	9	100	100	100	100	100	100	100	100	100
Kp04506.fna	9	100	100	100	100	100	100	100	100	100
Kp04507.fna	8	100	100	100	100	.	100	100	100	100
Kp04508.fna	9	100	100	100	100	100	100	100	100	100
Kp04509.fna	9	100	100	100	100	100	100	100	100	100
Kp04510.fna	9	100	100	100	100	100	100	100	100	100
Kp04511.fna	9	100	100	100	100	100	100	100	100	100
Kp04512.fna	9	100	100	100	100	100	100	100	100	100
Kp04513.fna	9	100	100	100	100	100	100	100	100	100
Kp04514.fna	8	.	100	100	100	100	100	100	100	100
Kp04515.fna	8	100	100	100	100	.	100	100	100	100
Kp04516.fna	9	100	100	100	100	100	100	100	100	100
Kp04517.fna	9	100	100	100	100	100	100	100	100	100
Kp04518.fna	8	.	100	100	100	100	100	100	100	100
Kp04520.fna	8	.	100	100	100	100	100	100	100	100
Kp04521.fna	9	100	100	100	100	100	100	100	100	100
Kp04522.fna	8	.	100	100	100	100	100	100	100	100
Kp04523.fna	9	100	100	100	100	100	100	100	100	100
Kp04524.fna	9	100	100	100	100	100	100	100	100	100
Kp04525.fna	9	100	100	100	100	100	100	100	100	100
Kp04526.fna	9	100	100	100	100	100	100	100	100	100
Kp04527.fna	9	100	100	100	100	100	100	100	100	100
Kp04528.fna	9	100	100	100	100	100	100	100	100	100
Kp04529.fna	9	100	100	100	100	100	100	100	100	100
Kp04530.fna	9	100	100	100	100	100	100	100	100	100
Kp04531.fna	9	100	100	100	100	100	100	100	100	100
Kp04532.fna	9	100	100	100	100	100	100	100	100	100
Kp04533.fna	8	.	100	100	100	100	100	100	100	100
Kp04534.fna	9	100	100	100	100	100	100	100	100	100
Kp04535.fna	9	100	100	100	100	100	100	100	100	100
Kp04536.fna	9	100	100	100	100	100	100	100	100	100
Kp04537.fna	9	100	100	100	100	100	100	100	100	100
Kp04538.fna	9	100	100	100	100	100	100	100	100	100
Kp04539.fna	9	100	100	100	100	100	100	100	100	100
Kp04540.fna	9	100	100	100	100	100	100	100	100	100
Kp04541.fna	9	100	100	100	100	100	100	100	100	100
Kp04543.fna	9	100	100	100	100	100	100	100	100	100
Kp04544.fna	9	100	100	100	100	100	100	100	100	100
Kp04545.fna	9	100	100	100	100	100	100	100	100	100
Kp04546.fna	9	100	100	100	100	100	100	100	100	100
Kp04547.fna	9	100	100	100	100	100	100	100	100	100
Kp04548.fna	9	100	100	100	100	100	100	100	100	100
Kp04549.fna	9	100	100	100	100	100	100	100	100	100
Kp04550.fna	9	100	100	100	100	100	100	100	100	100
Kp04551.fna	9	100	100	100	100	100	100	100	100	100
Kp04552.fna	9	100	100	100	100	100	100	100	100	100
Kp04553.fna	9	100	100	100	100	100	100	100	100	100
Kp04554.fna	9	100	100	100	100	100	100	100	100	100
Kp04555.fna	9	100	100	100	100	100	100	100	100	100
Kp04556.fna	9	100	100	100	100	100	100	100	100	100
Kp04557.fna	9	100	100	100	100	100	100	100	100	100
Kp04558.fna	9	100	100	100	100	100	100	100	100	100
Kp04559.fna	9	100	100	100	100	100	100	100	100	100
Kp04560.fna	9	100	100	100	100	100	100	100	100	100
Kp04561.fna	9	100	100	100	100	100	100	100	100	100
Kp04562.fna	8	.	100	100	100	100	100	100	100	100
Kp04563.fna	9	100	100	100	100	100	100	100	100	99.46
Kp04564.fna	9	100	100	100	100	100	100	100	100	100
Kp04565.fna	9	100	100	100	100	100	100	100	100	100
Kp04566.fna	8	.	100	100	100	100	100	100	100	100
Kp04567.fna	8	.	100	100	100	100	100	100	100	100
Kp04568.fna	9	100	100	100	100	100	100	100	100	100
Kp04569.fna	9	100	100	100	100	100	100	100	100	100
Kp04570.fna	9	100	100	100	100	100	100	100	100	100
Kp04571.fna	9	100	100	100	100	100	100	100	100	100
Kp04572.fna	9	100	100	100	100	100	100	100	100	100
Kp04573.fna	9	100	100	100	100	100	100	100	100	100
Kp04574.fna	9	100	100	100	100	100	100	100	100	100
Kp04575.fna	9	100	100	100	100	100	100	100	100	100
Kp04576.fna	9	100	100	100	100	100	100	100	100	100
Kp04577.fna	9	100	100	100	100	100	100	100	100	100
Kp04578.fna	9	100	100	100	100	100	100	100	100	100
Kp04579.fna	9	100	100	100	100	100	100	100	100	100
Kp04580.fna	8	.	100	100	100	100	100	100	100	100
Kp04581.fna	9	100	100	100	100	100	100	100	100	100
Kp04582.fna	9	100	100	100	100	100	100	100	100	100
Kp04583.fna	9	100	100	100	100	100	100	100	100	100
Kp04584.fna	9	100	100	100	100	100	100	100	100	100
Kp04585.fna	9	100	100	100	100	100	100	100	100	100
Kp04586.fna	9	100	100	100	100	100	100	100	100	100
Kp04587.fna	9	100	100	100	100	100	100	100	100	100
Kp04588.fna	9	100	100	100	100	100	100	100	100	100
Kp04589.fna	9	100	100	100	100	100	100	100	100	100
Kp04590.fna	9	100	100	100	100	100	100	100	100	100
Kp04591.fna	9	100	100	100	100	100	100	83.08	100	100
Kp04592.fna	9	100	100	100	100	100	100	100	100	100
Kp04593.fna	8	100	100	100	100	100	100	.	100	100
Kp04596.fna	9	100	100	100	100	100	100	100	100	100
Kp04597.fna	9	100	100	100	100	100	100	100	100	100
Kp04598.fna	9	100	100	100	100	100	100	97.85	100	100
Kp04599.fna	9	100	100	100	100	100	100	100	100	100
Kp04600.fna	7	100	100	.	100	100	100	100	.	100
Kp04601.fna	9	100	100	100	100	100	100	100	100	100
Kp04602.fna	8	100	.	100	100	100	100	100	100	100
Kp04603.fna	9	100	100	100	100	100	100	100	100	100
Kp04604.fna	9	100	100	100	100	100	100	100	100	100
Kp04605.fna	9	100	100	100	100	100	100	100	100	100
Kp04607.fna	9	100	100	100	100	100	100	100	100	100
Kp04608.fna	9	100	100	100	100	100	100	100	100	100
Kp04609.fna	9	100	100	100	100	100	100	100	100	100
Kp04610.fna	9	100	100	100	100	100	100	100	100	100
Kp04611.fna	9	100	100	100	100	100	100	100	100	100
Kp04614.fna	9	100	100	100	100	100	100	100	100	100
Kp04616.fna	9	100	100	100	100	100	100	100	100	100
Kp04617.fna	9	100	100	100	100	100	100	100	100	100
Kp04619.fna	9	100	100	100	100	100	100	100	100	100
Kp04620.fna	9	100	100	100	100	100	100	100	100	100
Kp04621.fna	9	100	100	100	100	100	100	100	100	100
Kp04622.fna	9	100	100	100	100	100	100	100	100	100
Kp04623.fna	9	100	100	100	100	100	100	100	100	100
Kp04624.fna	9	100	100	100	100	100	100	100	100	100
Kp04625.fna	9	100	100	100	100	100	100	100	100	100
Kp04627.fna	9	100	100	100	100	100	100	100	100	100
Kp04628.fna	9	100	100	100	100	100	100	100	100	100
Kp04629.fna	8	.	100	100	100	100	100	100	100	100
Kp04630.fna	9	100	100	100	100	100	100	100	100	100
Kp04632.fna	9	100	100	100	100	100	100	100	100	100
Kp04633.fna	9	100	100	100	100	100	100	100	100	100
Kp04634.fna	9	100	100	100	100	100	100	100	100	100
Kp04637.fna	9	100	100	100	100	100	100	100	100	100
Kp04639.fna	9	100	100	100	100	100	100	100	100	100
Kp04640.fna	9	100	100	100	100	100	100	100	100	100
Kp04651.fna	8	.	100	100	100	100	100	100	100	100
Kp04652.fna	9	100	100	100	100	100	100	100	100	100
Kp04653.fna	9	100	100	100	100	100	100	100	100	100
Kp04658.fna	9	100	100	100	100	100	100	100	100	100
Kp04659.fna	9	100	100	100	100	100	100	100	100	100
Kp04660.fna	9	100	100	100	100	100	100	100	100	100
Kp04661.fna	9	100	100	100	100	100	100	100	100	100
Kp04662.fna	9	100	100	100	100	100	100	100	100	100
Kp04663.fna	9	100	100	100	100	100	100	100	100	100
Kp04664.fna	9	100	100	100	100	100	100	100	100	100
Kp04665.fna	9	100	100	100	100	100	100	100	100	100
Kp04666.fna	9	100	100	100	100	100	100	100	100	100
Kp04667.fna	9	100	100	100	100	100	100	100	100	100
Kp04668.fna	9	100	100	100	100	100	100	100	100	100
Kp04669.fna	9	100	100	100	100	100	100	100	100	100
Kp04670.fna	9	100	100	100	100	100	100	100	100	100
Kp04671.fna	9	100	100	100	100	100	100	100	100	100
Kp04672.fna	9	100	100	100	100	100	100	100	100	100
Kp04673.fna	9	100	100	100	100	100	100	100	100	100
Kp04674.fna	9	100	100	100	100	100	100	100	100	100
Kp04675.fna	8	.	100	100	100	100	100	100	100	100
Kp04676.fna	9	100	100	100	100	100	100	100	100	100
Kp04677.fna	8	100	100	100	100	.	100	100	100	100
Kp04678.fna	9	100	100	100	100	100	100	100	100	100
Kp04679.fna	9	100	100	100	100	100	100	100	100	100
Kp04680.fna	9	100	100	100	100	100	100	100	100	100
Kp04681.fna	8	.	100	100	100	100	100	100	100	100
Kp04682.fna	8	.	100	100	100	100	100	100	100	100
Kp04683.fna	9	100	100	100	100	100	100	100	100	100
Kp04684.fna	9	100	100	100	100	100	100	100	100	100
Kp04685.fna	9	100	100	100	100	100	100	100	100	100
Kp04686.fna	9	100	100	100	100	100	100	100	100	100
Kp04687.fna	9	100	100	100	100	100	100	100	100	100
Kp04688.fna	9	100	100	100	100	100	100	100	100	100
Kp04689.fna	9	100	100	100	100	100	100	100	100	100
Kp04690.fna	9	100	100	100	100	100	100	100	100	100
Kp04691.fna	9	100	100	100	100	100	100	100	100	100
Kp04692.fna	9	100	100	100	100	100	100	100	100	100
Kp04693.fna	9	100	100	100	100	100	100	100	100	100
Kp04694.fna	9	100	100	100	100	100	100	100	100	100
Kp04695.fna	9	100	100	100	100	100	100	100	100	100
Kp04697.fna	9	100	100	100	100	100	100	100	100	100
Kp04698.fna	9	100	100	100	100	100	100	100	100	100
Kp04702.fna	9	100	100	100	100	100	100	100	100	100
Kp04703.fna	9	100	100	100	100	100	100	100	100	100
Kp04704.fna	9	100	100	100	100	100	100	100	100	100
Kp04705.fna	9	100	100	100	100	100	100	100	100	100
Kp04707.fna	9	100	100	100	100	100	100	100	100	100
Kp04711.fna	9	100	100	100	100	100	100	100	100	100
Kp04714.fna	9	100	100	100	100	100	100	100	100	100
Kp04716.fna	9	100	100	100	100	100	100	100	100	100
Kp04719.fna	9	100	100	100	100	100	100	100	100	100
Kp04722.fna	9	100	100	100	100	100	100	100	100	100
Kp04725.fna	9	100	100	100	100	100	100	100	100	100
Kp04726.fna	9	100	100	100	100	100	100	100	100	100
Kp04727.fna	9	100	100	100	100	100	100	100	100	100
Kp04729.fna	9	100	100	100	100	100	100	100	100	100
Kp04730.fna	9	100	100	100	100	100	100	100	100	100
Kp04732.fna	9	100	100	100	100	100	100	100	100	100
Kp04733.fna	9	100	100	100	100	100	100	100	100	100
Kp04735.fna	9	100	100	100	100	100	100	100	100	100
Kp04736.fna	9	100	100	100	100	100	100	100	100	100
Kp04737.fna	9	100	100	100	100	100	100	100	100	100
Kp04738.fna	9	100	100	100	100	100	100	100	100	100
Kp04739.fna	9	100	100	100	100	100	100	100	100	100
Kp04740.fna	9	100	100	100	100	100	100	100	100	100
Kp04741.fna	9	100	100	100	100	100	100	100	100	100
Kp04743.fna	9	100	100	100	100	100	100	100	100	100
Kp04744.fna	9	100	100	100	100	100	100	100	100	100
Kp04745.fna	9	100	100	100	100	100	100	100	100	100
Kp04747.fna	9	100	100	100	100	100	100	100	100	100
Kp04748.fna	9	100	100	100	100	100	100	100	100	100
Kp04749.fna	9	100	100	100	100	100	100	100	100	100
Kp04750.fna	9	100	100	100	100	100	100	100	100	100
[truncated: 227 more rows]

## Sheet: Kp5001-7500
#FILE	NUM_FOUND	Kp00840_01120	Kp00840_01750	Kp00840_02010	Kp00844_07280	Kp00844_07320	Kp00844_23880	Kp00844_46720	Kp00844_46740	Kp00844_46830
Kp05001.fna	9	100	100	100	100	100	100	100	100	100
Kp05002.fna	9	100	100	100	100	100	100	100	100	100
Kp05003.fna	8	.	100	100	100	100	100	100	100	100
Kp05004.fna	9	100	100	100	100	100	100	100	100	100
Kp05005.fna	9	100	100	100	100	100	100	100	100	100
Kp05006.fna	8	.	100	100	100	100	100	100	100	100
Kp05008.fna	9	100	100	100	100	100	100	100	100	100
Kp05009.fna	9	100	100	100	100	100	100	100	100	100
Kp05010.fna	9	100	100	100	100	100	99.88	100	100	100
Kp05011.fna	9	100	100	100	100	100	100	100	100	100
Kp05012.fna	9	100	100	100	100	100	100	100	100	100
Kp05013.fna	8	.	100	100	100	100	100	100	100	100
Kp05014.fna	9	100	100	100	100	100	100	100	100	100
Kp05015.fna	9	100	100	100	100	100	100	100	100	100
Kp05016.fna	8	100	100	100	100	.	100	100	100	100
Kp05017.fna	9	100	100	100	100	100	99.88	100	100	100
Kp05018.fna	9	100	100	100	100	100	100	100	100	100
Kp05019.fna	9	100	100	100	100	100	100	100	100	100
Kp05020.fna	9	100	100	100	100	100	100	100	100	100
Kp05021.fna	9	100	100	100	100	100	100	100	100	100
Kp05022.fna	9	100	100	100	100	100	100	100	100	100
Kp05023.fna	9	100	100	100	100	100	100	100	100	100
Kp05024.fna	9	100	100	100	100	100	100	100	100	100
Kp05025.fna	9	100	100	100	100	100	100	100	100	100
Kp05026.fna	9	100	100	100	100	100	100	100	100	100
Kp05027.fna	9	100	100	100	100	100	100	100	100	100
Kp05028.fna	9	100	100	100	100	100	100	100	100	100
Kp05029.fna	9	100	100	100	100	100	100	100	100	100
Kp05030.fna	9	100	100	100	100	100	100	100	100	100
Kp05031.fna	9	100	100	100	100	100	100	100	100	100
Kp05032.fna	9	100	100	100	100	100	100	100	100	100
Kp05033.fna	9	100	100	100	100	100	100	100	100	100
Kp05034.fna	9	100	100	100	100	100	100	100	100	100
Kp05035.fna	9	100	100	100	100	100	100	100	100	100
Kp05036.fna	9	100	100	100	100	100	100	100	100	100
Kp05037.fna	9	100	100	100	100	100	100	100	100	100
Kp05039.fna	9	100	100	100	100	100	100	100	100	100
Kp05040.fna	8	.	100	100	100	100	100	100	100	100
Kp05041.fna	6	100	.	100	.	87.92	100	.	100	100
Kp05042.fna	9	100	100	100	100	100	100	100	100	100
Kp05043.fna	9	100	100	100	100	100	100	100	100	100
Kp05044.fna	9	100	100	100	100	100	100	100	100	100
Kp05045.fna	9	100	100	100	100	100	100	100	100	100
Kp05046.fna	8	100	.	100	100	100	100	100	100	100
Kp05048.fna	9	100	100	100	100	100	100	100	100	100
Kp05049.fna	9	100	100	100	100	100	100	100	100	100
Kp05050.fna	9	100	100	100	100	100	100	100	100	100
Kp05051.fna	9	100	100	100	100	100	100	100	100	100
Kp05052.fna	9	100	100	100	100	100	100	100	100	100
Kp05053.fna	9	100	100	100	100	100	100	100	100	100
Kp05054.fna	9	100	100	100	100	100	100	100	100	100
Kp05055.fna	9	100	100	100	100	100	100	100	100	100
Kp05056.fna	8	100	100	100	.	100	100	100	100	100
Kp05057.fna	9	100	100	100	100	100	100	100	100	100
Kp05058.fna	8	.	100	100	100	100	100	100	100	100
Kp05059.fna	9	100	100	100	100	100	100	100	100	100
Kp05060.fna	8	.	100	100	100	100	100	100	100	100
Kp05061.fna	9	100	100	100	100	100	100	100	100	100
Kp05062.fna	9	100	100	100	100	100	100	100	100	100
Kp05063.fna	8	.	100	100	100	100	100	100	100	100
Kp05064.fna	9	100	100	100	100	100	100	100	100	100
Kp05070.fna	9	100	100	100	100	100	100	100	100	100
Kp05071.fna	9	100	100	100	100	100	100	100	100	100
Kp05073.fna	9	100	100	100	100	100	100	100	100	100
Kp05075.fna	9	100	100	100	100	100	100	100	100	100
Kp05077.fna	9	100	100	100	100	100	100	100	100	100
Kp05080.fna	9	100	100	100	100	100	100	100	100	100
Kp05081.fna	9	100	100	100	100	100	100	100	100	100
Kp05084.fna	9	100	100	100	100	100	100	100	100	100
Kp05085.fna	9	100	100	100	100	100	100	100	100	100
Kp05090.fna	9	100	100	100	100	100	100	97.34	100	100
Kp05092.fna	9	100	100	100	100	100	100	100	100	100
Kp05101.fna	8	.	100	100	100	100	100	100	100	100
Kp05103.fna	9	100	100	100	100	100	100	100	100	100
Kp05104.fna	9	100	100	100	100	100	100	100	100	100
Kp05105.fna	9	100	100	100	100	100	100	100	100	100
Kp05107.fna	8	.	100	100	100	100	100	100	100	100
Kp05110.fna	9	100	100	100	100	100	100	100	100	100
Kp05111.fna	9	100	100	100	100	100	100	100	100	100
Kp05113.fna	9	100	100	100	100	100	100	100	100	100
Kp05115.fna	9	100	100	100	100	100	100	100	100	100
Kp05118.fna	9	100	100	100	100	100	100	100	100	100
Kp05124.fna	8	.	100	100	100	100	100	100	100	100
Kp05128.fna	9	100	99.56	100	100	100	100	100	100	100
Kp05130.fna	9	100	100	100	100	100	100	100	100	100
Kp05133.fna	7	.	100	100	99.89	100	.	100	100	100
Kp05134.fna	7	.	100	100	99.89	100	.	100	100	100
Kp05137.fna	9	100	100	100	100	100	100	100	100	100
Kp05138.fna	9	100	100	100	100	100	100	100	100	100
Kp05139.fna	9	100	100	100	100	100	100	100	100	100
Kp05141.fna	7	.	99.56	99.45	100	100	.	100	100	100
Kp05142.fna	9	100	100	100	100	100	100	100	100	100
Kp05143.fna	9	100	100	100	100	100	100	100	100	100
Kp05144.fna	7	.	99.56	100	100	100	.	100	100	100
Kp05145.fna	9	100	100	100	100	100	100	100	100	100
Kp05146.fna	7	.	100	100	100	100	.	100	100	100
Kp05150.fna	8	.	100	100	100	100	100	100	100	100
Kp05151.fna	9	100	100	100	100	100	100	100	100	100
Kp05152.fna	9	100	100	100	100	100	100	100	100	100
Kp05153.fna	9	100	100	100	100	100	100	100	100	100
Kp05154.fna	9	100	100	100	100	100	100	100	100	100
Kp05155.fna	7	.	100	100	99.89	100	.	100	100	100
Kp05156.fna	9	100	100	100	100	100	100	100	100	100
Kp05157.fna	7	.	100	100	99.89	100	.	100	100	100
Kp05158.fna	9	100	100	100	100	100	100	100	100	100
Kp05159.fna	9	100	100	100	100	100	100	100	100	100
Kp05160.fna	9	100	100	100	100	100	100	100	100	100
Kp05161.fna	9	100	100	100	100	100	100	100	100	100
Kp05168.fna	9	99.77	100	100	100	100	100	100	100	100
Kp05170.fna	9	100	100	100	100	100	100	100	100	100
Kp05173.fna	7	.	100	100	99.89	100	.	100	100	100
Kp05175.fna	9	100	100	100	100	100	100	100	100	100
Kp05177.fna	9	100	100	100	100	100	100	100	100	100
Kp05178.fna	7	.	100	100	100	100	.	100	100	100
Kp05179.fna	9	100	100	100	100	100	100	100	100	100
Kp05180.fna	9	100	100	100	100	100	100	100	100	100
Kp05181.fna	9	100	100	100	100	100	100	100	100	100
Kp05184.fna	9	100	100	100	100	100	100	100	100	100
Kp05185.fna	9	100	100	100	100	100	100	100	100	100
Kp05187.fna	9	100	100	100	100	100	100	100	100	100
Kp05191.fna	9	100	100	100	100	100	100	100	100	100
Kp05192.fna	9	100	100	100	100	100	100	100	100	100
Kp05193.fna	9	100	100	100	100	100	100	100	100	100
Kp05195.fna	9	100	100	100	100	100	100	97.34	100	100
Kp05198.fna	8	.	100	100	100	100	99.42	100	100	100
Kp05199.fna	9	100	100	100	100	100	100	100	100	100
Kp05201.fna	9	100	100	100	100	100	100	100	100	100
Kp05204.fna	9	100	100	100	100	100	100	100	100	100
Kp05210.fna	9	100	100	100	100	100	100	100	100	100
Kp05215.fna	8	.	100	100	100	100	100	100	100	100
Kp05217.fna	9	100	100	100	100	100	100	100	100	100
Kp05219.fna	9	100	100	100	100	100	100	100	100	100
Kp05224.fna	9	100	100	100	100	100	100	100	100	100
Kp05226.fna	9	100	100	100	100	100	100	100	100	100
Kp05227.fna	9	100	100	100	100	100	100	100	100	100
Kp05232.fna	9	100	100	100	100	100	100	100	100	100
Kp05238.fna	9	100	100	100	100	100	100	100	100	100
Kp05242.fna	9	99.77	100	100	100	100	100	100	100	100
Kp05243.fna	9	100	100	100	100	100	100	100	100	100
Kp05244.fna	9	100	100	100	100	100	100	100	100	100
Kp05247.fna	9	100	100	100	100	100	100	100	100	100
Kp05249.fna	9	100	100	100	100	100	100	100	100	100
Kp05254.fna	9	100	100	100	100	100	100	100	100	100
Kp05257.fna	9	100	100	100	100	100	100	100	100	100
Kp05258.fna	9	100	100	100	100	100	100	100	100	100
Kp05259.fna	9	100	100	100	100	100	100	100	100	100
Kp05262.fna	9	100	100	100	100	100	100	100	100	100
Kp05269.fna	9	100	100	100	100	100	100	100	100	100
Kp05273.fna	9	100	100	100	100	100	100	100	100	100
Kp05275.fna	9	100	100	100	100	100	100	100	100	100
Kp05277.fna	9	100	100	100	100	100	100	100	100	100
Kp05278.fna	9	100	100	100	100	100	100	100	100	100
Kp05279.fna	9	100	100	100	100	100	100	100	100	100
Kp05280.fna	9	100	100	100	100	100	100	100	100	100
Kp05282.fna	9	100	100	100	100	100	100	100	100	100
Kp05284.fna	9	100	100	100	100	100	100	100	100	100
Kp05289.fna	9	100	100	100	100	100	100	100	100	100
Kp05290.fna	9	100	100	100	100	100	100	100	100	100
Kp05298.fna	9	100	100	100	100	100	100	100	100	100
Kp05299.fna	9	100	100	100	100	100	100	100	100	100
Kp05300.fna	7	.	99.56	100	100	100	.	99.48	100	100
Kp05305.fna	9	100	100	100	100	100	100	100	100	100
Kp05308.fna	9	100	100	100	100	100	100	100	100	100
Kp05309.fna	9	100	100	100	100	100	100	100	100	100
Kp05310.fna	9	100	100	100	100	100	100	100	100	100
Kp05311.fna	9	100	100	100	100	100	100	100	100	100
Kp05312.fna	9	100	100	100	100	100	100	100	100	100
Kp05313.fna	9	100	100	100	100	100	100	100	100	100
Kp05314.fna	9	100	100	100	100	100	100	100	100	100
Kp05316.fna	9	100	100	100	100	100	100	100	100	100
Kp05317.fna	8	.	100	100	100	100	100	100	100	100
Kp05318.fna	9	100	100	100	100	100	100	100	100	100
Kp05319.fna	9	100	100	100	100	100	100	100	100	100
Kp05320.fna	9	100	100	100	100	100	100	100	100	100
Kp05321.fna	9	100	100	100	100	100	100	100	100	100
Kp05322.fna	9	100	100	100	100	100	100	100	100	100
Kp05323.fna	9	100	100	100	100	100	100	100	100	100
Kp05324.fna	9	100	100	100	100	100	100	100	100	100
Kp05325.fna	8	.	100	100	100	100	100	100	100	100
Kp05326.fna	9	100	100	100	100	100	100	100	100	100
Kp05327.fna	7	.	100	100	100	100	.	100	100	100
Kp05328.fna	9	100	100	100	100	100	100	100	100	100
Kp05329.fna	9	100	100	100	100	100	100	100	100	100
Kp05330.fna	9	100	100	100	100	100	100	100	100	100
Kp05331.fna	9	100	100	100	100	100	100	100	100	100
Kp05332.fna	9	100	100	100	100	100	100	100	100	100
Kp05333.fna	9	100	100	100	100	100	100	100	100	100
Kp05334.fna	9	100	100	100	100	100	100	100	100	100
Kp05336.fna	9	100	100	100	100	100	100	100	100	100
Kp05338.fna	9	99.77	100	100	100	100	100	100	100	100
Kp05339.fna	9	100	100	100	100	100	100	100	100	100
Kp05340.fna	9	100	100	100	100	100	100	100	100	100
Kp05341.fna	8	.	100	100	100	100	100	100	100	100
Kp05342.fna	9	100	100	100	100	100	100	100	100	100
Kp05343.fna	9	100	100	100	100	100	100	100	100	100
Kp05344.fna	8	.	100	100	100	100	100	100	100	100
Kp05345.fna	9	100	100	100	100	100	100	100	100	100
Kp05346.fna	7	.	99.56	100	100	100	.	99.48	100	100
Kp05347.fna	9	100	100	100	100	100	100	100	100	100
Kp05348.fna	9	100	100	100	100	100	100	100	100	100
Kp05349.fna	9	100	100	100	100	100	100	100	100	100
Kp05350.fna	9	100	100	100	100	100	100	100	100	100
Kp05351.fna	9	100	100	100	100	100	100	100	100	100
Kp05352.fna	9	100	100	100	100	100	100	100	100	100
Kp05353.fna	9	100	100	100	100	100	100	100	100	100
Kp05354.fna	9	100	100	100	100	100	100	100	100	100
Kp05355.fna	9	100	100	100	100	100	100	100	100	100
Kp05356.fna	9	100	100	100	100	100	100	100	100	100
Kp05357.fna	9	100	100	100	100	100	100	100	100	100
Kp05358.fna	9	100	100	100	100	100	100	100	100	100
Kp05359.fna	9	100	100	100	100	100	100	100	100	100
Kp05360.fna	7	.	99.56	100	100	100	.	99.48	100	100
Kp05361.fna	9	100	100	100	100	100	100	100	100	100
Kp05362.fna	9	100	100	100	100	100	100	100	100	100
Kp05363.fna	9	100	100	100	100	100	100	100	100	100
Kp05364.fna	8	.	100	100	100	100	100	100	100	100
Kp05365.fna	8	.	100	100	100	100	100	100	100	100
Kp05366.fna	9	100	100	100	100	100	100	100	100	100
Kp05367.fna	9	100	100	100	100	100	100	100	100	100
Kp05368.fna	9	100	100	100	100	100	100	100	100	100
Kp05369.fna	8	.	100	100	100	100	100	100	100	100
Kp05370.fna	9	100	100	100	100	100	100	100	100	100
Kp05371.fna	8	.	100	100	100	100	99.42	100	100	100
Kp05372.fna	9	100	100	100	100	100	100	100	100	100
Kp05373.fna	9	100	100	100	100	100	100	100	100	100
Kp05375.fna	9	100	100	100	100	100	100	100	100	100
Kp05376.fna	9	100	100	100	100	100	100	100	100	100
Kp05377.fna	7	.	99.56	100	100	100	.	100	100	100
Kp05378.fna	7	.	99.56	100	100	100	.	100	100	100
Kp05379.fna	9	100	100	100	100	100	100	100	100	100
Kp05380.fna	8	.	100	100	100	100	99.42	100	100	100
Kp05381.fna	8	.	100	100	100	100	99.42	100	100	100
Kp05382.fna	9	100	100	100	100	100	100	100	100	100
Kp05383.fna	9	100	100	100	100	100	100	100	100	100
Kp05384.fna	9	100	100	100	100	100	100	100	100	100
Kp05385.fna	9	100	100	100	100	100	100	100	100	100
Kp05386.fna	8	.	100	100	100	100	100	100	100	100
Kp05387.fna	8	.	100	100	100	100	100	100	100	100
Kp05388.fna	9	100	100	100	100	100	100	100	100	100
Kp05389.fna	9	100	100	100	100	100	100	100	100	100
Kp05391.fna	9	100	99.56	100	100	100	100	100	100	100
Kp05392.fna	9	100	99.56	100	100	100	100	100	100	100
Kp05394.fna	9	100	99.56	100	100	100	100	100	100	100
Kp05395.fna	9	100	99.56	100	100	100	100	100	100	100
Kp05396.fna	9	100	99.56	100	100	100	100	100	100	100
Kp05397.fna	9	100	99.56	100	100	100	100	100	100	100
Kp05399.fna	8	.	100	100	100	100	99.42	100	100	100
Kp05400.fna	9	100	99.56	100	100	100	100	100	100	100
Kp05401.fna	8	.	100	100	100	100	100	100	100	100
Kp05405.fna	9	100	99.56	100	100	100	100	100	100	100
Kp05406.fna	9	100	99.56	100	100	100	100	100	100	100
Kp05408.fna	9	100	99.56	100	100	100	100	100	100	100
Kp05409.fna	9	100	99.56	100	100	100	100	100	100	100
Kp05410.fna	9	100	100	100	100	100	100	100	100	100
Kp05413.fna	9	100	99.56	100	100	100	100	100	100	100
Kp05415.fna	9	100	99.56	100	100	100	100	100	100	100
Kp05419.fna	9	100	99.56	100	100	100	100	100	100	100
Kp05421.fna	9	100	99.56	100	100	100	100	100	100	100
Kp05424.fna	9	100	99.56	100	100	100	100	100	100	100
Kp05425.fna	9	100	99.56	100	100	100	100	100	100	100
Kp05430.fna	9	100	100	100	100	100	100	100	100	100
Kp05432.fna	9	100	99.56	100	100	100	100	100	100	100
Kp05433.fna	9	100	99.56	100	100	100	100	100	100	100
Kp05434.fna	9	100	99.56	100	100	100	100	100	100	100
Kp05435.fna	9	100	99.56	100	100	100	100	100	100	100
Kp05437.fna	9	100	99.56	100	100	100	100	100	100	100
Kp05439.fna	9	100	99.56	100	100	100	100	100	100	100
Kp05440.fna	9	100	99.56	100	100	100	100	100	100	100
Kp05441.fna	9	100	99.56	100	100	100	100	100	100	100
Kp05442.fna	9	100	99.56	100	100	100	100	100	100	100
Kp05443.fna	9	100	99.56	100	100	100	100	100	100	100
Kp05444.fna	9	100	99.56	100	100	100	100	100	100	100
Kp05445.fna	9	100	99.56	100	100	100	100	100	100	100
Kp05446.fna	9	100	99.56	100	100	100	100	100	100	100
Kp05447.fna	7	.	100	100	100	100	.	100	100	100
Kp05448.fna	7	.	100	100	100	100	.	100	100	100
Kp05449.fna	9	100	100	100	100	100	100	100	100	100
Kp05450.fna	8	.	100	100	100	100	99.42	100	100	100
Kp05453.fna	9	100	100	100	100	100	100	100	100	100
Kp05456.fna	7	.	100	100	100	100	.	100	100	100
Kp05457.fna	9	100	100	100	100	100	99.88	100	100	100
Kp05459.fna	9	100	100	100	100	100	100	100	100	100
Kp05460.fna	7	.	99.56	100	100	100	.	100	100	100
Kp05463.fna	9	100	99.56	100	100	100	100	100	100	100
Kp05464.fna	9	100	100	100	100	100	100	100	100	100
Kp05466.fna	9	100	100	100	100	100	100	100	100	100
Kp05468.fna	9	100	100	100	100	100	100	100	100	100
Kp05472.fna	9	100	100	100	100	100	100	100	100	100
Kp05476.fna	9	100	100	100	100	100	100	100	100	100
Kp05477.fna	9	100	100	100	100	100	100	100	100	100
Kp05479.fna	9	100	100	100	100	100	100	100	100	100
Kp05480.fna	9	100	100	100	100	100	100	100	100	100
Kp05481.fna	9	100	100	100	100	100	100	100	100	100
Kp05482.fna	9	100	100	100	100	100	100	100	100	100
Kp05483.fna	9	100	100	100	100	100	100	100	100	100
Kp05488.fna	9	100	100	100	100	100	100	100	100	100
Kp05490.fna	9	100	100	100	100	100	100	100	100	100
Kp05491.fna	9	100	100	100	100	100	100	100	100	100
Kp05492.fna	9	100	100	100	100	100	100	100	100	100
Kp05495.fna	9	100	100	100	100	100	100	100	100	100
Kp05498.fna	9	100	100	100	100	100	100	100	100	100
Kp05499.fna	9	100	100	100	100	100	100	100	100	100
Kp05500.fna	9	100	100	100	100	100	100	100	100	100
Kp05501.fna	9	100	100	100	100	100	100	100	100	100
Kp05502.fna	9	100	100	100	100	100	100	100	100	100
Kp05503.fna	9	100	100	100	100	100	100	100	100	100
Kp05504.fna	9	100	100	100	100	100	100	100	100	100
Kp05505.fna	9	100	100	100	100	100	100	100	100	100
Kp05506.fna	9	100	100	100	100	100	100	100	100	100
Kp05507.fna	9	100	100	100	100	100	100	100	100	100
Kp05508.fna	9	100	100	100	100	100	100	100	100	100
Kp05509.fna	9	100	100	100	100	100	100	100	100	100
Kp05510.fna	9	100	100	100	100	100	100	100	100	100
Kp05511.fna	9	100	100	100	100	100	100	100	100	100
Kp05512.fna	9	100	100	100	100	100	100	100	100	100
Kp05513.fna	9	100	100	100	100	100	100	100	100	100
Kp05514.fna	9	100	100	100	100	100	100	100	100	100
Kp05515.fna	9	100	100	100	100	100	100	100	100	100
Kp05516.fna	8	.	100	100	100	100	99.42	100	100	100
Kp05517.fna	8	.	100	100	100	100	99.42	100	100	100
Kp05518.fna	8	.	100	100	100	100	99.42	100	100	100
Kp05519.fna	8	.	100	100	100	100	99.42	100	100	100
Kp05520.fna	9	100	100	100	100	100	100	100	100	100
Kp05521.fna	9	100	100	100	100	100	100	100	100	100
Kp05522.fna	8	.	100	100	100	100	99.42	100	100	100
Kp05523.fna	9	100	100	100	100	100	100	100	100	100
Kp05524.fna	9	100	100	100	100	100	100	100	100	100
Kp05525.fna	7	.	100	100	99.89	100	.	100	100	100
Kp05526.fna	9	100	100	100	100	100	100	100	100	100
Kp05528.fna	7	.	100	100	99.89	100	.	100	100	100
Kp05529.fna	9	100	100	100	100	100	100	100	100	100
Kp05532.fna	9	100	100	100	100	100	100	100	100	100
Kp05535.fna	7	.	100	100	99.89	100	.	100	100	100
Kp05543.fna	9	100	100	100	100	100	100	100	100	100
Kp05544.fna	9	100	100	100	100	100	100	100	100	100
Kp05549.fna	7	.	100	100	100	100	.	100	100	100
Kp05550.fna	9	100	100	100	100	100	100	100	100	100
Kp05551.fna	7	.	100	100	100	100	.	100	100	100
Kp05552.fna	7	.	100	100	99.89	100	.	100	100	100
Kp05553.fna	8	.	100	100	100	100	100	100	100	100
Kp05554.fna	9	99.89	100	100	100	100	100	100	100	100
Kp05557.fna	8	.	100	100	100	100	100	100	100	100
Kp05568.fna	9	100	100	100	100	100	100	100	100	100
Kp05570.fna	9	100	100	100	100	100	100	100	100	100
Kp05571.fna	9	100	100	100	100	100	100	100	100	100
Kp05572.fna	9	100	100	100	100	100	100	100	100	100
Kp05576.fna	9	100	100	100	100	100	100	100	100	100
Kp05577.fna	7	.	100	100	100	100	.	100	100	100
Kp05578.fna	9	100	100	100	100	100	100	100	100	100
Kp05579.fna	9	100	100	100	100	100	100	100	100	100
Kp05580.fna	7	.	100	100	100	100	.	100	100	100
Kp05581.fna	7	.	100	100	100	100	.	100	100	100
Kp05582.fna	7	.	100	100	100	100	.	100	100	100
Kp05583.fna	7	.	100	100	100	100	.	100	100	100
Kp05587.fna	9	100	100	100	100	100	100	100	100	100
Kp05589.fna	9	100	100	100	100	100	100	100	100	100
Kp05594.fna	9	100	100	100	100	100	100	100	100	100
Kp05595.fna	9	100	100	100	100	100	100	100	100	100
Kp05596.fna	9	100	100	100	100	100	100	100	100	100
Kp05599.fna	7	.	100	100	99.89	100	.	100	100	100
Kp05601.fna	9	100	100	100	100	100	100	100	100	100
Kp05602.fna	9	100	100	100	100	100	100	100	100	100
Kp05604.fna	9	100	100	100	100	100	100	100	100	100
Kp05605.fna	9	100	100	100	100	100	100	100	100	100
Kp05606.fna	9	100	100	100	100	100	100	100	100	100
Kp05607.fna	7	.	100	100	99.89	100	.	100	100	100
Kp05611.fna	9	100	100	100	100	100	100	100	100	100
Kp05612.fna	7	.	100	100	99.89	100	.	100	100	100
Kp05613.fna	7	.	100	100	99.89	100	.	100	100	100
Kp05614.fna	9	100	100	100	100	100	100	100	100	100
Kp05616.fna	9	100	100	100	100	100	100	100	100	100
Kp05617.fna	9	100	100	100	100	100	100	100	100	100
Kp05618.fna	9	100	100	100	100	100	100	100	100	100
Kp05619.fna	9	100	100	100	100	100	100	100	100	100
Kp05620.fna	8	.	100	100	100	100	100	100	100	100
Kp05623.fna	9	100	100	100	100	100	100	100	100	100
Kp05624.fna	9	100	100	100	100	100	100	100	100	100
Kp05625.fna	9	100	100	100	100	100	100	100	100	100
Kp05626.fna	9	100	100	100	100	100	100	100	100	100
Kp05627.fna	9	100	100	100	100	100	100	100	100	100
Kp05628.fna	7	.	100	100	100	100	.	100	100	100
Kp05629.fna	9	100	100	100	100	100	100	100	100	100
Kp05630.fna	7	.	100	100	99.89	100	.	100	100	100
Kp05631.fna	7	.	100	100	99.89	100	.	100	100	100
Kp05632.fna	9	100	100	100	100	100	100	100	100	100
Kp05634.fna	7	.	100	100	100	100	.	100	100	100
Kp05635.fna	7	.	100	100	100	100	.	100	100	100
Kp05637.fna	9	100	100	100	100	100	100	100	100	100
Kp05638.fna	7	.	100	100	100	100	.	100	100	100
Kp05639.fna	9	100	100	100	100	100	100	100	100	100
Kp05641.fna	7	.	100	100	99.89	100	.	100	100	100
Kp05642.fna	9	100	100	100	100	100	100	100	100	100
Kp05643.fna	9	100	100	100	100	100	100	100	100	100
Kp05644.fna	8	.	100	100	100	100	99.42	100	100	100
Kp05645.fna	9	99.89	100	100	100	100	100	100	100	100
Kp05646.fna	9	100	100	100	100	100	100	100	100	100
Kp05647.fna	9	100	100	100	100	100	100	99.91	100	100
Kp05648.fna	9	100	100	100	100	100	100	100	100	100
Kp05649.fna	9	100	100	100	100	100	100	100	100	100
Kp05658.fna	9	100	100	100	100	100	100	100	100	100
Kp05675.fna	9	100	100	100	100	100	100	100	100	100
Kp05676.fna	9	100	100	100	100	100	100	100	100	100
Kp05686.fna	9	100	100	100	100	100	100	100	100	100
Kp05689.fna	9	100	100	100	100	100	100	100	100	100
Kp05691.fna	9	100	100	100	100	100	100	100	100	100
Kp05772.fna	9	100	100	100	100	100	100	100	100	100
Kp05773.fna	9	100	100	100	100	100	100	100	100	100
Kp05774.fna	9	100	100	100	100	100	100	100	100	100
Kp05775.fna	9	100	100	100	100	100	100	100	100	100
Kp05776.fna	9	100	100	100	100	100	100	100	100	100
Kp05777.fna	9	100	100	100	100	100	100	100	100	100
Kp05778.fna	9	100	100	100	100	100	100	100	100	100
Kp05779.fna	9	100	100	100	100	100	100	100	100	100
Kp05780.fna	9	100	100	100	100	100	100	100	100	100
Kp05781.fna	9	100	100	100	100	100	100	100	100	100
Kp05782.fna	9	100	100	100	100	100	100	100	100	100
Kp05783.fna	9	100	100	100	100	100	100	100	100	100
Kp05784.fna	9	100	100	100	100	100	100	100	100	100
Kp05785.fna	9	100	100	100	100	100	100	100	100	100
Kp05786.fna	9	100	100	100	100	100	100	100	100	100
Kp05787.fna	8	.	100	100	100	100	100	100	100	100
Kp05788.fna	9	100	100	100	100	100	100	100	100	100
Kp05789.fna	9	100	100	100	100	100	100	100	100	100
Kp05790.fna	9	100	100	100	100	100	100	100	100	100
Kp05791.fna	9	100	100	100	100	100	100	100	100	100
Kp05792.fna	9	100	100	100	100	100	100	100	100	100
Kp05793.fna	9	100	100	100	100	100	100	100	100	100
Kp05794.fna	9	100	100	100	100	100	100	100	100	100
Kp05796.fna	9	100	100	95.08	100	100	100	100	100	100
Kp05798.fna	9	100	100	95.08	100	100	100	100	100	100
Kp05799.fna	9	100	100	100	100	100	100	100	100	100
Kp05800.fna	9	99.77	100	100	100	100	100	100	100	100
Kp05802.fna	9	100	100	100	100	100	100	100	100	100
Kp05803.fna	9	100	100	100	100	100	100	100	100	100
Kp05804.fna	8	.	100	100	100	100	100	100	100	100
Kp05806.fna	9	100	99.56	100	100	100	100	100	100	100
Kp05807.fna	9	100	100	100	100	100	100	100	100	100
Kp05808.fna	9	100	100	100	100	100	100	100	100	100
Kp05809.fna	8	.	100	100	100	100	100	100	100	100
Kp05810.fna	9	100	100	100	100	100	100	100	100	100
Kp05811.fna	9	100	100	95.08	100	100	100	100	100	100
Kp05812.fna	9	100	100	100	100	100	100	100	100	100
Kp05813.fna	9	100	100	95.08	100	100	100	100	100	100
Kp05814.fna	9	100	100	100	100	100	100	100	100	100
Kp05815.fna	9	100	100	100	100	100	100	100	100	100
Kp05816.fna	9	100	100	100	100	100	100	100	100	100
Kp05817.fna	9	100	100	100	100	100	100	100	100	100
Kp05818.fna	9	100	100	100	100	100	100	100	100	100
Kp05819.fna	9	100	100	100	100	100	100	100	100	100
Kp05820.fna	9	100	100	100	100	100	100	100	100	100
Kp05822.fna	8	.	100	100	100	100	100	100	100	100
Kp05823.fna	9	100	100	100	100	100	100	100	100	100
Kp05824.fna	8	.	100	100	100	100	100	100	100	100
Kp05825.fna	9	100	100	100	100	100	100	100	100	100
Kp05826.fna	9	100	100	100	100	100	100	100	100	100
Kp05827.fna	8	.	100	100	100	100	100	100	100	100
Kp05828.fna	9	100	100	100	100	100	100	100	100	100
Kp05829.fna	9	100	100	100	100	100	100	100	100	100
Kp05830.fna	9	100	100	100	100	100	99.88	100	100	100
Kp05831.fna	9	100	100	100	100	100	100	100	100	100
Kp05832.fna	9	100	100	100	100	100	100	100	100	100
Kp05833.fna	9	100	100	100	100	100	99.77	100	100	100
Kp05834.fna	9	100	100	100	100	100	100	100	100	100
Kp05835.fna	9	100	100	100	100	100	100	100	100	100
Kp05836.fna	9	99.89	100	99.73	100	99.85	99.77	100	100	100
Kp05837.fna	9	100	100	100	100	100	100	100	100	100
Kp05838.fna	9	100	100	100	100	100	100	100	100	100
Kp05839.fna	9	100	99.93	100	100	100	100	100	100	100
Kp05840.fna	9	100	100	100	100	100	100	100	100	100
Kp05841.fna	7	.	99.71	100	99.89	100	.	100	100	100
Kp05842.fna	9	100	100	100	100	100	100	100	100	100
Kp05843.fna	9	100	100	100	99.89	100	100	100	100	100
Kp05844.fna	9	100	100	100	100	100	100	100	100	100
Kp05845.fna	8	.	99.56	100	99.43	99.54	100	100	99.83	99.82
Kp05846.fna	9	100	100	100	100	100	100	100	100	100
Kp05847.fna	9	99.77	100	100	99.77	99.85	100	98.88	99.66	100
Kp05848.fna	9	100	100	100	100	100	100	100	100	100
Kp05849.fna	9	100	100	100	100	100	100	100	100	100
Kp05850.fna	9	100	100	100	100	100	100	100	100	100
Kp05851.fna	9	100	100	100	100	100	100	100	100	99.82
Kp05852.fna	8	.	100	100	100	100	100	100	100	100
Kp05853.fna	9	100	100	100	100	100	100	100	100	100
Kp05854.fna	9	100	100	100	100	100	100	100	100	100
Kp05856.fna	8	.	100	100	100	100	100	100	100	100
Kp05857.fna	9	100	100	100	100	98.47	100	100	100	100
Kp05858.fna	9	100	100	100	100	99.85	100	99.91	100	100
Kp05859.fna	9	100	100	100	100	100	100	100	100	100
Kp05860.fna	8	.	100	100	100	100	100	100	100	100
Kp05861.fna	8	.	99.56	100	100	100	100	100	100	100
Kp05862.fna	9	100	100	100	100	100	100	100	100	100
Kp05863.fna	8	.	100	100	100	100	100	100	100	100
Kp05864.fna	8	.	100	100	100	100	100	100	100	100
Kp05865.fna	9	100	100	100	100	100	100	100	100	100
Kp05866.fna	8	.	99.93	100	99.77	100	100	99.91	100	100
Kp05867.fna	8	.	99.93	100	99.89	100	100	100	100	100
Kp05868.fna	8	.	99.56	100	100	100	100	100	100	100
Kp05869.fna	8	.	99.12	99.73	100	100	99.88	100	100	100
Kp05870.fna	9	100	100	100	100	100	100	100	100	100
Kp05871.fna	9	100	100	100	100	100	100	100	100	100
Kp05872.fna	9	99.89	100	99.73	100	100	100	99.91	100	100
Kp05873.fna	8	.	100	100	100	100	100	100	100	100
Kp05874.fna	9	100	100	100	100	100	100	100	100	100
Kp05875.fna	9	100	100	100	100	100	100	100	100	100
Kp05876.fna	7	.	100	99.73	100	100	.	100	100	100
Kp05877.fna	8	.	100	100	100	100	100	100	100	100
Kp05878.fna	9	100	100	100	100	100	100	100	100	100
Kp05879.fna	9	100	100	100	100	100	100	99.91	100	100
Kp05880.fna	8	.	100	100	100	100	100	100	100	100
Kp05881.fna	9	100	100	100	100	100	100	100	100	100
Kp05882.fna	9	100	100	100	100	100	100	100	100	100
Kp05883.fna	9	100	100	100	100	100	100	100	100	100
Kp05884.fna	9	100	100	100	100	100	100	100	99.83	100
Kp05885.fna	7	.	100	100	99.89	100	.	100	100	100
Kp05886.fna	9	100	100	100	100	100	100	100	100	100
Kp05887.fna	7	.	100	100	99.89	100	.	100	100	99.82
Kp05888.fna	9	100	100	100	100	100	100	100	100	100
Kp05889.fna	8	.	100	100	100	100	100	100	100	100
Kp05890.fna	9	100	100	100	99.89	100	99.88	99.91	99.83	100
Kp05891.fna	8	.	100	100	100	100	100	100	100	100
Kp05892.fna	9	100	100	100	100	100	100	100	100	100
Kp05893.fna	8	.	100	100	99.89	100	99.53	100	100	100
Kp05894.fna	9	100	100	100	100	100	100	100	100	100
Kp05895.fna	9	100	100	100	100	100	100	100	100	100
Kp05896.fna	9	100	100	100	100	100	100	100	100	100
Kp05897.fna	8	.	99.56	100	100	100	100	100	99.83	100
Kp05898.fna	8	.	99.56	100	100	100	100	100	100	100
Kp05899.fna	9	100	100	100	100	100	100	100	100	100
Kp05900.fna	8	.	100	100	100	100	100	100	100	100
Kp05901.fna	8	.	99.93	99.73	99.77	100	100	100	100	100
Kp05902.fna	9	100	100	100	100	100	100	100	100	100
Kp05903.fna	9	100	99.93	100	100	100	100	100	100	100
Kp05904.fna	8	.	100	100	100	100	100	100	100	100
Kp05905.fna	9	100	100	100	99.89	100	100	100	100	100
Kp05906.fna	9	100	100	100	100	100	100	100	100	100
Kp05907.fna	9	100	100	100	100	100	100	100	100	100
Kp05908.fna	7	.	100	100	99.89	100	.	100	100	100
Kp05909.fna	9	100	99.56	100	100	100	100	100	100	100
Kp05910.fna	9	100	100	100	100	100	100	100	100	100
Kp05911.fna	8	.	100	100	100	99.85	100	100	100	100
Kp05912.fna	9	100	100	100	100	100	100	100	100	100
Kp05913.fna	8	100	99.85	100	100	.	100	100	100	100
Kp05914.fna	9	100	100	100	100	100	100	100	99.83	100
Kp05915.fna	8	.	100	100	100	100	100	100	100	100
Kp05916.fna	9	100	100	100	100	100	100	100	100	100
Kp05917.fna	9	100	100	100	100	100	100	100	100	100
Kp05918.fna	9	100	100	100	100	99.85	100	100	100	100
Kp05919.fna	9	100	100	100	100	100	100	100	100	100
Kp05920.fna	9	100	100	100	100	100	100	100	100	99.82
Kp05922.fna	9	100	100	100	100	99.85	100	100	100	100
Kp05923.fna	8	100	99.93	100	99.77	100	100	100	100	.
Kp05924.fna	9	100	100	100	99.89	100	100	100	100	99.82
Kp05928.fna	9	100	100	100	100	100	100	100	100	100
Kp05929.fna	9	100	100	100	100	100	100	100	100	100
Kp05930.fna	8	.	100	100	100	100	100	100	100	100
Kp05931.fna	9	100	100	100	100	100	100	100	100	100
Kp05932.fna	8	.	100	100	100	100	100	100	100	100
Kp05933.fna	7	.	100	100	100	100	.	100	100	100
Kp05934.fna	9	100	100	100	100	100	100	100	100	100
Kp05935.fna	9	100	100	100	100	100	100	100	100	100
Kp05936.fna	9	100	100	100	100	100	100	100	100	100
Kp05937.fna	9	100	100	100	100	100	100	100	100	100
Kp05938.fna	9	100	100	100	100	100	100	100	100	100
Kp05939.fna	9	100	100	100	100	100	100	100	100	100
Kp05941.fna	8	.	100	100	100	100	100	100	100	100
Kp05942.fna	9	100	100	100	100	100	100	100	100	100
Kp05943.fna	9	100	100	100	100	100	100	100	100	100
Kp05944.fna	9	100	100	100	100	100	100	100	100	100
Kp05946.fna	9	100	100	100	100	100	100	100	100	100
Kp05947.fna	9	100	100	100	100	100	100	100	100	100
Kp05948.fna	7	.	100	100	100	100	.	100	100	100
Kp05949.fna	9	100	100	100	100	100	100	100	100	100
Kp05950.fna	9	100	100	100	100	100	100	100	100	100
Kp05951.fna	9	100	100	100	100	100	100	100	100	100
Kp05952.fna	9	100	100	100	100	100	100	100	100	100
Kp05953.fna	9	100	100	100	100	100	100	100	100	100
Kp05954.fna	9	100	99.56	100	100	100	100	100	100	100
Kp05955.fna	9	100	100	100	100	100	100	100	100	100
Kp05956.fna	8	.	100	100	100	100	100	100	100	100
Kp05957.fna	7	.	100	100	100	100	.	100	100	100
Kp05958.fna	9	100	100	100	100	100	100	100	100	100
Kp05960.fna	9	100	100	100	100	100	100	100	100	100
Kp05961.fna	8	100	100	100	100	.	100	100	100	100
Kp05962.fna	7	.	100	100	100	100	.	100	100	100
Kp05963.fna	9	100	100	100	100	100	100	100	100	100
Kp05964.fna	7	.	100	100	100	100	.	100	100	100
Kp05965.fna	9	100	100	100	100	100	100	100	100	100
Kp05966.fna	9	100	100	100	100	100	100	100	100	100
Kp05967.fna	8	.	100	100	100	100	100	100	100	100
Kp05968.fna	9	100	100	100	100	100	100	100	97.99	100
Kp05969.fna	8	.	100	100	100	100	100	100	100	100
Kp05970.fna	9	100	100	100	100	100	100	100	100	100
Kp05971.fna	8	.	100	100	100	100	100	100	100	100
Kp05972.fna	9	100	100	100	100	100	100	100	100	100
Kp05973.fna	9	99.77	100	100	100	100	100	100	100	100
Kp05974.fna	8	.	100	100	100	100	100	100	100	100
Kp05975.fna	9	100	100	100	100	100	100	100	100	100
Kp05976.fna	8	.	100	100	100	100	100	100	100	100
Kp05977.fna	9	100	100	100	100	100	100	100	100	100
Kp05978.fna	9	100	100	100	100	100	100	100	100	100
Kp05979.fna	9	100	100	100	100	100	100	100	100	100
Kp05980.fna	9	100	100	100	100	100	100	100	100	100
Kp05981.fna	8	.	100	100	100	100	100	100	100	100
Kp05982.fna	7	.	100	100	100	100	.	100	100	100
Kp05983.fna	8	.	100	100	100	100	100	100	100	100
Kp05984.fna	9	100	100	100	100	100	100	100	100	100
Kp05985.fna	9	100	100	100	100	100	100	100	100	100
Kp05986.fna	9	100	100	100	100	100	100	100	100	100
Kp05987.fna	8	.	100	100	100	100	100	100	100	100
Kp05988.fna	9	100	100	100	100	100	100	100	100	100
Kp05989.fna	9	100	100	100	100	100	100	100	100	100
Kp05990.fna	9	100	100	100	100	100	100	100	100	100
Kp05992.fna	9	100	100	100	100	100	100	100	100	100
Kp05993.fna	9	100	100	100	100	100	100	100	100	100
Kp05995.fna	9	100	100	100	100	100	100	100	100	100
Kp05996.fna	7	.	99.56	100	100	100	.	100	100	100
Kp05998.fna	9	100	100	100	100	100	100	100	100	100
Kp05999.fna	9	100	100	100	100	100	100	100	100	100
Kp06000.fna	9	100	100	100	100	100	100	100	100	100
Kp06001.fna	9	100	100	100	100	100	100	100	100	100
Kp06002.fna	9	100	100	100	100	100	100	100	100	100
Kp06003.fna	9	100	100	100	100	100	100	100	100	100
Kp06004.fna	8	.	100	100	100	100	100	100	100	100
Kp06005.fna	8	.	100	100	100	100	100	100	100	100
Kp06006.fna	7	.	100	100	100	100	.	100	100	100
Kp06009.fna	8	.	100	100	100	100	100	100	100	100
Kp06010.fna	9	100	100	100	100	100	100	100	100	100
Kp06012.fna	9	100	100	100	100	100	100	100	100	100
Kp06013.fna	9	100	100	100	100	100	100	100	100	100
Kp06019.fna	9	99.77	100	96.72	100	100	100	100	100	100
Kp06021.fna	9	100	100	100	100	100	100	100	100	100
Kp06022.fna	9	100	100	100	100	100	100	100	100	100
Kp06023.fna	9	100	100	100	100	100	100	100	100	100
Kp06024.fna	8	.	100	100	100	100	100	100	100	100
Kp06025.fna	9	100	100	100	100	98.62	100	100	100	100
Kp06026.fna	9	100	100	100	100	100	100	100	100	100
Kp06027.fna	9	100	100	100	100	100	100	100	100	100
Kp06028.fna	9	100	100	100	100	100	100	100	100	100
Kp06029.fna	9	100	100	100	100	100	100	100	100	100
Kp06030.fna	9	100	100	100	100	100	100	100	100	100
Kp06031.fna	9	100	100	100	100	100	100	100	100	100
Kp06032.fna	9	100	100	100	100	100	100	100	100	100
Kp06033.fna	9	100	100	100	100	100	100	100	100	100
Kp06034.fna	9	100	100	100	100	100	100	100	100	100
Kp06035.fna	9	100	100	100	100	100	100	100	100	100
Kp06036.fna	9	100	100	100	100	100	100	100	100	100
Kp06037.fna	9	100	100	100	100	100	100	100	100	100
Kp06039.fna	9	100	100	100	100	100	100	100	100	100
Kp06040.fna	9	100	100	100	100	100	100	100	100	100
Kp06042.fna	9	100	100	100	100	100	100	100	100	100
Kp06043.fna	9	100	100	100	100	100	100	100	100	100
Kp06044.fna	8	.	100	100	100	100	100	100	100	100
Kp06045.fna	9	100	100	100	100	100	100	100	100	100
Kp06046.fna	9	100	100	100	100	100	100	100	100	100
Kp06047.fna	9	100	100	100	100	100	100	100	100	100
Kp06048.fna	9	100	100	100	100	100	100	100	100	100
Kp06049.fna	9	100	100	100	100	100	100	100	100	100
Kp06050.fna	9	100	100	100	100	100	100	100	100	100
Kp06051.fna	8	.	100	100	100	100	100	100	100	100
Kp06052.fna	9	100	100	100	100	100	100	100	100	100
Kp06053.fna	9	100	100	100	100	100	100	100	100	100
Kp06054.fna	9	100	100	100	100	100	100	100	100	100
Kp06055.fna	9	100	100	100	100	100	100	100	100	100
Kp06056.fna	9	100	100	100	100	100	100	100	100	100
Kp06057.fna	9	100	100	100	100	100	100	100	100	100
Kp06058.fna	8	.	100	100	100	100	100	100	100	100
Kp06059.fna	9	100	100	100	100	100	100	100	100	100
Kp06060.fna	9	100	100	100	100	100	100	100	100	100
Kp06061.fna	9	100	100	100	100	100	100	100	100	100
Kp06062.fna	9	100	100	100	100	100	100	100	100	100
Kp06063.fna	9	100	100	100	100	100	100	100	100	100
Kp06064.fna	9	100	100	100	100	100	100	100	100	100
Kp06065.fna	8	.	100	100	100	100	100	100	100	100
Kp06066.fna	9	100	100	100	100	100	100	100	100	100
Kp06067.fna	9	100	100	100	100	100	100	100	100	100
Kp06068.fna	9	100	100	100	100	100	100	100	100	100
Kp06069.fna	9	100	100	100	100	100	100	100	100	100
Kp06070.fna	9	100	100	100	100	100	100	100	100	100
Kp06071.fna	7	.	100	100	100	100	.	100	100	100
Kp06072.fna	9	100	100	100	100	100	100	100	100	100
Kp06074.fna	8	.	100	100	100	100	100	100	100	100
Kp06075.fna	8	.	100	100	100	100	100	100	100	100
Kp06076.fna	9	100	100	100	100	100	100	100	100	100
Kp06077.fna	9	100	100	100	100	100	100	100	100	100
Kp06078.fna	9	100	100	100	100	100	100	100	100	100
Kp06080.fna	9	100	100	100	100	100	100	100	100	100
Kp06082.fna	9	100	100	100	100	100	100	100	100	100
Kp06083.fna	9	100	100	100	100	100	100	100	100	100
Kp06084.fna	7	.	100	100	99.89	100	.	100	100	100
Kp06085.fna	9	100	100	100	100	100	100	100	100	100
Kp06086.fna	8	.	100	100	100	100	100	100	100	100
Kp06087.fna	9	100	100	100	100	100	100	100	100	100
Kp06088.fna	9	100	100	100	100	100	100	100	100	100
Kp06089.fna	9	100	100	100	100	100	100	100	100	100
Kp06090.fna	9	100	100	100	100	100	100	100	100	100
Kp06091.fna	9	100	100	100	100	100	100	100	100	100
Kp06092.fna	9	100	100	100	100	100	100	100	100	100
Kp06093.fna	9	100	100	100	100	100	100	100	100	100
Kp06094.fna	9	100	100	100	100	100	100	100	100	100
Kp06095.fna	9	100	100	100	100	100	100	100	100	100
Kp06096.fna	9	100	100	100	100	100	100	100	100	100
Kp06098.fna	9	100	100	100	100	100	100	100	100	100
Kp06099.fna	8	.	100	100	100	100	100	100	100	100
Kp06100.fna	9	100	100	100	100	100	100	100	100	100
Kp06101.fna	9	100	100	100	100	100	100	100	100	100
Kp06102.fna	9	100	100	100	100	100	100	100	100	100
Kp06103.fna	9	100	100	100	100	100	100	100	100	100
Kp06104.fna	9	99.77	100	100	100	100	100	100	100	100
Kp06105.fna	8	.	100	100	100	100	100	100	100	100
Kp06106.fna	9	100	100	100	100	100	100	100	100	100
Kp06107.fna	9	100	100	100	100	100	100	100	100	100
Kp06108.fna	9	100	100	100	100	100	100	100	100	100
Kp06109.fna	9	100	100	100	100	100	100	100	100	100
Kp06110.fna	9	100	100	100	100	100	100	100	100	100
Kp06111.fna	8	.	100	100	100	100	100	100	100	100
Kp06112.fna	8	.	100	100	100	100	100	100	100	100
Kp06113.fna	8	.	100	100	100	100	100	100	100	100
Kp06114.fna	8	.	100	100	100	100	100	100	100	100
Kp06115.fna	9	100	100	100	100	100	100	100	100	100
Kp06116.fna	9	100	100	100	100	100	100	100	100	100
Kp06117.fna	9	100	100	100	100	100	100	100	100	100
Kp06119.fna	7	.	100	100	100	100	.	100	100	100
Kp06120.fna	8	.	100	100	100	100	100	100	100	100
Kp06121.fna	9	100	100	100	100	100	100	100	100	100
Kp06122.fna	9	100	100	100	100	100	100	100	100	100
Kp06123.fna	9	100	100	100	100	100	100	100	100	100
Kp06124.fna	9	100	100	100	100	100	100	100	100	100
Kp06125.fna	9	100	100	100	100	100	100	100	100	100
Kp06126.fna	9	100	100	100	100	100	100	100	100	100
Kp06127.fna	9	100	100	100	100	100	100	100	100	100
Kp06128.fna	9	100	100	100	100	100	100	100	100	100
Kp06129.fna	9	100	100	100	100	100	100	100	100	100
Kp06130.fna	9	100	100	100	100	100	100	100	100	100
Kp06131.fna	9	100	100	100	100	100	100	100	100	100
Kp06132.fna	9	100	100	100	100	100	100	100	100	100
Kp06133.fna	9	100	100	100	100	100	100	100	100	100
Kp06134.fna	9	100	100	100	100	100	100	100	100	100
Kp06135.fna	9	100	100	100	100	100	100	100	100	100
Kp06136.fna	9	100	100	100	100	100	100	100	100	100
Kp06137.fna	9	100	100	100	100	100	100	100	100	100
Kp06138.fna	9	100	100	100	100	100	100	100	100	100
Kp06139.fna	9	100	100	100	100	100	100	100	100	100
Kp06140.fna	9	100	100	100	100	100	100	100	100	100
Kp06141.fna	9	100	100	100	100	100	100	100	100	100
Kp06142.fna	9	100	100	100	100	100	100	100	100	100
Kp06143.fna	8	.	100	100	100	100	100	100	100	100
Kp06144.fna	9	100	100	100	100	100	100	100	100	100
Kp06145.fna	9	100	100	100	100	100	100	100	100	100
Kp06146.fna	9	100	100	100	100	100	100	100	100	100
Kp06147.fna	8	.	100	100	100	100	100	100	100	100
Kp06148.fna	9	100	100	100	100	100	100	100	100	100
Kp06149.fna	9	100	100	100	100	100	100	100	100	100
Kp06150.fna	9	100	100	100	100	100	100	100	100	100
Kp06151.fna	9	100	100	100	100	100	100	100	100	100
Kp06152.fna	9	100	100	100	100	100	100	100	100	100
Kp06153.fna	9	100	100	100	100	100	100	100	100	100
Kp06154.fna	9	100	100	100	100	100	100	100	100	100
Kp06155.fna	8	.	100	100	100	100	100	100	100	100
Kp06156.fna	9	100	100	100	100	100	100	100	100	100
Kp06157.fna	9	100	100	100	100	100	100	100	100	100
Kp06158.fna	8	.	100	100	100	100	100	100	100	100
Kp06159.fna	9	100	100	100	100	100	100	100	100	100
Kp06160.fna	8	.	100	100	100	100	100	100	100	100
Kp06161.fna	9	100	100	100	100	100	100	100	100	100
Kp06162.fna	9	100	100	100	100	100	100	100	100	100
Kp06163.fna	9	100	100	100	100	100	100	100	100	100
Kp06164.fna	9	100	100	100	100	100	100	100	100	100
Kp06165.fna	9	100	100	100	100	100	100	100	100	100
Kp06166.fna	9	100	100	100	100	100	100	100	97.99	100
Kp06167.fna	9	100	100	100	100	100	100	100	100	100
Kp06168.fna	9	100	100	100	100	100	100	100	100	100
Kp06169.fna	9	100	100	100	100	100	100	100	100	100
Kp06170.fna	9	100	100	100	100	100	100	100	100	100
Kp06171.fna	9	100	100	100	100	100	100	100	100	100
Kp06172.fna	9	100	100	100	100	100	100	100	100	100
Kp06173.fna	9	100	100	100	100	100	100	100	100	100
Kp06174.fna	9	100	99.56	100	100	100	100	100	100	100
Kp06175.fna	9	100	100	100	100	100	100	100	100	100
Kp06176.fna	9	100	100	100	100	100	100	100	100	100
Kp06177.fna	9	100	99.56	100	100	100	100	100	100	100
Kp06178.fna	9	100	100	100	100	100	100	100	100	100
Kp06179.fna	9	100	100	100	100	100	100	100	100	100
Kp06180.fna	9	100	100	100	100	100	100	100	100	100
Kp06181.fna	9	100	100	100	100	100	100	100	100	100
Kp06182.fna	9	100	100	100	100	100	100	100	100	100
Kp06183.fna	9	100	100	100	100	100	100	100	100	100
Kp06184.fna	9	99.89	100	100	100	100	100	100	100	100
Kp06185.fna	9	100	100	100	100	100	100	100	100	100
Kp06186.fna	9	100	100	100	100	100	100	100	100	100
Kp06187.fna	9	100	100	100	100	100	100	100	100	100
Kp06188.fna	9	100	100	100	100	100	100	100	100	100
Kp06189.fna	9	100	100	100	100	100	100	100	100	100
Kp06190.fna	9	100	100	100	100	100	100	100	100	100
Kp06191.fna	9	100	100	100	100	100	100	100	100	100
Kp06192.fna	9	100	100	100	100	100	100	100	100	100
Kp06193.fna	9	100	100	100	100	100	100	100	100	100
Kp06194.fna	9	100	100	100	100	100	100	100	100	100
Kp06195.fna	8	.	100	100	100	100	100	100	100	100
Kp06196.fna	9	100	100	100	100	100	100	100	100	100
Kp06197.fna	9	100	100	100	100	100	100	100	100	100
Kp06198.fna	9	100	100	100	100	100	100	100	100	100
Kp06199.fna	9	100	100	100	100	100	100	100	100	100
Kp06201.fna	9	100	100	100	100	100	100	100	100	100
Kp06203.fna	9	100	100	100	100	100	100	100	100	100
Kp06204.fna	9	100	100	100	100	100	100	100	100	100
Kp06205.fna	9	100	100	100	100	100	100	100	100	100
Kp06206.fna	8	.	100	100	100	100	100	100	100	100
Kp06208.fna	9	100	100	100	100	100	100	100	100	100
Kp06209.fna	9	100	100	100	100	100	100	100	100	100
Kp06210.fna	9	100	100	100	100	100	100	100	100	100
Kp06211.fna	9	100	100	100	100	100	100	100	100	100
Kp06212.fna	9	100	100	100	100	100	100	100	100	100
Kp06213.fna	8	.	100	100	100	100	100	100	100	100
Kp06215.fna	9	100	100	100	100	100	100	100	100	100
Kp06216.fna	8	.	100	100	100	100	100	100	100	100
Kp06220.fna	9	100	100	100	100	100	100	100	100	100
Kp06222.fna	9	100	100	100	100	100	100	100	100	100
Kp06223.fna	9	100	100	100	100	100	100	100	100	100
Kp06224.fna	9	100	100	100	100	100	100	100	100	100
Kp06225.fna	9	100	100	100	100	100	100	100	100	100
Kp06228.fna	9	100	100	100	100	100	100	100	100	100
Kp06230.fna	9	100	100	100	100	100	100	100	100	100
Kp06231.fna	9	100	100	100	100	100	100	100	100	100
Kp06232.fna	9	100	100	100	100	100	100	100	100	100
Kp06233.fna	9	100	100	100	100	100	100	100	100	100
Kp06234.fna	8	.	100	100	100	100	100	100	100	100
Kp06235.fna	9	100	100	100	100	100	100	100	100	100
Kp06236.fna	9	100	100	100	100	100	100	100	100	100
Kp06237.fna	9	100	100	100	100	100	100	100	100	100
Kp06238.fna	9	100	100	100	100	100	100	100	100	100
Kp06240.fna	9	100	100	100	100	100	100	100	100	100
Kp06241.fna	9	100	100	100	100	100	100	100	100	100
Kp06242.fna	9	100	100	100	100	100	100	100	100	100
Kp06243.fna	8	.	100	100	100	100	100	100	100	100
Kp06244.fna	9	100	100	100	100	100	100	100	100	100
Kp06245.fna	9	100	100	100	100	100	100	100	100	100
Kp06246.fna	9	100	100	100	100	100	100	100	100	100
Kp06247.fna	9	100	100	100	100	100	100	100	100	100
Kp06248.fna	9	100	100	100	100	100	100	100	100	100
Kp06249.fna	8	.	100	100	100	100	100	100	100	100
Kp06250.fna	9	100	100	100	100	100	100	100	100	100
Kp06251.fna	9	100	100	100	100	100	100	100	100	100
Kp06252.fna	9	100	100	100	100	100	100	100	100	100
Kp06253.fna	9	100	100	100	100	100	100	100	100	100
Kp06254.fna	9	100	100	100	100	100	100	100	100	100
Kp06255.fna	9	100	100	100	100	100	100	100	100	100
Kp06256.fna	8	.	100	100	100	100	100	100	100	100
Kp06257.fna	8	.	100	100	100	100	100	100	100	100
Kp06258.fna	8	.	100	100	100	100	100	100	100	100
Kp06259.fna	9	100	100	100	100	100	100	100	100	100
Kp06260.fna	9	100	100	100	100	100	100	100	100	100
Kp06261.fna	9	100	100	100	100	100	100	100	100	100
Kp06262.fna	9	100	100	100	100	100	100	100	100	100
Kp06263.fna	9	100	100	100	100	100	100	100	100	100
Kp06264.fna	9	100	100	100	100	100	100	100	100	100
Kp06265.fna	9	100	100	100	100	100	100	100	100	100
Kp06266.fna	9	100	100	100	100	100	100	100	100	100
Kp06267.fna	9	100	100	100	100	100	100	100	100	100
Kp06268.fna	9	100	100	100	100	100	100	100	100	100
Kp06269.fna	9	100	100	100	100	100	100	100	100	100
Kp06270.fna	9	99.77	100	100	100	100	100	100	100	100
Kp06271.fna	8	.	100	100	100	100	100	100	100	100
Kp06272.fna	9	100	100	100	100	100	100	100	100	100
Kp06273.fna	9	100	100	100	100	100	100	100	100	100
Kp06274.fna	9	100	100	100	100	100	100	100	100	100
Kp06275.fna	9	100	100	100	100	100	100	100	100	100
Kp06276.fna	8	.	100	100	100	100	100	100	100	100
Kp06277.fna	9	100	100	100	100	100	100	100	100	100
Kp06278.fna	9	99.77	100	100	100	100	100	100	100	100
Kp06279.fna	9	100	100	100	100	100	100	100	100	100
Kp06280.fna	8	.	100	100	100	100	100	100	100	100
Kp06281.fna	9	99.77	100	100	100	100	100	100	100	100
Kp06282.fna	8	.	100	100	100	100	100	100	100	100
Kp06283.fna	9	100	100	100	100	100	100	100	100	100
Kp06284.fna	9	100	100	100	100	100	100	100	100	100
Kp06285.fna	9	100	100	100	100	100	100	100	100	100
Kp06286.fna	9	100	100	100	100	100	100	100	100	100
Kp06287.fna	9	100	100	100	100	100	100	100	100	100
Kp06288.fna	8	.	100	100	100	100	100	100	100	100
Kp06289.fna	8	.	100	100	100	100	100	100	100	100
Kp06290.fna	9	100	100	100	100	100	100	100	100	100
Kp06291.fna	8	.	100	100	100	100	100	100	100	100
Kp06292.fna	9	100	100	100	100	100	100	100	100	100
Kp06293.fna	9	100	100	100	100	100	100	100	100	100
Kp06295.fna	8	.	100	100	100	100	100	100	100	100
Kp06296.fna	9	100	100	100	100	100	100	100	100	100
Kp06297.fna	8	.	100	100	100	100	100	100	100	100
Kp06298.fna	8	.	100	100	100	100	100	100	100	100
Kp06299.fna	9	100	100	100	100	100	100	100	100	100
Kp06300.fna	9	100	100	100	100	100	100	100	100	100
Kp06301.fna	9	99.77	100	100	100	100	100	100	100	100
Kp06302.fna	9	99.89	100	100	100	100	100	100	100	100
Kp06303.fna	8	.	100	100	100	100	100	100	100	100
Kp06304.fna	8	.	100	100	100	100	100	100	100	100
Kp06305.fna	9	100	100	100	100	100	100	100	100	100
Kp06306.fna	9	100	100	100	100	100	100	100	100	100
Kp06307.fna	9	100	100	100	100	100	100	100	100	100
Kp06308.fna	8	.	100	100	100	100	100	100	100	100
Kp06309.fna	9	100	100	100	100	100	100	100	100	100
Kp06310.fna	8	.	100	100	100	100	100	100	100	100
Kp06311.fna	9	100	100	100	100	100	100	100	100	100
Kp06312.fna	9	100	100	100	100	100	100	100	100	100
Kp06313.fna	9	100	100	100	100	100	100	100	100	100
Kp06314.fna	9	100	100	100	100	100	100	100	100	100
Kp06315.fna	9	100	100	100	100	100	100	100	100	100
Kp06317.fna	9	100	100	100	100	100	100	100	100	100
Kp06318.fna	8	.	100	100	100	100	100	100	100	100
Kp06319.fna	9	100	100	100	100	100	100	100	100	100
Kp06320.fna	9	100	100	100	100	100	100	100	100	100
Kp06321.fna	9	100	100	100	100	100	100	100	100	100
Kp06322.fna	9	100	100	100	100	100	100	100	100	100
Kp06323.fna	9	100	100	100	100	100	100	100	100	100
Kp06324.fna	9	100	100	100	100	100	100	100	100	100
Kp06325.fna	8	.	100	100	100	100	100	100	100	100
Kp06326.fna	9	100	100	100	100	100	100	100	100	100
Kp06327.fna	8	.	100	100	100	100	100	100	100	100
Kp06328.fna	9	100	100	100	100	100	100	100	100	100
Kp06329.fna	9	100	100	100	100	100	100	100	100	100
Kp06330.fna	9	100	100	100	100	100	100	100	100	100
Kp06331.fna	8	.	100	100	100	100	100	100	100	100
Kp06332.fna	9	100	100	100	100	100	100	100	100	100
Kp06333.fna	8	.	100	100	100	100	100	100	100	100
Kp06334.fna	9	100	100	100	100	100	100	100	100	100
Kp06335.fna	9	100	100	100	100	100	100	100	100	100
Kp06336.fna	9	100	100	100	100	100	100	100	100	100
Kp06337.fna	9	100	100	100	100	100	100	100	100	100
Kp06338.fna	9	100	100	100	100	100	100	100	100	100
Kp06339.fna	9	100	100	100	100	100	100	100	100	100
Kp06340.fna	9	100	100	100	100	100	100	100	100	100
Kp06341.fna	9	100	100	100	100	100	100	100	100	100
Kp06342.fna	8	.	100	100	100	100	100	100	100	100
Kp06343.fna	9	100	100	100	100	100	100	100	100	100
Kp06344.fna	9	100	100	100	100	100	100	100	100	100
Kp06345.fna	9	100	100	100	100	100	100	100	100	100
Kp06346.fna	9	100	100	100	100	100	100	100	100	100
Kp06347.fna	9	100	100	100	100	100	100	100	100	100
Kp06348.fna	9	100	100	100	100	100	100	100	100	100
Kp06349.fna	9	100	100	100	100	100	100	100	100	100
Kp06350.fna	9	100	100	100	100	100	100	100	100	100
Kp06351.fna	9	100	100	100	100	100	100	100	100	100
Kp06352.fna	9	100	100	100	100	100	100	100	100	100
Kp06353.fna	9	100	100	100	100	100	100	100	100	100
Kp06354.fna	9	100	100	100	100	100	100	100	100	100
Kp06355.fna	9	100	100	100	100	100	100	100	100	100
Kp06356.fna	9	100	100	100	100	100	100	100	100	100
Kp06357.fna	9	100	100	100	100	100	100	100	100	100
Kp06358.fna	9	100	100	100	100	100	100	100	100	100
Kp06359.fna	8	.	100	100	100	100	100	100	100	100
Kp06360.fna	9	100	100	100	100	100	100	100	100	100
Kp06361.fna	9	100	100	100	100	100	100	100	100	100
Kp06362.fna	9	100	100	100	100	100	100	100	100	100
Kp06363.fna	8	.	100	100	100	100	100	100	100	100
Kp06364.fna	9	100	100	100	100	100	100	100	100	100
Kp06365.fna	9	100	100	100	100	100	100	100	100	100
Kp06366.fna	9	100	100	100	100	100	100	100	100	100
Kp06367.fna	9	100	100	100	100	100	100	100	100	100
Kp06368.fna	9	100	100	100	100	100	100	100	100	100
Kp06369.fna	9	100	100	100	100	100	100	100	100	100
Kp06370.fna	9	100	100	100	100	100	100	100	100	100
Kp06371.fna	8	.	100	100	100	100	100	100	100	100
Kp06372.fna	9	100	100	100	100	100	100	100	100	100
Kp06373.fna	9	100	100	100	100	100	100	100	100	100
Kp06374.fna	9	100	100	100	100	100	100	100	100	100
Kp06375.fna	8	.	100	100	100	100	100	100	100	100
Kp06376.fna	8	.	100	100	100	100	100	100	100	100
Kp06377.fna	8	.	100	100	100	100	100	100	100	100
Kp06378.fna	9	99.77	100	100	100	100	100	100	100	100
Kp06379.fna	9	100	100	100	100	100	100	100	100	100
Kp06380.fna	9	100	100	100	100	100	100	100	100	100
Kp06381.fna	9	100	100	100	100	100	100	100	100	100
Kp06382.fna	8	.	100	100	100	100	100	100	100	100
Kp06383.fna	8	.	100	100	100	100	100	100	100	100
Kp06384.fna	8	.	100	100	100	100	100	100	100	100
Kp06385.fna	8	.	100	100	100	100	100	100	100	100
Kp06386.fna	9	100	100	100	100	100	100	100	100	100
Kp06387.fna	8	.	100	100	100	100	100	100	100	100
Kp06388.fna	9	100	100	100	100	100	100	100	100	100
Kp06389.fna	9	100	100	100	100	100	100	100	100	100
Kp06390.fna	9	100	100	100	100	100	100	100	100	100
Kp06391.fna	9	100	100	100	100	100	100	100	100	100
Kp06392.fna	8	.	100	100	100	100	100	100	100	100
Kp06393.fna	9	100	100	100	100	100	100	100	100	100
Kp06394.fna	9	100	100	100	100	100	100	100	100	100
Kp06395.fna	9	100	100	100	100	100	100	100	100	100
Kp06396.fna	9	100	100	100	100	100	100	100	100	100
Kp06397.fna	8	.	100	100	100	100	100	100	100	100
Kp06398.fna	8	.	100	100	100	100	100	100	100	100
Kp06399.fna	8	.	100	100	100	100	100	100	100	100
Kp06400.fna	9	100	100	100	100	100	100	100	100	100
Kp06401.fna	9	100	100	100	100	100	100	100	100	100
Kp06402.fna	9	100	100	100	100	100	100	100	100	100
Kp06403.fna	8	.	100	100	100	100	100	100	100	100
Kp06405.fna	9	100	100	100	100	100	100	100	100	100
Kp06406.fna	9	100	100	100	100	100	100	100	100	100
Kp06407.fna	9	100	100	100	100	100	100	100	100	100
Kp06408.fna	9	100	100	100	100	100	100	100	100	100
Kp06409.fna	9	100	100	100	100	100	100	100	100	100
Kp06410.fna	9	100	100	100	100	100	100	100	100	100
Kp06411.fna	9	100	100	100	100	100	100	100	100	100
Kp06412.fna	8	.	100	100	100	100	100	100	100	100
Kp06413.fna	8	.	100	100	100	100	100	100	100	100
Kp06414.fna	9	100	100	100	100	100	100	100	100	100
Kp06415.fna	9	100	100	100	100	100	100	100	100	100
Kp06416.fna	8	.	100	100	100	100	100	100	100	100
Kp06417.fna	9	100	100	100	100	100	100	100	100	100
Kp06418.fna	9	100	100	100	100	100	100	100	100	100
Kp06419.fna	9	100	100	100	100	100	100	100	100	100
Kp06420.fna	9	100	100	100	100	100	100	100	100	100
Kp06421.fna	8	.	100	100	100	100	100	100	100	100
Kp06422.fna	8	.	100	100	100	100	100	100	100	100
Kp06423.fna	9	100	100	100	100	100	100	100	100	100
Kp06424.fna	9	100	100	100	100	100	100	100	100	100
Kp06425.fna	9	99.77	100	100	100	100	100	100	100	100
Kp06426.fna	8	.	100	100	100	100	100	100	100	100
Kp06428.fna	9	100	100	100	100	100	100	100	100	100
Kp06429.fna	9	100	99.56	100	100	100	100	100	100	100
Kp06430.fna	8	.	100	100	100	100	100	100	100	100
Kp06431.fna	9	100	100	100	100	100	100	100	100	100
Kp06432.fna	9	100	100	100	100	100	100	100	100	100
Kp06434.fna	9	100	100	100	100	100	100	100	100	100
Kp06435.fna	9	100	100	100	100	100	100	100	100	100
Kp06436.fna	9	100	100	100	100	98.62	100	100	100	100
Kp06437.fna	9	100	100	100	100	100	100	100	100	100
Kp06439.fna	9	100	100	100	100	100	100	100	100	100
Kp06440.fna	9	100	100	100	100	100	100	100	100	100
Kp06441.fna	9	100	100	100	100	100	100	100	100	100
Kp06442.fna	9	100	100	100	100	100	100	100	100	100
Kp06443.fna	9	100	100	100	100	100	100	100	100	100
Kp06444.fna	9	100	100	100	100	100	100	100	100	100
Kp06445.fna	8	.	100	100	100	100	100	100	100	100
Kp06446.fna	9	99.77	100	100	100	100	100	100	100	100
Kp06447.fna	9	100	100	100	100	100	100	100	100	100
Kp06448.fna	9	100	100	100	100	100	100	100	100	100
Kp06449.fna	9	100	100	100	100	100	100	100	100	100
Kp06450.fna	9	100	100	100	100	100	100	100	100	100
Kp06451.fna	9	100	100	100	100	100	100	100	100	100
Kp06452.fna	9	100	100	100	100	100	100	100	100	100
Kp06453.fna	9	100	100	100	100	100	100	100	100	100
Kp06454.fna	9	100	100	100	100	100	100	100	100	100
Kp06455.fna	9	100	100	100	100	100	100	100	100	100
Kp06456.fna	9	100	100	100	100	100	100	100	100	100
Kp06458.fna	9	100	100	100	100	100	100	100	100	100
Kp06459.fna	9	100	100	100	100	100	100	100	100	100
Kp06461.fna	8	.	100	100	100	100	100	100	100	100
Kp06462.fna	9	100	100	100	100	100	100	100	100	100
Kp06463.fna	9	100	100	100	100	100	100	100	100	100
Kp06464.fna	9	100	100	100	100	100	100	100	100	100
Kp06465.fna	9	100	100	100	100	100	100	100	100	100
Kp06467.fna	9	100	100	100	100	100	99.77	100	100	100
Kp06468.fna	8	.	100	100	100	100	100	100	100	100
Kp06469.fna	9	100	100	100	100	100	100	100	100	100
Kp06470.fna	8	.	100	100	100	100	100	100	100	100
Kp06471.fna	9	100	100	100	100	100	100	100	100	100
Kp06472.fna	9	100	100	95.08	100	100	100	100	100	100
Kp06473.fna	9	100	100	100	100	100	100	100	100	100
Kp06474.fna	8	.	100	100	100	100	100	100	100	100
Kp06475.fna	9	99.77	100	100	100	100	100	100	100	100
Kp06476.fna	8	.	100	100	100	100	100	100	100	100
Kp06477.fna	8	.	100	100	100	100	100	100	100	100
Kp06478.fna	9	100	100	100	100	100	100	100	100	100
Kp06479.fna	8	.	100	100	100	100	100	100	100	100
Kp06480.fna	9	99.77	100	100	100	100	100	100	100	100
Kp06481.fna	9	100	100	100	100	100	100	100	100	100
Kp06482.fna	8	.	100	100	100	100	100	100	100	100
Kp06483.fna	8	.	100	100	100	100	100	100	100	100
Kp06484.fna	9	99.77	100	100	100	100	100	100	100	100
Kp06485.fna	9	99.77	100	100	100	100	100	100	100	100
Kp06486.fna	9	100	100	100	100	100	100	100	100	100
Kp06487.fna	9	100	100	100	100	100	100	100	100	100
Kp06488.fna	9	100	100	100	100	100	100	100	100	100
Kp06489.fna	9	100	100	100	100	100	100	100	100	100
Kp06490.fna	9	100	100	100	100	100	100	100	100	100
Kp06491.fna	9	100	100	100	100	100	100	100	100	100
Kp06492.fna	8	.	100	100	100	100	100	100	100	100
Kp06493.fna	8	.	100	100	100	100	100	100	100	100
Kp06494.fna	9	100	100	100	100	100	100	100	100	100
Kp06495.fna	9	100	100	100	100	100	100	100	100	100
Kp06496.fna	9	100	100	100	100	100	100	100	100	100
Kp06497.fna	9	100	100	100	100	100	100	100	100	100
Kp06498.fna	9	100	100	100	100	100	100	100	100	100
Kp06499.fna	9	100	100	100	100	100	100	100	100	100
Kp06501.fna	9	100	100	100	100	100	100	100	100	100
Kp06502.fna	9	100	100	100	100	100	100	100	100	100
Kp06504.fna	9	100	100	100	100	100	100	100	100	100
Kp06505.fna	9	100	100	100	100	100	100	100	100	100
Kp06506.fna	9	100	100	100	100	100	100	100	100	100
Kp06507.fna	9	100	100	100	100	100	100	100	100	100
Kp06508.fna	9	100	100	100	100	100	100	100	100	100
Kp06509.fna	9	100	100	100	100	100	100	100	100	100
Kp06510.fna	9	100	100	100	100	100	100	100	100	100
Kp06511.fna	9	100	100	100	100	100	100	100	100	100
Kp06512.fna	9	100	100	100	100	100	100	100	100	100
Kp06513.fna	9	100	100	100	100	100	100	100	100	100
Kp06514.fna	9	100	100	100	100	98.62	100	100	100	100
Kp06515.fna	9	100	100	100	100	100	100	100	100	100
Kp06516.fna	9	100	100	100	100	100	100	100	100	100
Kp06517.fna	9	100	100	100	100	100	100	100	100	100
Kp06518.fna	9	100	100	100	100	100	100	100	100	100
Kp06519.fna	9	100	100	100	100	100	100	100	100	100
Kp06522.fna	9	100	100	100	100	100	100	100	100	100
Kp06523.fna	9	100	100	100	100	100	100	100	100	100
Kp06524.fna	9	100	100	100	100	100	100	100	100	100
Kp06525.fna	9	100	100	100	100	100	100	100	100	100
Kp06526.fna	9	100	100	100	100	100	100	100	100	100
Kp06527.fna	9	100	100	100	100	100	100	100	100	100
Kp06528.fna	9	100	100	100	100	100	100	100	100	100
Kp06529.fna	9	100	100	100	100	100	100	100	100	100
Kp06530.fna	9	100	100	100	100	100	100	100	100	100
Kp06531.fna	9	100	100	100	100	100	100	100	100	100
Kp06532.fna	9	100	100	100	100	100	100	100	100	100
Kp06533.fna	9	100	100	100	100	100	100	100	100	100
Kp06534.fna	9	100	100	100	100	100	100	100	100	100
Kp06535.fna	9	100	100	100	100	100	100	100	100	100
Kp06536.fna	9	100	100	100	100	100	100	100	100	100
Kp06537.fna	9	100	100	100	100	100	100	100	100	100
Kp06538.fna	9	100	100	100	100	100	100	100	100	100
Kp06539.fna	9	100	100	100	100	100	100	100	100	100
Kp06540.fna	9	100	100	100	100	100	100	100	100	100
Kp06541.fna	9	100	100	100	100	100	100	100	100	100
Kp06542.fna	9	100	100	100	100	100	100	100	100	100
Kp06543.fna	9	100	100	100	100	100	100	100	100	100
Kp06545.fna	9	100	100	100	100	100	100	100	100	100
Kp06546.fna	9	100	100	100	100	100	100	100	100	100
Kp06547.fna	9	100	100	100	100	100	100	100	100	100
Kp06548.fna	9	100	100	100	100	100	100	100	100	100
Kp06549.fna	9	100	100	100	100	100	100	100	100	100
Kp06550.fna	9	100	100	100	100	100	100	100	100	100
Kp06551.fna	9	100	100	100	100	100	100	100	100	100
Kp06552.fna	9	100	100	100	100	100	100	100	100	100
Kp06553.fna	9	100	100	100	100	100	100	100	100	100
Kp06554.fna	9	100	100	100	100	100	100	100	100	100
Kp06555.fna	9	100	100	100	100	100	100	100	100	100
Kp06556.fna	9	100	100	100	100	100	100	100	100	100
Kp06557.fna	9	100	100	100	100	100	100	100	100	100
Kp06558.fna	9	100	100	100	100	100	100	100	100	100
Kp06559.fna	9	100	100	100	100	100	100	100	100	100
Kp06560.fna	8	.	100	100	100	100	100	100	100	100
Kp06561.fna	9	100	100	100	100	100	100	100	100	100
Kp06562.fna	8	.	100	100	100	100	100	100	100	100
Kp06563.fna	9	100	100	100	100	100	100	100	100	100
Kp06564.fna	9	100	100	100	100	100	100	100	100	100
Kp06565.fna	9	100	100	100	100	100	100	100	100	100
Kp06566.fna	9	100	100	100	100	100	100	100	100	100
Kp06567.fna	9	100	100	100	100	100	100	100	100	100
Kp06570.fna	9	100	100	100	100	100	100	100	100	100
Kp06571.fna	9	100	100	100	100	100	100	100	100	100
Kp06572.fna	9	100	100	100	100	100	100	100	100	100
Kp06573.fna	8	.	100	100	100	100	100	100	100	100
Kp06574.fna	9	100	100	100	100	100	100	100	100	100
Kp06575.fna	9	100	100	100	100	100	100	100	100	100
Kp06576.fna	8	.	100	100	100	100	100	100	100	100
Kp06577.fna	9	100	100	100	100	100	100	100	100	100
Kp06578.fna	9	100	100	100	100	100	100	100	100	100
Kp06579.fna	9	100	100	100	100	100	100	100	100	100
Kp06580.fna	9	100	100	100	100	100	100	100	100	100
Kp06581.fna	9	100	100	100	100	98.62	100	100	100	100
Kp06582.fna	9	100	100	100	100	100	100	100	100	100
Kp06583.fna	9	100	100	100	100	100	100	100	100	100
Kp06585.fna	9	100	100	100	100	100	100	100	100	100
Kp06586.fna	9	100	100	100	100	100	100	100	100	100
Kp06587.fna	9	100	100	100	100	100	100	100	100	100
Kp06588.fna	9	100	100	100	100	100	100	100	100	100
Kp06589.fna	9	100	100	100	100	100	100	100	100	100
Kp06590.fna	9	100	100	100	100	100	100	100	100	100
Kp06591.fna	9	100	100	100	100	100	100	100	100	100
Kp06592.fna	8	.	100	100	100	100	100	100	100	100
Kp06594.fna	9	100	100	100	100	100	100	100	100	100
Kp06595.fna	9	100	100	100	100	100	100	100	100	100
Kp06596.fna	8	.	100	100	100	100	100	100	100	100
Kp06597.fna	9	100	100	100	100	100	100	100	100	100
Kp06598.fna	9	100	100	100	100	100	100	100	99.83	100
Kp06599.fna	9	100	100	100	100	100	100	100	100	100
Kp06600.fna	8	.	100	100	100	100	100	100	100	100
Kp06601.fna	9	100	100	100	100	100	100	100	100	100
Kp06602.fna	9	100	100	100	100	100	100	100	100	100
Kp06603.fna	9	100	100	100	100	100	100	100	100	100
Kp06604.fna	9	100	100	100	100	100	100	100	100	100
Kp06605.fna	9	100	100	100	100	100	100	100	100	100
Kp06606.fna	9	100	100	100	100	100	100	100	100	100
Kp06607.fna	9	100	90.88	100	100	100	100	100	100	100
Kp06608.fna	8	.	100	100	100	100	100	100	100	100
Kp06609.fna	9	100	100	100	100	100	100	100	100	100
Kp06610.fna	9	100	100	100	100	100	100	100	100	100
Kp06611.fna	9	100	100	100	100	100	100	100	100	100
Kp06612.fna	9	100	100	100	100	100	100	100	100	100
Kp06613.fna	9	100	100	100	100	100	100	100	100	100
Kp06614.fna	9	100	100	100	100	100	100	100	100	100
Kp06615.fna	9	100	100	100	100	100	100	100	100	100
Kp06616.fna	9	100	100	100	100	100	100	100	100	100
Kp06617.fna	9	100	100	100	100	100	100	100	100	100
Kp06618.fna	9	100	100	100	100	100	100	100	100	100
Kp06619.fna	9	100	100	100	100	100	100	100	100	100
Kp06620.fna	9	100	100	100	100	100	100	100	100	100
Kp06621.fna	9	100	100	100	100	100	100	100	100	100
Kp06622.fna	9	100	100	100	100	100	100	100	100	100
Kp06623.fna	9	100	100	100	100	100	100	100	100	100
Kp06624.fna	9	100	100	100	100	100	100	100	100	100
Kp06625.fna	9	100	100	100	100	100	100	100	100	100
Kp06626.fna	9	100	100	100	100	100	100	100	100	100
Kp06627.fna	9	100	100	100	100	100	100	100	100	100
Kp06628.fna	9	100	100	100	100	100	100	100	100	100
Kp06629.fna	9	100	100	100	100	100	100	100	100	100
Kp06630.fna	8	.	100	100	100	100	100	100	100	100
Kp06631.fna	9	100	100	100	100	100	100	100	100	100
Kp06632.fna	9	100	100	100	100	100	100	100	100	100
Kp06633.fna	9	100	100	100	100	100	100	100	100	100
Kp06634.fna	9	100	100	100	100	100	100	100	100	100
Kp06636.fna	9	100	100	100	100	100	100	100	100	100
Kp06637.fna	9	100	100	100	100	100	100	100	100	100
Kp06638.fna	9	100	100	100	100	100	100	100	100	100
Kp06639.fna	9	100	100	100	100	100	100	100	100	100
Kp06640.fna	9	100	100	100	100	100	100	100	100	100
Kp06641.fna	9	100	100	100	100	100	100	100	100	100
Kp06642.fna	9	100	100	100	100	100	100	100	100	100
Kp06643.fna	9	100	100	100	100	100	100	100	100	100
Kp06644.fna	9	100	100	100	100	100	100	100	100	100
Kp06646.fna	9	100	100	100	100	100	100	100	100	100
Kp06647.fna	9	100	100	100	100	100	100	100	100	100
Kp06649.fna	9	100	100	100	100	100	100	100	100	100
Kp06650.fna	9	100	100	100	100	100	100	100	100	100
Kp06652.fna	9	100	100	100	100	100	100	100	100	100
Kp06654.fna	9	100	100	100	100	100	100	100	100	100
Kp06655.fna	9	100	100	100	100	100	100	100	100	100
Kp06656.fna	9	100	100	100	100	100	100	100	100	100
Kp06657.fna	9	100	100	100	100	100	100	100	100	100
Kp06658.fna	9	100	100	100	100	100	100	100	100	100
Kp06659.fna	9	100	100	100	100	100	100	100	100	100
Kp06660.fna	9	100	100	100	100	100	100	100	100	100
Kp06661.fna	9	100	100	100	100	100	100	100	100	100
Kp06662.fna	9	100	100	100	100	100	100	100	100	100
Kp06663.fna	9	100	100	100	100	100	100	100	100	100
Kp06664.fna	9	100	100	100	100	100	100	100	100	100
Kp06665.fna	9	100	100	100	100	100	100	100	100	100
Kp06666.fna	9	100	100	100	100	100	100	100	100	100
Kp06667.fna	9	100	100	100	100	100	100	100	100	100
Kp06668.fna	9	100	100	100	100	100	100	100	100	100
Kp06670.fna	9	100	100	100	100	100	100	100	100	100
Kp06671.fna	9	100	100	100	100	100	100	100	100	100
Kp06672.fna	9	100	100	100	100	100	100	100	100	100
Kp06673.fna	9	100	100	100	100	100	100	100	100	100
Kp06674.fna	9	100	100	100	100	100	100	100	100	100
Kp06675.fna	9	100	100	100	100	100	100	100	100	100
Kp06676.fna	9	100	100	100	100	100	100	100	100	100
Kp06677.fna	9	100	100	100	100	100	100	100	100	100
Kp06678.fna	8	.	100	100	100	100	100	100	100	100
Kp06679.fna	9	100	100	100	100	100	100	100	100	100
Kp06680.fna	9	100	100	100	100	100	100	100	100	100
Kp06681.fna	9	100	100	100	100	100	100	100	100	100
Kp06682.fna	9	100	100	100	100	100	100	100	100	100
Kp06683.fna	9	100	100	100	100	100	100	100	100	100
Kp06684.fna	9	100	100	100	100	100	100	100	100	100
Kp06685.fna	9	100	100	100	100	100	100	100	100	100
Kp06686.fna	9	100	100	100	100	100	100	100	100	100
Kp06687.fna	9	100	100	100	100	100	100	100	100	100
Kp06688.fna	9	100	100	100	100	100	100	100	100	100
Kp06689.fna	9	100	100	100	100	100	100	100	100	100
Kp06690.fna	9	100	100	100	100	100	100	100	100	100
Kp06691.fna	9	100	100	100	100	100	100	100	100	100
Kp06692.fna	8	.	100	100	100	100	100	100	100	100
Kp06693.fna	8	.	100	100	100	100	100	100	100	100
Kp06694.fna	9	100	100	100	100	100	100	100	100	100
Kp06695.fna	9	100	100	100	100	100	100	100	100	100
Kp06697.fna	9	100	100	100	100	100	100	100	100	100
Kp06698.fna	9	100	100	100	100	100	100	100	100	100
Kp06699.fna	9	100	100	100	100	100	100	100	100	100
Kp06700.fna	9	100	100	100	100	100	100	100	100	100
Kp06702.fna	9	100	100	100	100	100	100	100	100	100
Kp06703.fna	9	100	100	100	100	100	100	100	100	100
Kp06704.fna	9	100	100	100	100	100	100	100	100	100
Kp06705.fna	8	.	100	100	100	100	100	100	100	100
Kp06706.fna	9	100	100	100	100	100	100	100	100	100
Kp06707.fna	8	.	100	100	100	100	100	100	100	100
Kp06708.fna	9	100	100	100	100	100	100	100	100	100
Kp06709.fna	8	.	100	100	100	100	100	100	100	100
Kp06710.fna	9	100	100	100	100	100	100	100	100	100
Kp06711.fna	8	.	100	100	100	100	100	100	100	100
Kp06712.fna	9	100	100	100	100	100	100	100	100	100
Kp06713.fna	9	100	100	100	100	100	100	100	100	100
Kp06714.fna	9	100	100	100	100	100	100	100	100	100
Kp06715.fna	9	100	100	100	100	100	100	100	100	100
Kp06716.fna	9	100	100	100	100	100	100	100	100	100
Kp06717.fna	9	100	100	100	100	100	100	100	100	100
Kp06718.fna	8	.	100	100	100	100	100	100	100	100
Kp06719.fna	9	100	100	100	100	100	100	100	100	100
Kp06720.fna	9	100	100	100	100	100	100	100	100	100
Kp06721.fna	9	100	100	100	100	100	100	100	100	100
Kp06722.fna	9	100	100	100	100	100	100	100	100	100
Kp06723.fna	9	100	100	100	100	100	100	100	100	100
Kp06724.fna	9	100	100	100	100	100	100	100	100	100
Kp06725.fna	9	100	100	100	100	100	100	100	100	100
Kp06726.fna	9	100	100	100	100	100	100	100	100	100
Kp06727.fna	9	100	100	100	100	100	100	100	100	100
Kp06728.fna	8	.	100	100	100	100	100	100	100	100
Kp06729.fna	9	100	100	100	100	100	100	100	100	100
Kp06730.fna	9	100	100	100	100	100	100	100	100	100
Kp06731.fna	9	100	100	100	100	100	100	100	100	100
Kp06732.fna	9	100	100	100	100	100	100	100	100	100
Kp06733.fna	9	100	100	100	100	100	100	100	100	100
Kp06734.fna	9	100	100	100	100	100	100	100	100	100
Kp06735.fna	8	.	100	100	100	100	100	100	100	100
Kp06736.fna	8	.	100	100	100	100	100	100	100	100
Kp06737.fna	9	100	100	100	100	100	100	100	100	100
Kp06738.fna	9	100	100	100	100	100	100	100	100	100
Kp06739.fna	9	100	100	100	100	100	100	100	100	100
Kp06740.fna	9	100	100	100	100	100	100	100	100	100
Kp06741.fna	9	100	100	100	100	100	100	100	100	100
Kp06742.fna	8	.	100	100	100	100	100	100	100	100
Kp06743.fna	9	100	100	100	100	100	100	100	100	100
Kp06744.fna	9	100	100	100	100	100	100	100	100	100
Kp06745.fna	9	100	100	100	100	100	100	100	100	100
Kp06746.fna	9	100	100	100	100	100	100	100	100	100
Kp06747.fna	9	100	100	100	100	100	100	100	100	100
Kp06748.fna	9	100	100	100	100	100	100	100	100	100
Kp06749.fna	9	100	100	100	100	100	100	100	100	100
Kp06750.fna	8	.	100	100	100	100	100	100	100	100
Kp06751.fna	9	100	100	100	100	100	100	100	100	100
Kp06752.fna	8	.	100	100	100	100	100	100	100	100
Kp06753.fna	9	100	100	100	100	100	100	100	100	100
Kp06754.fna	9	100	100	100	100	100	100	100	100	100
Kp06755.fna	9	100	100	100	100	100	100	100	100	100
Kp06756.fna	9	100	100	100	100	100	100	100	100	100
Kp06757.fna	9	100	100	100	100	100	100	100	100	100
Kp06758.fna	9	100	99.56	100	100	100	100	100	100	100
Kp06759.fna	9	100	100	100	100	100	100	100	100	100
Kp06760.fna	9	100	100	100	100	100	100	100	100	100
Kp06761.fna	8	.	100	100	100	100	100	100	100	100
Kp06762.fna	9	100	100	100	100	100	100	100	100	100
Kp06764.fna	9	100	100	100	100	100	100	100	100	100
Kp06765.fna	9	100	100	100	100	100	100	100	100	100
Kp06766.fna	9	100	100	100	100	100	100	100	100	100
Kp06767.fna	9	100	100	100	100	100	100	100	100	100
Kp06768.fna	8	.	100	100	100	100	100	100	100	100
Kp06769.fna	9	100	100	100	100	100	100	100	100	100
Kp06770.fna	9	100	100	100	100	100	100	100	100	100
Kp06771.fna	8	.	100	100	100	100	100	100	100	100
Kp06772.fna	9	100	100	100	100	100	100	100	100	100
Kp06773.fna	9	100	100	100	100	100	100	100	100	100
Kp06774.fna	9	100	100	100	100	100	100	100	100	100
Kp06775.fna	8	.	100	100	100	100	100	100	100	100
Kp06776.fna	9	100	100	100	100	100	100	100	100	100
Kp06777.fna	9	100	100	100	100	100	100	100	100	100
Kp06778.fna	9	100	100	100	100	100	100	100	100	100
Kp06779.fna	9	100	100	100	100	100	100	100	100	100
Kp06780.fna	9	100	100	100	100	100	100	100	100	100
Kp06781.fna	9	100	100	100	100	100	100	100	100	100
Kp06782.fna	9	100	100	100	100	100	100	100	100	100
Kp06783.fna	9	100	100	100	100	100	100	100	100	100
Kp06784.fna	9	100	100	100	100	100	100	100	100	100
Kp06785.fna	8	.	100	100	100	100	100	100	100	100
Kp06786.fna	9	100	100	100	100	100	100	100	100	100
Kp06787.fna	9	100	100	100	100	100	100	100	100	100
Kp06788.fna	8	.	100	100	100	100	100	100	100	100
Kp06789.fna	9	100	100	100	100	100	100	100	100	100
Kp06790.fna	9	100	100	100	100	100	100	100	100	100
Kp06791.fna	9	100	100	100	100	100	100	100	100	100
Kp06792.fna	9	100	100	100	100	100	100	100	100	100
Kp06793.fna	9	100	100	100	100	100	100	100	100	100
Kp06794.fna	9	100	100	100	100	100	100	100	100	100
Kp06795.fna	9	100	100	100	100	100	100	100	100	100
Kp06796.fna	9	100	100	100	100	100	100	100	100	100
Kp06798.fna	9	100	100	100	100	100	100	100	100	100
Kp06799.fna	9	100	100	100	100	100	100	100	100	100
Kp06800.fna	9	100	100	100	100	100	100	100	100	100
Kp06801.fna	9	99.77	100	100	100	100	100	100	100	100
Kp06802.fna	9	100	100	100	100	100	100	100	100	100
Kp06803.fna	9	100	100	100	100	100	100	100	100	100
Kp06804.fna	9	99.77	100	100	100	100	100	100	100	100
Kp06805.fna	9	100	100	100	100	100	100	100	100	100
Kp06806.fna	9	100	100	100	100	100	100	100	100	100
Kp06807.fna	9	100	100	100	100	100	100	100	100	100
Kp06808.fna	9	100	100	100	100	100	100	100	100	100
Kp06809.fna	9	100	100	100	100	100	100	100	100	100
Kp06810.fna	9	100	100	100	100	100	100	100	100	100
Kp06811.fna	9	100	100	100	100	100	100	100	100	100
Kp06812.fna	9	100	100	100	100	100	100	100	100	100
Kp06813.fna	9	100	100	100	100	100	100	100	100	100
Kp06814.fna	9	100	100	100	100	100	100	100	100	100
Kp06815.fna	9	100	100	100	100	100	100	100	100	100
Kp06816.fna	9	100	100	100	100	100	100	100	100	100
Kp06817.fna	9	100	100	100	100	100	100	100	100	100
Kp06818.fna	9	100	100	95.08	100	100	100	100	100	100
Kp06819.fna	8	100	100	100	100	100	.	100	100	100
Kp06820.fna	9	100	100	100	100	100	100	100	100	100
Kp06821.fna	9	100	100	100	100	100	100	100	100	100
Kp06822.fna	9	100	100	100	100	100	100	100	100	100
Kp06823.fna	8	.	100	100	100	100	100	100	100	100
Kp06824.fna	8	.	100	100	100	100	100	100	100	100
Kp06825.fna	9	100	100	100	100	100	100	100	100	100
Kp06828.fna	9	100	100	100	100	100	100	100	100	100
Kp06829.fna	8	.	100	100	100	100	100	100	100	100
Kp06830.fna	9	100	100	100	100	100	100	100	100	100
Kp06831.fna	9	100	100	100	100	100	100	100	100	100
Kp06832.fna	8	.	100	100	100	100	100	100	100	100
Kp06833.fna	9	100	100	100	100	100	100	100	100	100
Kp06834.fna	8	.	100	100	100	100	100	100	100	100
Kp06835.fna	9	100	100	100	100	100	100	100	100	100
Kp06836.fna	9	100	100	100	100	100	100	100	100	100
Kp06837.fna	9	100	100	100	100	100	100	100	100	100
Kp06838.fna	8	.	100	100	100	100	100	100	100	100
Kp06840.fna	9	100	100	100	100	100	100	100	100	100
Kp06841.fna	9	100	100	100	100	100	100	100	100	100
Kp06842.fna	8	.	100	100	100	100	100	100	100	100
Kp06844.fna	9	100	100	100	100	100	100	100	100	100
Kp06845.fna	9	100	100	100	100	100	100	100	100	100
Kp06846.fna	9	100	100	100	100	100	100	100	100	100
Kp06847.fna	9	100	100	100	100	100	100	100	100	100
Kp06848.fna	9	100	100	100	100	100	100	100	100	100
Kp06851.fna	9	100	100	100	100	100	100	100	100	100
Kp06852.fna	8	.	100	100	100	100	100	100	100	100
Kp06853.fna	9	100	100	100	100	100	100	100	100	100
Kp06854.fna	9	100	100	100	100	100	100	100	100	100
Kp06855.fna	9	100	100	100	100	100	100	100	100	100
Kp06856.fna	8	.	100	100	100	100	100	100	100	100
Kp06857.fna	9	100	100	100	100	100	100	100	100	100
Kp06859.fna	9	100	100	100	100	100	100	100	100	100
Kp06860.fna	9	100	100	100	100	100	100	100	100	100
Kp06861.fna	9	100	100	100	100	100	100	100	100	100
Kp06862.fna	9	100	100	100	100	100	100	100	100	100
Kp06863.fna	9	100	100	95.08	100	100	100	100	100	100
Kp06864.fna	9	100	100	100	100	100	100	100	100	100
Kp06865.fna	9	100	100	100	100	100	100	100	100	100
Kp06866.fna	9	100	100	100	100	100	100	100	100	100
Kp06867.fna	8	.	100	100	100	100	100	100	100	100
Kp06868.fna	9	100	100	100	100	100	100	100	100	100
Kp06869.fna	8	.	100	100	100	100	100	100	100	100
Kp06870.fna	9	100	100	100	100	100	100	100	100	100
Kp06871.fna	9	100	100	100	100	100	100	100	100	100
Kp06872.fna	9	100	100	100	100	100	100	100	100	100
Kp06873.fna	9	100	100	100	100	100	100	100	100	100
Kp06874.fna	9	100	100	100	100	100	100	100	100	100
Kp06875.fna	9	99.77	100	100	100	100	100	100	100	100
Kp06876.fna	9	100	100	100	100	100	100	100	100	100
Kp06877.fna	8	.	100	100	100	100	100	100	100	100
Kp06878.fna	9	100	100	100	100	100	100	100	100	100
Kp06879.fna	9	100	100	100	100	100	100	100	100	100
Kp06880.fna	9	100	100	100	100	100	100	100	100	100
Kp06881.fna	8	100	100	100	100	.	100	100	100	100
Kp06882.fna	9	100	100	100	100	100	100	100	100	100
Kp06883.fna	9	100	100	100	100	100	100	100	100	100
Kp06884.fna	8	.	100	100	100	100	100	100	100	100
Kp06885.fna	9	100	100	100	100	100	100	100	100	100
Kp06886.fna	8	.	100	100	100	100	100	100	100	100
Kp06887.fna	9	100	100	100	100	100	100	100	100	100
Kp06888.fna	9	100	100	100	100	100	100	100	100	100
Kp06889.fna	9	100	100	100	100	100	100	100	100	100
Kp06890.fna	8	.	100	100	100	100	100	100	100	100
Kp06891.fna	8	.	100	100	100	100	100	100	100	100
Kp06892.fna	9	100	100	100	100	100	100	100	100	100
Kp06893.fna	9	100	100	100	100	100	100	100	100	100
Kp06894.fna	9	100	100	100	100	100	100	100	100	100
Kp06895.fna	9	100	100	100	100	100	100	100	100	100
Kp06896.fna	9	100	100	100	100	100	100	100	100	100
Kp06897.fna	9	100	100	100	100	100	100	100	100	100
Kp06898.fna	9	100	100	100	100	100	100	100	100	100
Kp06899.fna	9	100	100	100	100	100	100	100	100	100
Kp06900.fna	9	100	100	95.08	100	100	100	100	100	100
Kp06901.fna	9	100	100	100	100	100	100	100	100	100
Kp06902.fna	9	100	100	100	100	100	100	100	100	100
Kp06903.fna	9	100	100	100	100	100	100	100	100	100
Kp06904.fna	9	100	100	100	100	100	100	100	100	100
Kp06905.fna	9	100	100	100	100	100	100	100	100	100
Kp06906.fna	9	100	100	100	100	100	100	100	100	100
Kp06907.fna	9	100	100	100	100	100	100	100	100	100
Kp06908.fna	9	100	100	100	100	100	100	100	100	100
Kp06909.fna	9	100	100	100	100	100	100	100	100	100
Kp06910.fna	9	100	100	100	100	100	100	100	100	100
Kp06911.fna	9	100	100	100	100	100	100	100	100	100
Kp06912.fna	9	100	100	100	100	100	100	100	100	100
Kp06913.fna	9	100	99.56	100	100	100	100	100	100	100
Kp06914.fna	9	100	100	100	100	100	100	100	100	100
Kp06915.fna	9	100	100	100	100	100	100	100	100	100
Kp06916.fna	9	100	100	100	100	100	100	100	100	100
Kp06917.fna	9	100	100	100	100	100	100	100	100	100
Kp06918.fna	9	100	100	100	100	100	100	100	100	100
Kp06919.fna	9	100	100	100	100	100	100	100	100	100
Kp06920.fna	9	100	100	100	100	100	100	100	100	100
Kp06921.fna	9	100	100	100	100	100	100	100	100	100
Kp06922.fna	9	100	100	100	100	100	100	100	100	100
Kp06923.fna	9	100	100	100	100	100	100	100	100	100
Kp06924.fna	9	100	100	100	100	100	100	100	100	100
Kp06925.fna	9	100	100	100	100	100	100	100	100	100
Kp06926.fna	8	.	100	100	100	100	100	100	100	100
Kp06927.fna	9	100	100	100	100	100	100	100	100	100
Kp06928.fna	9	100	100	100	100	100	100	100	100	100
Kp06929.fna	9	100	100	100	100	100	100	100	100	100
Kp06930.fna	8	.	100	100	100	100	100	100	100	100
Kp06931.fna	8	.	100	100	100	100	100	100	100	100
Kp06932.fna	9	100	100	100	100	100	100	100	100	100
Kp06933.fna	9	100	100	100	100	100	100	100	100	100
Kp06934.fna	9	100	100	100	100	100	100	100	100	100
Kp06935.fna	9	100	100	100	100	100	100	100	100	100
Kp06936.fna	9	100	100	95.08	100	100	100	100	100	100
Kp06937.fna	9	100	100	100	100	100	100	100	100	100
Kp06938.fna	9	100	100	100	100	100	100	100	100	100
Kp06939.fna	9	100	100	100	100	100	100	100	100	100
Kp06940.fna	9	100	100	100	100	100	100	100	100	100
Kp06941.fna	8	.	100	100	100	100	100	100	100	100
Kp06942.fna	8	.	100	100	100	100	100	100	100	100
Kp06943.fna	9	100	100	100	100	100	100	100	100	100
Kp06944.fna	8	.	100	100	100	100	100	100	100	100
Kp06945.fna	9	100	100	100	100	100	100	100	100	100
Kp06946.fna	9	100	100	100	100	100	100	100	100	100
Kp06947.fna	9	100	100	100	100	100	100	100	100	100
Kp06948.fna	9	100	100	100	100	100	100	100	100	100
Kp06949.fna	9	100	100	100	100	100	100	100	100	100
Kp06950.fna	9	100	100	100	100	100	100	100	100	100
Kp06951.fna	9	100	100	100	100	100	100	100	100	100
Kp06952.fna	9	100	100	100	100	100	100	100	100	100
Kp06953.fna	9	100	100	100	100	100	100	100	100	100
Kp06954.fna	9	100	100	100	100	100	100	100	100	100
Kp06955.fna	9	100	100	100	100	100	100	100	100	100
Kp06956.fna	9	100	100	100	100	100	100	100	100	100
Kp06957.fna	8	.	100	100	100	100	100	100	100	100
Kp06958.fna	9	100	100	100	100	100	100	100	100	100
Kp06959.fna	9	100	100	100	100	100	100	100	100	100
Kp06960.fna	9	100	100	100	100	100	100	100	100	100
Kp06961.fna	9	100	100	100	100	100	100	100	100	100
Kp06962.fna	9	100	100	100	100	100	100	100	100	100
Kp06963.fna	8	.	100	100	100	100	100	100	100	100
Kp06964.fna	9	100	100	100	100	100	100	100	100	100
Kp06965.fna	9	100	100	100	100	100	100	100	100	100
Kp06966.fna	9	100	100	100	100	100	100	100	100	100
Kp06967.fna	9	100	100	100	100	100	100	100	100	100
Kp06968.fna	9	100	100	100	100	100	100	100	100	100
Kp06969.fna	9	100	100	100	100	100	100	100	100	100
Kp06970.fna	9	100	100	100	100	100	100	100	100	100
Kp06971.fna	9	100	100	100	100	100	100	100	100	100
Kp06972.fna	9	100	100	100	100	100	100	100	100	100
Kp06973.fna	9	100	100	100	100	100	100	100	100	100
Kp06974.fna	8	.	100	100	100	100	100	100	100	100
Kp06975.fna	8	.	100	100	100	100	100	100	100	100
Kp06976.fna	9	100	100	100	100	100	100	100	100	100
Kp06977.fna	8	.	100	100	100	100	100	100	100	100
Kp06978.fna	9	100	100	100	100	100	100	100	100	100
Kp06979.fna	9	100	100	100	100	100	100	100	100	100
Kp06980.fna	9	100	100	100	100	100	100	100	100	100
Kp06981.fna	9	100	100	100	100	100	100	100	100	100
Kp06982.fna	9	100	100	100	100	100	100	100	100	100
Kp06983.fna	9	100	100	100	100	100	100	100	100	100
Kp06984.fna	9	100	100	100	100	100	100	100	100	100
Kp06985.fna	9	100	100	100	100	100	100	100	100	100
Kp06986.fna	9	100	100	100	100	100	100	100	100	100
Kp06987.fna	9	100	100	100	100	100	100	100	100	100
Kp06988.fna	9	100	100	100	100	100	100	100	100	100
Kp06989.fna	9	100	100	100	100	100	100	100	100	100
Kp06990.fna	9	100	100	100	100	100	100	100	100	100
Kp06991.fna	8	.	100	100	100	100	100	100	100	100
Kp06992.fna	9	100	100	100	100	100	100	100	100	100
Kp06993.fna	9	100	100	100	100	100	100	100	100	100
Kp06994.fna	9	100	100	100	100	100	100	100	100	100
Kp06995.fna	9	100	100	100	100	100	100	100	100	100
Kp06996.fna	9	100	100	100	100	100	100	100	100	100
Kp06997.fna	9	100	100	100	100	100	100	100	100	100
Kp06998.fna	9	100	100	100	100	100	100	100	100	100
Kp06999.fna	9	100	100	100	100	100	100	100	100	100
Kp07000.fna	9	100	100	100	100	100	100	100	100	100
Kp07001.fna	9	100	100	100	100	100	100	100	100	100
Kp07002.fna	9	100	100	100	100	100	100	100	100	100
Kp07003.fna	9	100	100	100	100	100	100	100	100	100
Kp07004.fna	9	100	100	100	100	100	100	100	100	100
Kp07005.fna	8	.	100	100	100	100	100	100	100	100
Kp07006.fna	9	100	100	100	100	100	100	100	100	100
Kp07007.fna	8	.	100	100	100	100	100	100	100	100
Kp07008.fna	9	100	100	100	100	100	100	100	100	100
Kp07009.fna	9	100	100	100	100	100	100	100	100	100
Kp07010.fna	9	100	100	100	100	100	100	100	100	100
Kp07011.fna	9	100	100	100	100	100	100	100	100	100
Kp07012.fna	9	100	100	100	100	100	100	100	100	100
Kp07014.fna	9	100	100	100	100	100	100	100	100	100
Kp07015.fna	9	100	100	100	100	100	100	100	100	100
Kp07016.fna	8	.	100	100	100	100	100	100	100	100
Kp07017.fna	8	.	100	100	100	100	100	100	100	100
Kp07018.fna	9	100	100	100	100	100	100	100	100	100
Kp07019.fna	9	100	100	100	100	100	100	100	100	100
Kp07020.fna	8	.	100	100	100	100	100	100	100	100
Kp07021.fna	8	.	100	100	100	100	100	100	100	100
Kp07022.fna	9	100	100	100	100	100	100	100	100	100
Kp07023.fna	9	100	100	100	100	100	100	100	100	100
Kp07024.fna	9	100	100	100	100	100	100	100	100	100
Kp07025.fna	9	100	100	100	100	100	100	100	100	100
Kp07026.fna	9	100	100	100	100	100	100	100	100	100
Kp07027.fna	9	100	100	100	100	100	100	100	100	100
Kp07028.fna	9	100	100	100	100	100	100	100	100	100
Kp07029.fna	9	100	100	100	100	100	100	100	100	100
Kp07030.fna	9	100	100	100	100	100	100	100	100	100
Kp07031.fna	9	100	100	100	100	100	100	100	100	100
Kp07032.fna	9	100	100	100	100	100	100	100	100	100
Kp07033.fna	9	100	100	100	100	100	100	100	100	100
Kp07034.fna	8	.	100	100	100	100	100	100	100	100
Kp07035.fna	9	100	100	100	100	100	100	100	100	100
Kp07036.fna	9	100	100	100	100	100	100	100	100	100
Kp07037.fna	9	100	100	100	100	100	100	100	100	100
Kp07038.fna	9	100	100	100	100	100	100	100	100	100
Kp07039.fna	9	100	100	100	100	100	100	100	100	100
Kp07040.fna	9	100	100	100	100	100	100	100	100	100
Kp07041.fna	9	99.89	100	100	100	100	100	100	100	100
Kp07042.fna	9	100	100	100	100	100	100	100	100	100
Kp07043.fna	9	100	100	100	100	100	100	100	100	100
Kp07044.fna	8	.	100	100	100	100	100	100	100	100
Kp07045.fna	9	100	100	100	100	100	100	100	100	100
Kp07046.fna	9	100	100	100	100	100	100	100	100	100
Kp07047.fna	9	100	100	100	100	100	100	100	100	100
Kp07048.fna	9	100	100	100	100	100	100	100	100	100
Kp07049.fna	8	.	100	100	100	100	100	100	100	100
Kp07050.fna	9	100	100	100	100	100	100	100	100	100
Kp07051.fna	9	100	100	100	100	100	100	100	100	100
Kp07052.fna	9	100	100	100	100	100	100	100	100	100
Kp07053.fna	9	100	100	100	100	100	100	100	100	100
Kp07054.fna	9	100	100	100	100	100	100	100	100	100
Kp07055.fna	9	100	100	100	100	100	100	100	100	100
Kp07056.fna	9	100	100	100	100	100	100	100	100	100
Kp07057.fna	9	100	100	100	100	100	100	100	100	100
Kp07058.fna	9	100	100	100	100	100	100	100	100	100
Kp07059.fna	9	100	100	100	100	100	100	100	100	100
Kp07060.fna	8	100	100	100	100	100	.	100	100	100
Kp07061.fna	9	100	100	100	100	100	100	100	100	100
Kp07062.fna	9	100	100	100	100	100	100	100	100	100
Kp07063.fna	8	100	100	100	100	100	.	100	100	100
Kp07064.fna	9	100	100	100	100	100	100	100	100	100
Kp07065.fna	8	.	100	100	100	100	100	100	100	100
Kp07066.fna	9	100	100	100	100	100	100	100	100	100
Kp07067.fna	9	100	100	100	100	100	100	100	100	100
Kp07068.fna	9	100	100	100	100	100	100	100	100	100
Kp07069.fna	9	100	100	100	100	100	100	100	100	100
Kp07070.fna	9	100	100	100	100	100	100	100	100	100
Kp07071.fna	8	100	100	100	.	100	100	100	100	100
Kp07072.fna	9	100	100	100	100	100	100	100	100	100
Kp07073.fna	9	100	100	100	100	100	100	100	100	100
Kp07074.fna	9	100	100	100	100	100	100	100	100	100
Kp07075.fna	9	100	100	100	100	100	100	100	100	100
Kp07076.fna	9	100	100	100	100	100	100	100	100	100
Kp07077.fna	9	100	100	100	100	100	100	100	100	100
Kp07078.fna	9	100	100	100	100	100	100	100	100	100
Kp07079.fna	9	100	100	100	100	100	100	100	100	100
Kp07080.fna	8	.	100	100	100	100	100	100	100	100
Kp07081.fna	8	.	100	100	100	100	100	100	100	100
Kp07082.fna	9	100	100	100	100	100	100	100	100	100
Kp07083.fna	9	100	100	100	100	100	100	100	100	100
Kp07084.fna	9	100	100	100	100	100	100	100	100	100
Kp07085.fna	9	100	100	100	100	100	100	100	100	100
Kp07086.fna	9	100	100	100	100	100	100	100	100	100
Kp07087.fna	9	100	100	100	100	100	100	100	100	100
Kp07088.fna	8	.	100	100	100	100	100	100	100	100
Kp07089.fna	9	100	100	100	100	100	100	100	100	100
Kp07090.fna	9	100	100	100	100	100	100	100	100	100
Kp07091.fna	9	100	100	100	100	100	100	100	100	100
Kp07092.fna	9	100	100	100	100	100	100	100	100	100
Kp07093.fna	9	100	100	100	100	100	100	100	100	100
Kp07094.fna	9	100	100	100	100	100	100	100	100	100
Kp07095.fna	9	100	100	100	100	100	100	100	100	100
Kp07096.fna	9	100	100	100	100	100	100	100	100	100
Kp07097.fna	9	100	100	100	100	100	100	100	100	100
Kp07098.fna	8	.	100	100	100	100	100	100	100	100
Kp07099.fna	8	.	100	100	100	100	100	100	100	100
Kp07100.fna	9	100	100	100	100	100	100	100	100	100
Kp07101.fna	9	100	100	100	100	100	100	100	100	100
Kp07102.fna	9	100	100	100	100	100	100	100	100	100
Kp07103.fna	9	100	100	100	100	100	100	100	100	100
Kp07104.fna	9	100	100	100	100	100	100	100	100	100
Kp07105.fna	9	100	100	100	100	100	100	100	100	100
Kp07106.fna	9	100	100	100	100	100	100	100	100	100
Kp07107.fna	9	100	100	100	100	100	100	100	100	100
Kp07108.fna	9	100	100	100	100	100	100	100	100	100
Kp07109.fna	9	100	100	100	100	100	100	100	100	100
Kp07110.fna	9	100	100	100	100	100	100	100	100	100
Kp07111.fna	9	100	100	100	100	100	100	100	100	100
Kp07112.fna	9	100	100	100	100	100	100	100	100	100
Kp07113.fna	9	100	100	100	100	100	100	100	100	100
Kp07114.fna	9	100	100	100	100	100	100	100	100	100
Kp07115.fna	9	100	100	100	100	100	100	100	100	100
Kp07116.fna	9	100	100	100	100	100	100	100	100	100
Kp07117.fna	9	100	100	100	100	100	100	100	100	100
Kp07118.fna	9	100	100	100	100	100	100	100	100	100
Kp07119.fna	9	100	100	100	100	100	100	100	100	100
Kp07120.fna	8	100	100	100	100	100	.	100	100	100
Kp07121.fna	9	100	100	100	100	100	100	100	100	100
Kp07122.fna	9	100	100	100	100	100	100	100	100	100
Kp07123.fna	9	100	100	100	100	100	100	100	100	100
Kp07124.fna	9	100	100	100	100	100	100	100	100	100
Kp07125.fna	9	100	100	100	100	100	100	100	100	100
Kp07126.fna	9	100	100	100	100	100	100	100	100	100
Kp07127.fna	8	.	100	100	100	100	100	100	100	100
Kp07128.fna	9	100	100	100	100	100	100	100	100	100
Kp07129.fna	9	100	100	100	100	100	100	100	100	100
Kp07130.fna	9	100	100	100	100	100	100	100	100	100
Kp07131.fna	9	100	100	100	100	100	100	100	100	100
Kp07132.fna	9	100	100	100	100	100	100	100	100	100
Kp07134.fna	9	100	100	100	100	100	100	100	100	100
Kp07135.fna	9	100	100	100	100	100	100	100	100	100
Kp07136.fna	9	100	100	100	100	100	100	100	100	100
Kp07137.fna	9	100	100	100	100	100	100	100	100	100
Kp07138.fna	9	100	100	100	100	100	100	100	100	100
Kp07139.fna	9	100	100	100	100	100	100	100	100	100
Kp07140.fna	9	100	100	100	100	100	100	100	100	100
Kp07141.fna	9	100	100	100	100	100	100	100	100	100
Kp07142.fna	9	100	100	100	100	100	100	100	100	100
Kp07143.fna	9	100	100	100	100	100	100	100	100	100
Kp07144.fna	9	100	100	100	100	100	100	100	100	100
Kp07145.fna	8	.	100	100	100	100	100	100	100	100
Kp07146.fna	9	100	100	100	100	100	100	100	100	100
Kp07147.fna	9	100	100	100	100	100	100	100	100	100
Kp07148.fna	9	100	100	100	100	100	100	100	100	100
Kp07149.fna	9	100	100	100	100	100	100	100	100	100
Kp07150.fna	9	100	100	100	100	100	100	100	100	100
Kp07151.fna	9	100	100	100	100	100	100	100	100	100
Kp07152.fna	9	100	100	100	100	100	100	100	100	100
Kp07153.fna	9	100	100	100	100	100	100	100	100	100
Kp07154.fna	9	100	100	100	100	100	100	100	100	100
Kp07155.fna	9	100	100	100	100	100	100	100	100	100
Kp07156.fna	9	100	100	100	100	100	100	100	100	100
Kp07157.fna	9	100	100	100	100	100	100	100	100	100
Kp07158.fna	9	100	100	100	100	100	100	100	100	100
Kp07159.fna	9	100	100	100	100	100	100	100	100	100
Kp07160.fna	9	100	100	100	100	100	100	100	100	100
Kp07161.fna	8	.	100	100	100	100	100	100	100	100
Kp07162.fna	9	100	100	100	100	100	100	100	100	100
Kp07163.fna	9	100	100	100	100	100	100	100	100	100
Kp07164.fna	9	100	100	100	100	100	100	100	100	100
Kp07165.fna	9	100	100	100	100	100	100	100	100	100
Kp07166.fna	9	100	100	100	100	100	100	100	100	100
Kp07167.fna	8	100	100	100	100	100	.	100	100	100
Kp07168.fna	9	100	100	100	100	100	100	100	100	100
Kp07169.fna	9	100	100	100	100	100	100	100	100	100
Kp07170.fna	9	100	100	100	100	100	100	100	100	100
Kp07171.fna	8	.	100	100	100	100	100	100	100	100
Kp07172.fna	9	100	100	100	100	100	100	100	100	100
Kp07173.fna	8	.	100	100	100	100	100	100	100	100
Kp07174.fna	9	100	100	100	99.89	100	100	100	100	100
Kp07175.fna	9	100	100	100	100	100	100	100	100	100
Kp07176.fna	8	.	100	100	100	100	100	100	100	100
Kp07177.fna	9	100	100	100	100	100	100	100	100	100
Kp07178.fna	9	100	100	100	100	100	100	100	100	100
Kp07179.fna	8	.	100	100	100	100	100	100	100	100
Kp07180.fna	9	100	100	100	100	100	100	100	100	100
Kp07181.fna	9	100	100	100	100	100	100	100	100	100
Kp07182.fna	9	100	99.56	100	100	100	100	100	100	100
Kp07183.fna	8	.	100	100	100	100	100	100	100	100
Kp07184.fna	9	100	100	100	100	100	100	100	100	100
Kp07185.fna	9	100	100	95.08	100	100	100	100	100	100
Kp07186.fna	8	.	100	100	100	100	100	100	100	100
Kp07187.fna	9	100	100	100	100	100	100	100	100	100
Kp07188.fna	9	100	100	100	100	100	100	100	100	100
Kp07189.fna	9	100	100	100	100	100	100	100	100	100
Kp07190.fna	9	100	100	100	100	100	100	100	100	100
Kp07191.fna	9	100	100	100	100	100	100	100	100	100
Kp07192.fna	9	100	100	100	100	100	100	100	100	100
Kp07193.fna	9	100	100	100	100	100	100	100	100	100
Kp07194.fna	8	.	100	100	100	100	100	100	100	100
Kp07195.fna	9	100	100	100	100	100	100	100	100	100
Kp07196.fna	9	100	100	100	100	100	100	100	100	100
Kp07197.fna	9	100	100	100	100	100	100	100	100	100
Kp07198.fna	9	100	100	100	100	100	100	100	100	100
Kp07199.fna	9	100	100	100	100	100	100	100	100	100
Kp07200.fna	8	.	100	100	100	100	100	100	100	100
Kp07201.fna	9	100	100	100	100	100	100	100	100	100
Kp07202.fna	9	100	100	100	100	100	100	100	100	100
Kp07203.fna	9	100	100	100	100	100	100	100	100	100
Kp07204.fna	8	.	100	100	100	100	100	100	100	100
Kp07205.fna	9	100	100	100	100	100	100	100	100	100
Kp07206.fna	9	100	100	100	100	100	100	100	100	100
Kp07207.fna	9	100	100	100	100	100	100	100	100	100
Kp07208.fna	8	.	100	100	100	100	100	100	100	100
Kp07209.fna	9	100	100	100	100	100	100	100	100	100
Kp07210.fna	8	.	100	100	100	100	100	100	100	100
Kp07211.fna	9	100	100	100	100	100	100	100	100	100
Kp07212.fna	9	100	100	100	100	100	100	100	100	100
Kp07213.fna	9	100	100	100	100	100	100	100	100	100
Kp07214.fna	9	100	100	100	100	100	100	100	100	100
Kp07215.fna	9	100	100	95.08	100	100	100	100	100	100
Kp07216.fna	9	100	99.56	100	100	100	100	100	100	100
Kp07217.fna	9	100	100	100	100	100	100	100	100	100
Kp07218.fna	9	100	100	100	100	100	100	100	100	100
Kp07219.fna	9	100	100	100	100	100	100	100	100	100
Kp07220.fna	9	100	100	100	100	100	100	100	100	100
Kp07221.fna	8	.	100	100	100	100	100	100	100	100
Kp07222.fna	9	100	100	100	100	100	100	100	100	100
Kp07223.fna	8	.	100	100	100	100	100	100	100	100
Kp07224.fna	9	100	100	100	100	100	100	100	100	100
Kp07225.fna	9	100	100	100	100	100	100	100	100	100
Kp07226.fna	9	100	100	100	100	100	100	100	100	100
Kp07227.fna	9	100	100	100	100	100	100	100	100	100
Kp07228.fna	9	100	100	100	100	100	100	100	100	100
Kp07229.fna	9	100	100	100	100	100	100	100	100	100
Kp07230.fna	9	100	100	100	100	100	100	100	100	100
Kp07231.fna	9	100	100	100	100	100	100	100	100	100
Kp07232.fna	9	100	100	100	100	100	100	100	100	100
Kp07233.fna	9	100	100	100	100	100	100	100	100	100
Kp07234.fna	9	100	100	100	100	100	100	100	100	100
Kp07235.fna	9	100	100	100	100	100	100	100	100	100
Kp07236.fna	9	100	100	100	100	100	100	100	100	100
Kp07237.fna	9	100	100	100	100	100	100	100	100	100
Kp07238.fna	9	100	100	100	100	100	100	100	100	100
Kp07239.fna	9	100	100	100	100	100	100	100	100	100
Kp07240.fna	9	100	100	100	100	100	100	100	100	100
Kp07241.fna	9	100	100	100	100	100	100	100	100	100
Kp07242.fna	9	100	100	100	100	100	100	100	100	100
Kp07243.fna	9	100	100	100	100	100	100	100	100	100
Kp07244.fna	9	99.77	100	100	100	100	100	100	100	100
Kp07245.fna	9	100	100	100	100	100	100	100	100	100
Kp07246.fna	9	100	100	100	100	100	100	100	100	100
Kp07247.fna	9	100	100	100	100	100	100	100	100	100
Kp07248.fna	9	99.77	100	100	100	100	100	100	100	100
Kp07249.fna	8	.	100	100	100	100	100	100	100	100
Kp07250.fna	9	100	100	100	100	100	100	100	100	100
Kp07251.fna	9	100	100	100	100	100	100	100	100	100
Kp07252.fna	9	100	100	100	100	100	100	100	100	100
Kp07253.fna	9	100	100	100	100	100	100	100	100	100
Kp07254.fna	9	100	100	100	100	100	100	100	100	100
Kp07255.fna	8	.	100	100	100	100	100	100	100	100
Kp07256.fna	9	100	100	100	100	100	100	100	100	100
Kp07257.fna	9	100	100	100	100	100	100	100	100	100
Kp07258.fna	9	100	100	100	100	100	100	100	100	100
Kp07259.fna	9	100	100	100	100	100	100	100	100	100
Kp07260.fna	9	100	100	100	100	100	100	100	100	100
Kp07261.fna	9	100	100	100	100	100	100	100	100	100
Kp07262.fna	9	100	100	100	100	100	100	100	100	100
Kp07263.fna	9	100	100	100	100	100	100	100	100	100
Kp07264.fna	9	100	100	100	100	100	100	100	100	100
Kp07265.fna	9	100	100	100	100	100	100	100	100	100
Kp07266.fna	9	100	100	100	100	100	100	100	100	100
Kp07267.fna	9	100	100	100	100	100	100	100	100	100
Kp07268.fna	9	100	100	100	100	100	100	100	100	100
Kp07269.fna	9	100	100	100	100	100	100	100	100	100
Kp07270.fna	9	100	100	100	100	100	100	100	100	100
Kp07271.fna	9	100	100	100	100	100	100	100	100	100
Kp07272.fna	9	100	100	100	100	100	100	100	100	100
Kp07273.fna	9	100	100	100	100	100	100	100	100	100
Kp07274.fna	9	100	100	95.08	100	100	100	100	100	100
Kp07275.fna	9	100	100	100	100	100	100	100	100	100
Kp07277.fna	9	100	100	100	100	100	100	100	100	100
Kp07278.fna	9	100	100	100	100	100	100	100	100	100
Kp07279.fna	9	100	100	100	100	100	100	100	100	100
Kp07280.fna	9	100	100	100	100	100	100	100	100	100
Kp07281.fna	7	.	.	100	100	100	100	100	100	100
Kp07282.fna	8	.	100	100	100	100	100	100	100	100
Kp07283.fna	9	100	100	100	100	100	100	100	100	100
Kp07284.fna	9	100	100	100	100	100	100	100	100	100
Kp07285.fna	9	100	100	100	100	100	100	100	100	100
Kp07286.fna	9	100	100	100	100	100	100	100	100	100
Kp07287.fna	8	.	100	100	100	100	100	100	100	100
Kp07288.fna	9	100	100	100	100	100	100	100	100	100
Kp07289.fna	8	.	100	100	100	100	100	100	100	100
Kp07290.fna	9	100	100	100	100	100	99.88	100	100	100
Kp07291.fna	9	100	100	100	100	100	100	100	100	100
Kp07292.fna	9	100	100	100	100	100	100	100	100	100
Kp07293.fna	9	100	100	100	100	100	100	100	100	100
Kp07294.fna	9	100	100	100	100	100	100	100	100	100
Kp07295.fna	9	100	100	100	100	100	100	100	100	100
Kp07296.fna	9	100	100	100	100	100	100	100	100	100
Kp07297.fna	9	100	100	100	100	100	100	100	100	100
Kp07298.fna	9	100	100	100	100	100	100	100	100	100
Kp07299.fna	9	100	100	100	100	100	100	100	100	100
Kp07300.fna	9	100	100	100	100	100	100	100	100	100
Kp07301.fna	9	100	100	100	100	100	100	100	100	100
Kp07302.fna	9	100	100	100	100	100	100	100	100	100
Kp07303.fna	9	100	100	100	100	100	100	100	100	100
Kp07304.fna	9	100	100	100	100	100	100	100	100	100
Kp07305.fna	9	100	100	100	100	100	100	100	100	100
Kp07306.fna	9	100	100	100	100	100	100	100	100	100
Kp07307.fna	8	.	100	100	100	100	100	100	100	100
Kp07308.fna	8	.	100	100	100	100	100	100	100	100
Kp07309.fna	9	100	100	100	100	100	100	100	100	100
Kp07310.fna	9	100	100	100	100	100	100	100	100	100
Kp07311.fna	9	100	100	100	100	100	100	100	100	100
Kp07312.fna	9	100	100	100	100	98.62	100	100	100	100
Kp07313.fna	9	100	100	100	100	100	100	100	100	100
Kp07314.fna	9	100	100	100	100	100	100	100	100	100
Kp07315.fna	9	100	100	100	100	100	100	100	100	100
Kp07316.fna	8	.	100	100	100	100	100	100	100	100
Kp07317.fna	9	100	100	100	100	100	100	100	100	100
Kp07318.fna	9	100	100	100	100	100	100	100	100	100
Kp07319.fna	9	100	100	100	100	100	100	100	100	100
Kp07320.fna	9	100	100	100	100	100	100	100	100	100
Kp07321.fna	9	100	100	100	100	100	100	100	100	100
Kp07322.fna	9	100	100	100	100	100	100	100	100	100
Kp07323.fna	9	100	100	100	100	100	100	100	100	100
Kp07324.fna	9	100	100	100	100	100	100	100	100	100
Kp07325.fna	9	100	100	100	100	100	100	100	100	100
Kp07326.fna	9	100	100	100	100	100	100	100	100	100
Kp07327.fna	9	100	100	100	100	100	100	100	100	100
Kp07328.fna	9	100	100	100	100	100	100	100	100	100
Kp07329.fna	9	100	100	100	100	100	100	100	100	100
Kp07330.fna	9	100	100	100	100	100	100	100	100	100
Kp07331.fna	9	100	100	100	100	100	100	100	100	100
Kp07332.fna	9	100	100	100	100	100	100	100	100	100
Kp07333.fna	9	100	100	100	100	100	100	100	100	100
Kp07334.fna	9	100	100	100	100	100	100	100	100	100
Kp07335.fna	9	100	100	100	100	100	100	100	100	100
Kp07336.fna	9	100	100	100	100	100	100	100	100	100
Kp07337.fna	9	100	100	100	100	100	100	100	100	100
Kp07338.fna	9	100	100	100	100	100	100	100	100	100
Kp07339.fna	9	99.77	100	100	100	100	100	100	100	100
Kp07340.fna	8	.	100	100	100	100	100	100	100	100
Kp07341.fna	9	100	100	100	100	100	100	100	100	100
Kp07342.fna	9	100	100	100	100	100	100	100	100	100
Kp07343.fna	9	100	100	100	100	100	100	100	100	100
Kp07344.fna	9	100	100	100	100	100	100	100	100	100
Kp07345.fna	9	100	100	100	100	100	100	100	100	100
Kp07346.fna	9	100	100	100	100	100	100	100	100	100
Kp07347.fna	9	100	100	100	100	100	100	100	100	100
Kp07348.fna	9	100	100	100	100	100	100	100	100	100
Kp07349.fna	9	100	100	100	100	100	100	100	100	100
Kp07350.fna	9	100	100	100	100	100	100	100	100	100
Kp07351.fna	9	100	100	100	100	100	100	100	100	100
Kp07352.fna	9	100	100	100	100	100	100	100	100	100
Kp07353.fna	8	.	100	100	100	100	100	100	100	100
Kp07354.fna	9	100	100	100	100	100	100	100	100	100
Kp07355.fna	9	100	100	100	100	100	100	100	100	100
Kp07356.fna	9	99.89	100	100	100	100	100	100	100	100
Kp07357.fna	9	100	100	100	100	100	100	100	100	100
Kp07358.fna	9	100	100	100	100	100	100	100	100	100
Kp07359.fna	9	100	100	100	100	100	100	100	100	100
Kp07360.fna	9	100	100	100	100	100	100	100	100	100
Kp07361.fna	9	100	100	100	100	100	100	100	100	100
Kp07362.fna	9	100	100	100	100	100	100	100	100	100
Kp07363.fna	9	100	100	100	100	100	100	100	100	100
Kp07364.fna	9	100	100	100	100	100	100	100	100	100
Kp07365.fna	9	100	100	100	100	100	100	100	100	100
Kp07366.fna	9	100	100	100	100	100	100	100	100	100
Kp07367.fna	9	100	100	100	100	100	100	100	100	100
Kp07368.fna	8	.	100	100	100	100	100	100	100	100
Kp07369.fna	9	100	100	100	100	100	100	100	100	100
Kp07370.fna	9	100	100	100	100	100	100	100	100	100
Kp07371.fna	9	100	100	100	100	100	100	100	100	100
Kp07372.fna	9	100	100	100	100	100	100	100	100	100
Kp07373.fna	9	100	100	100	100	100	100	100	100	100
Kp07374.fna	9	100	100	100	100	100	100	100	100	100
Kp07375.fna	9	100	100	100	100	100	100	100	100	100
Kp07376.fna	9	100	100	100	100	100	100	100	100	100
Kp07377.fna	9	100	100	100	100	100	100	100	100	100
Kp07378.fna	9	100	100	100	100	100	100	100	100	100
Kp07379.fna	9	100	100	100	100	100	100	100	100	100
Kp07380.fna	9	100	100	100	100	100	100	100	100	100
Kp07381.fna	9	100	100	100	100	100	100	100	100	100
Kp07382.fna	8	.	100	100	100	100	100	100	100	100
Kp07383.fna	9	100	100	100	100	100	100	100	100	100
Kp07384.fna	9	100	100	100	100	100	100	100	100	100
Kp07385.fna	9	100	100	100	100	100	100	100	100	100
Kp07386.fna	9	100	100	100	100	100	100	100	100	100
Kp07387.fna	9	100	100	100	100	100	100	100	100	100
Kp07388.fna	9	100	100	100	100	100	100	100	100	100
Kp07389.fna	9	100	100	100	100	100	100	100	100	100
Kp07390.fna	8	.	100	100	100	100	100	100	100	100
Kp07391.fna	8	.	100	100	100	100	100	100	100	100
Kp07392.fna	8	.	100	100	100	100	100	100	100	100
Kp07393.fna	9	100	100	100	100	100	100	100	100	100
Kp07394.fna	9	100	100	100	100	100	100	100	100	100
Kp07395.fna	9	100	100	100	100	100	100	100	100	100
Kp07396.fna	8	.	100	100	100	100	100	100	100	100
Kp07397.fna	9	100	100	100	100	100	100	100	100	100
Kp07398.fna	9	100	100	100	100	100	100	100	100	100
Kp07399.fna	9	100	100	100	100	100	100	100	100	100
Kp07400.fna	9	100	100	100	100	100	100	100	100	100
Kp07401.fna	9	100	100	100	100	100	100	100	100	100
Kp07402.fna	9	100	100	100	100	100	100	100	100	100
Kp07403.fna	9	100	100	100	100	100	100	100	100	100
Kp07404.fna	9	100	100	100	100	100	100	100	100	100
Kp07405.fna	9	100	100	100	100	100	100	100	100	100
Kp07406.fna	9	100	100	100	100	100	100	100	100	100
Kp07407.fna	8	100	100	100	100	100	.	100	100	100
Kp07408.fna	9	100	100	100	100	100	100	100	100	100
Kp07409.fna	9	100	100	100	100	100	100	100	100	100
Kp07410.fna	9	100	100	100	100	100	100	100	100	100
Kp07411.fna	9	100	100	100	100	100	100	100	100	100
Kp07412.fna	9	100	100	100	100	100	100	100	100	100
Kp07413.fna	8	100	100	100	100	100	.	100	100	100
Kp07414.fna	9	100	100	100	100	100	100	100	100	100
Kp07415.fna	9	100	100	100	100	100	100	100	100	100
Kp07416.fna	9	100	100	100	100	100	100	100	100	100
Kp07417.fna	9	100	100	100	100	100	100	100	100	100
Kp07418.fna	9	100	100	100	100	100	100	100	100	100
Kp07419.fna	9	100	100	100	100	100	100	100	100	100
Kp07420.fna	9	100	100	95.08	100	100	100	100	100	100
Kp07421.fna	9	100	100	100	100	100	100	100	100	100
Kp07422.fna	9	100	100	100	100	100	100	100	100	100
Kp07423.fna	9	100	100	100	100	100	100	100	100	100
Kp07424.fna	9	100	100	100	100	100	100	100	100	100
Kp07425.fna	9	100	100	100	100	100	100	100	100	100
Kp07426.fna	9	100	100	100	100	100	100	100	100	100
Kp07427.fna	9	100	100	100	100	100	100	100	100	100
Kp07428.fna	8	.	100	100	100	100	100	100	100	100
Kp07429.fna	9	100	100	100	100	100	100	100	100	100
Kp07430.fna	8	.	100	100	100	100	100	100	100	100
Kp07431.fna	9	100	100	100	100	100	100	100	100	100
Kp07432.fna	9	100	100	100	100	100	100	100	100	100
Kp07433.fna	9	100	100	100	100	100	100	100	100	100
Kp07434.fna	9	100	100	100	100	100	100	100	100	100
Kp07435.fna	9	100	100	100	100	100	100	100	100	100
Kp07436.fna	9	100	100	100	100	100	100	100	100	100
Kp07437.fna	9	100	100	100	100	100	100	100	100	100
Kp07438.fna	9	100	100	100	100	100	100	100	100	100
Kp07439.fna	9	100	100	100	100	100	100	100	100	100
Kp07440.fna	8	.	100	100	100	100	100	100	100	100
Kp07441.fna	9	100	100	100	100	100	100	100	100	100
Kp07442.fna	9	100	100	100	100	100	100	100	100	100
Kp07443.fna	9	100	100	100	100	100	100	100	100	100
Kp07444.fna	9	100	100	100	100	100	100	100	100	100
Kp07445.fna	9	100	100	100	100	100	100	100	100	100
Kp07446.fna	9	100	100	100	100	100	100	100	100	100
Kp07447.fna	9	100	100	100	100	100	100	100	100	100
[truncated: 52 more rows]

## Sheet: Kp7501-8637
#FILE	NUM_FOUND	Kp00840_01120	Kp00840_01750	Kp00840_02010	Kp00844_07280	Kp00844_07320	Kp00844_23880	Kp00844_46720	Kp00844_46740	Kp00844_46830
Kp07501.fna	9	100	100	100	100	100	100	100	100	100
Kp07502.fna	9	100	100	100	100	100	100	100	100	100
Kp07503.fna	9	100	100	100	100	100	100	100	100	100
Kp07504.fna	9	100	100	100	100	100	100	100	100	100
Kp07505.fna	9	100	100	100	100	100	100	100	100	100
Kp07506.fna	9	100	100	100	100	100	100	100	100	100
Kp07507.fna	9	100	100	100	100	100	99.88	100	100	100
Kp07508.fna	9	100	100	100	100	100	100	100	100	100
Kp07509.fna	9	100	100	100	100	100	100	100	100	100
Kp07510.fna	9	100	100	100	100	100	100	100	100	100
Kp07511.fna	9	100	100	100	100	100	100	100	100	100
Kp07512.fna	9	100	100	100	100	100	100	100	100	100
Kp07513.fna	9	100	100	100	100	100	100	100	100	100
Kp07514.fna	9	100	100	100	100	100	100	100	100	100
Kp07515.fna	9	100	100	100	100	100	100	100	100	100
Kp07516.fna	9	100	100	100	100	100	100	100	100	100
Kp07517.fna	9	100	100	100	100	100	100	100	100	100
Kp07518.fna	9	100	100	100	100	100	100	100	100	100
Kp07519.fna	9	100	100	100	100	100	100	100	100	100
Kp07520.fna	9	100	100	100	100	100	100	100	100	100
Kp07521.fna	9	100	100	100	100	100	100	100	100	100
Kp07522.fna	9	100	100	100	100	100	100	100	100	100
Kp07523.fna	9	100	100	100	100	100	100	100	100	100
Kp07524.fna	9	100	100	100	100	100	100	100	100	100
Kp07525.fna	9	100	100	100	100	100	100	100	100	100
Kp07526.fna	9	100	100	100	100	100	100	100	100	100
Kp07527.fna	9	100	100	100	100	100	100	100	100	100
Kp07528.fna	9	100	100	100	100	100	100	100	100	100
Kp07529.fna	9	100	100	100	100	100	100	100	100	100
Kp07530.fna	9	100	100	100	100	100	100	100	100	100
Kp07531.fna	9	100	100	100	100	100	100	100	100	100
Kp07532.fna	9	100	100	100	100	100	100	100	100	100
Kp07533.fna	9	100	100	100	100	100	100	100	100	100
Kp07534.fna	9	100	100	100	100	100	100	100	100	100
Kp07535.fna	9	100	100	100	100	100	100	100	100	100
Kp07536.fna	9	100	100	100	100	100	100	100	100	100
Kp07537.fna	9	100	100	100	100	100	100	100	100	100
Kp07538.fna	9	100	100	100	100	100	100	100	100	100
Kp07539.fna	8	.	100	100	100	100	100	100	100	100
Kp07540.fna	9	100	100	100	100	100	100	100	100	100
Kp07541.fna	8	.	100	100	100	100	100	100	100	100
Kp07542.fna	9	100	100	100	100	100	100	100	100	100
Kp07543.fna	9	100	100	100	100	100	100	100	100	100
Kp07544.fna	9	100	100	100	100	100	100	100	100	100
Kp07545.fna	9	100	100	100	100	100	100	100	100	100
Kp07546.fna	9	100	100	100	100	100	100	100	100	100
Kp07547.fna	9	99.77	100	100	100	100	100	100	100	100
Kp07548.fna	9	100	100	100	100	100	100	100	100	100
Kp07549.fna	9	99.77	100	100	100	100	100	100	100	100
Kp07550.fna	9	100	100	100	100	100	100	100	100	100
Kp07551.fna	9	100	100	100	100	100	100	100	100	100
Kp07552.fna	9	100	100	100	100	100	100	100	100	100
Kp07553.fna	9	100	100	100	100	100	100	100	100	100
Kp07554.fna	9	100	100	100	100	100	100	100	100	100
Kp07555.fna	9	100	100	100	100	100	100	100	100	100
Kp07556.fna	9	100	100	100	100	100	100	100	100	100
Kp07557.fna	9	100	100	100	100	100	100	100	100	100
Kp07558.fna	9	100	100	100	100	100	100	100	100	100
Kp07559.fna	9	100	100	100	100	100	100	100	100	100
Kp07560.fna	9	100	100	100	100	100	100	100	100	100
Kp07561.fna	9	100	100	100	100	100	100	100	100	100
Kp07562.fna	9	100	100	100	100	100	100	100	100	100
Kp07563.fna	9	100	100	100	100	100	100	100	100	100
Kp07564.fna	8	.	100	100	100	100	100	100	100	100
Kp07565.fna	9	100	100	100	100	100	100	100	100	100
Kp07566.fna	9	100	100	100	100	100	100	100	100	100
Kp07567.fna	9	100	100	100	100	100	100	100	100	100
Kp07568.fna	9	100	100	100	100	100	100	100	100	100
Kp07569.fna	9	100	100	100	100	100	100	100	100	100
Kp07570.fna	9	100	100	100	100	100	100	100	100	100
Kp07571.fna	9	100	100	100	100	100	100	100	100	100
Kp07572.fna	9	100	100	100	100	100	100	100	100	100
Kp07573.fna	9	100	100	100	100	100	100	100	100	100
Kp07574.fna	9	100	100	100	100	100	100	100	100	100
Kp07575.fna	9	100	100	100	100	100	100	100	100	100
Kp07576.fna	9	100	100	100	100	100	100	100	100	100
Kp07577.fna	9	100	100	100	100	100	100	100	100	100
Kp07578.fna	9	100	100	100	100	100	100	100	100	100
Kp07579.fna	9	100	100	100	100	100	100	100	100	100
Kp07580.fna	9	100	100	100	100	100	100	100	100	100
Kp07581.fna	9	100	100	100	100	100	100	100	100	100
Kp07582.fna	9	100	100	100	100	100	100	100	100	100
Kp07583.fna	9	100	100	100	100	100	100	100	100	100
Kp07584.fna	9	100	100	100	100	100	100	100	100	100
Kp07585.fna	8	.	100	100	100	100	100	100	100	100
Kp07586.fna	8	.	100	100	100	100	100	100	100	100
Kp07587.fna	9	100	100	100	100	100	100	100	100	100
Kp07588.fna	9	100	100	100	100	100	100	100	100	100
Kp07589.fna	9	100	100	100	100	100	100	100	100	100
Kp07590.fna	9	100	100	100	100	100	100	100	100	100
Kp07591.fna	9	100	100	100	100	100	100	100	100	100
Kp07592.fna	9	100	100	100	100	100	100	100	100	100
Kp07593.fna	9	100	100	100	100	100	100	100	100	100
Kp07594.fna	9	100	100	100	100	100	100	100	100	100
Kp07595.fna	9	100	100	100	100	100	100	100	100	100
Kp07597.fna	9	100	100	100	100	100	100	100	100	100
Kp07598.fna	9	100	100	100	100	100	100	100	100	100
Kp07599.fna	9	100	100	100	100	100	100	100	100	100
Kp07600.fna	9	100	100	100	100	100	100	100	100	100
Kp07601.fna	9	100	100	100	100	100	100	100	100	100
Kp07602.fna	9	100	100	100	100	100	100	100	100	100
Kp07603.fna	9	100	100	100	100	100	100	100	100	100
Kp07604.fna	9	100	100	100	100	100	100	100	100	100
Kp07605.fna	9	100	100	100	100	100	100	100	100	100
Kp07606.fna	9	100	100	100	100	100	100	100	100	100
Kp07607.fna	9	100	100	100	100	100	100	100	100	100
Kp07608.fna	9	100	100	99.73	100	100	100	100	100	100
Kp07609.fna	8	.	100	100	100	100	100	100	100	100
Kp07610.fna	9	100	100	100	100	100	100	100	100	100
Kp07611.fna	9	100	100	100	100	100	100	100	100	100
Kp07612.fna	9	100	100	100	100	100	99.88	100	100	100
Kp07614.fna	9	100	100	100	100	100	100	100	100	100
Kp07615.fna	9	100	100	100	100	100	100	100	100	100
Kp07616.fna	8	.	100	100	100	100	100	100	100	100
Kp07617.fna	9	100	100	100	100	100	100	100	100	100
Kp07618.fna	9	100	100	100	100	100	100	100	100	100
Kp07619.fna	9	100	100	100	100	100	100	100	100	100
Kp07620.fna	9	100	100	100	100	100	100	100	100	100
Kp07622.fna	8	.	100	100	100	100	100	100	100	100
Kp07623.fna	9	100	100	100	100	100	100	100	100	100
Kp07624.fna	9	100	100	100	100	100	100	100	100	100
Kp07625.fna	9	100	100	100	100	100	100	100	100	100
Kp07627.fna	9	100	100	100	100	100	100	100	100	100
Kp07628.fna	9	100	100	100	100	100	100	100	100	100
Kp07629.fna	9	100	100	100	100	100	100	100	100	100
Kp07630.fna	9	100	100	100	100	100	100	100	100	100
Kp07631.fna	9	100	100	100	100	100	100	100	100	100
Kp07632.fna	8	.	100	100	100	100	100	100	100	100
Kp07633.fna	9	100	100	100	100	100	100	100	100	100
Kp07634.fna	9	100	100	100	100	100	100	100	100	100
Kp07635.fna	9	100	100	100	100	100	100	100	100	100
Kp07636.fna	9	100	100	100	100	100	100	100	100	100
Kp07637.fna	8	.	100	100	100	100	100	100	100	100
Kp07638.fna	9	100	100	100	100	100	100	100	100	100
Kp07639.fna	9	100	100	100	100	100	100	100	100	100
Kp07640.fna	9	100	100	100	100	100	100	100	100	100
Kp07641.fna	9	100	100	100	100	100	100	100	100	100
Kp07642.fna	9	100	100	100	100	100	100	100	100	100
Kp07644.fna	9	100	100	100	100	100	100	100	100	100
Kp07645.fna	9	100	100	100	100	100	100	100	100	100
Kp07646.fna	9	100	100	100	100	100	100	100	100	100
Kp07647.fna	9	100	100	100	100	100	100	100	100	100
Kp07648.fna	9	100	100	100	100	100	100	100	100	100
Kp07649.fna	9	100	100	100	100	100	100	100	100	100
Kp07650.fna	9	100	100	100	100	100	100	100	100	100
Kp07651.fna	9	100	100	100	100	100	100	100	100	100
Kp07652.fna	8	.	100	100	100	100	100	100	100	100
Kp07653.fna	9	100	100	100	100	100	100	100	100	100
Kp07654.fna	9	100	100	100	100	100	100	100	100	100
Kp07655.fna	9	100	100	100	100	100	100	100	100	100
Kp07656.fna	9	100	100	100	100	100	100	100	100	100
Kp07657.fna	9	100	100	100	100	100	100	100	100	100
Kp07658.fna	9	100	100	100	100	100	100	100	100	100
Kp07659.fna	8	.	100	100	100	100	100	100	100	100
Kp07660.fna	9	100	100	100	100	100	100	100	100	100
Kp07661.fna	9	100	100	100	100	100	100	100	100	100
Kp07662.fna	9	100	100	100	100	100	100	100	100	100
Kp07663.fna	9	100	100	100	100	100	100	100	100	100
Kp07664.fna	9	100	100	100	100	100	100	100	100	100
Kp07666.fna	9	98.63	100	100	100	100	100	100	100	100
Kp07667.fna	9	100	100	100	100	100	100	100	100	100
Kp07668.fna	9	100	100	100	100	100	100	100	100	100
Kp07669.fna	9	100	100	100	100	100	100	100	100	100
Kp07670.fna	9	100	100	100	100	100	100	100	100	100
Kp07671.fna	9	100	100	100	100	100	100	100	100	100
Kp07672.fna	9	100	100	100	100	100	100	100	100	100
Kp07673.fna	9	100	100	100	100	100	100	100	100	100
Kp07674.fna	9	100	100	100	100	100	100	100	100	100
Kp07675.fna	9	100	100	100	100	100	100	100	100	100
Kp07676.fna	9	100	99.56	100	100	100	100	100	100	100
Kp07677.fna	9	100	100	100	100	100	100	100	100	100
Kp07678.fna	9	100	100	100	100	100	100	100	100	100
Kp07679.fna	9	100	100	100	100	100	100	100	100	100
Kp07680.fna	9	100	100	100	100	100	100	100	100	100
Kp07681.fna	9	100	100	100	100	100	100	100	100	100
Kp07682.fna	9	100	100	100	100	100	100	100	100	100
Kp07683.fna	9	100	100	100	100	100	100	100	100	100
Kp07684.fna	9	100	100	100	100	100	100	100	100	100
Kp07685.fna	9	100	100	100	100	100	100	100	100	100
Kp07686.fna	9	100	100	100	100	100	100	100	100	100
Kp07687.fna	9	100	100	100	100	100	100	100	100	100
Kp07688.fna	9	100	100	100	100	100	100	100	100	100
Kp07689.fna	9	100	100	100	100	100	100	100	100	100
Kp07690.fna	9	100	100	100	100	100	100	100	100	100
Kp07691.fna	8	.	100	100	100	100	100	100	100	100
Kp07692.fna	9	100	100	100	100	100	100	100	100	100
Kp07693.fna	9	100	100	100	100	100	100	100	100	100
Kp07694.fna	9	100	100	100	100	100	100	100	100	100
Kp07695.fna	9	100	100	100	100	100	100	100	100	100
Kp07696.fna	8	.	100	100	100	100	100	100	100	100
Kp07697.fna	9	100	100	100	100	100	100	100	100	100
Kp07698.fna	9	100	100	100	100	100	100	100	100	100
Kp07699.fna	9	100	100	100	100	100	100	100	100	100
Kp07700.fna	9	100	100	100	100	100	100	100	100	100
Kp07701.fna	9	100	100	100	100	100	100	100	100	100
Kp07702.fna	9	100	100	100	100	100	100	100	100	100
Kp07703.fna	9	100	100	100	100	100	100	100	100	100
Kp07704.fna	9	100	100	100	100	100	100	100	100	100
Kp07705.fna	9	100	100	95.08	100	100	100	100	100	100
Kp07706.fna	9	100	100	100	100	100	100	100	100	100
Kp07708.fna	9	100	100	100	100	100	100	100	100	100
Kp07709.fna	9	100	100	100	100	100	100	100	100	100
Kp07710.fna	9	100	100	100	100	100	100	100	100	100
Kp07711.fna	9	100	100	100	100	100	100	100	100	100
Kp07712.fna	9	100	100	100	100	100	100	100	100	100
Kp07713.fna	9	100	100	100	100	100	100	100	100	100
Kp07714.fna	9	100	100	100	100	100	100	100	100	100
Kp07715.fna	9	100	100	100	100	100	100	100	100	100
Kp07716.fna	9	100	100	100	100	100	100	100	100	100
Kp07717.fna	9	100	100	100	100	100	100	100	100	100
Kp07718.fna	9	100	100	100	100	100	100	100	100	100
Kp07719.fna	9	100	100	100	100	100	100	100	100	100
Kp07720.fna	9	100	100	100	100	100	100	100	100	100
Kp07721.fna	9	100	100	100	100	100	100	100	100	100
Kp07723.fna	9	100	100	100	100	100	100	100	100	100
Kp07724.fna	9	100	100	100	100	100	100	100	100	100
Kp07725.fna	9	100	100	100	100	100	100	100	100	100
Kp07726.fna	9	100	100	100	100	100	100	100	100	100
Kp07727.fna	9	100	100	100	100	100	100	100	100	100
Kp07728.fna	9	100	100	100	100	100	100	100	100	100
Kp07729.fna	9	100	100	100	100	100	100	100	100	100
Kp07730.fna	9	100	100	100	100	100	100	100	100	100
Kp07731.fna	9	100	100	100	100	100	100	100	100	100
Kp07732.fna	9	100	100	100	100	100	100	100	100	100
Kp07733.fna	9	100	100	100	100	100	100	100	100	100
Kp07734.fna	9	100	100	100	100	100	100	100	100	100
Kp07735.fna	9	100	100	100	100	100	100	100	100	100
Kp07736.fna	9	100	100	100	100	100	100	100	100	100
Kp07737.fna	9	100	100	100	100	100	100	100	100	100
Kp07738.fna	9	100	99.56	100	100	100	100	100	100	100
Kp07739.fna	9	100	100	100	100	100	100	100	100	100
Kp07740.fna	9	100	100	100	100	100	100	100	100	100
Kp07742.fna	8	.	100	100	100	100	100	100	100	100
Kp07743.fna	9	100	100	100	100	100	100	100	100	100
Kp07745.fna	9	100	100	100	100	100	100	100	100	100
Kp07747.fna	9	100	100	100	100	100	100	100	100	100
Kp07749.fna	9	100	100	100	100	100	100	100	100	100
Kp07750.fna	9	100	100	100	100	100	100	100	100	100
Kp07751.fna	9	100	100	100	100	100	100	100	100	100
Kp07752.fna	9	100	100	100	100	100	100	100	100	100
Kp07753.fna	9	100	100	100	100	100	100	100	100	100
Kp07754.fna	9	100	100	100	100	100	100	100	100	100
Kp07755.fna	9	100	100	100	100	100	100	100	100	100
Kp07756.fna	9	100	100	100	100	100	100	100	100	100
Kp07757.fna	9	100	100	100	100	100	100	100	100	100
Kp07758.fna	9	100	100	100	100	100	100	100	100	100
Kp07759.fna	9	100	100	100	100	100	100	100	100	100
Kp07760.fna	9	100	100	100	100	100	100	100	100	100
Kp07761.fna	9	100	99.56	100	100	100	100	100	100	100
Kp07762.fna	9	100	100	100	100	100	100	100	100	100
Kp07763.fna	9	100	100	100	100	100	100	100	100	100
Kp07764.fna	9	100	100	100	100	100	100	100	100	100
Kp07765.fna	9	100	100	100	100	100	100	100	100	100
Kp07766.fna	9	100	100	100	100	100	100	100	100	100
Kp07767.fna	9	100	100	100	100	100	100	100	100	100
Kp07768.fna	8	.	100	100	100	100	100	100	100	100
Kp07769.fna	9	100	100	100	100	100	100	100	100	100
Kp07770.fna	9	100	100	100	100	100	100	100	100	100
Kp07771.fna	9	100	100	100	100	100	100	100	100	100
Kp07772.fna	9	100	100	100	100	100	100	100	100	100
Kp07773.fna	9	100	100	100	100	100	100	100	100	100
Kp07774.fna	8	.	100	100	100	100	100	100	100	100
Kp07775.fna	9	100	100	100	100	100	100	100	100	100
Kp07776.fna	9	100	100	100	100	100	100	100	100	100
Kp07777.fna	9	100	100	95.08	100	100	94.97	100	100	100
Kp07778.fna	9	100	100	100	100	100	100	100	100	100
Kp07779.fna	9	100	100	100	100	100	100	100	100	100
Kp07780.fna	9	100	100	100	100	100	100	100	100	100
Kp07781.fna	9	100	100	100	100	100	100	100	100	100
Kp07782.fna	9	100	100	100	100	100	100	100	100	100
Kp07783.fna	9	100	100	100	100	100	100	100	100	100
Kp07784.fna	9	100	100	100	100	100	100	100	100	100
Kp07785.fna	9	100	100	100	100	100	100	100	100	100
Kp07786.fna	8	.	100	100	100	100	100	100	100	100
Kp07787.fna	9	100	100	100	100	100	100	100	100	100
Kp07788.fna	9	100	100	100	100	100	100	100	100	100
Kp07789.fna	8	.	100	100	100	100	100	100	100	100
Kp07791.fna	9	100	100	100	100	100	100	100	100	100
Kp07792.fna	9	100	100	100	100	100	100	100	100	100
Kp07793.fna	9	100	100	100	100	100	100	100	100	100
Kp07794.fna	9	100	100	100	100	100	100	100	100	100
Kp07795.fna	9	100	100	100	100	100	100	100	100	100
Kp07796.fna	9	99.89	100	100	100	100	100	100	100	100
Kp07797.fna	9	100	100	100	100	100	100	100	100	100
Kp07798.fna	9	99.89	100	100	100	100	100	100	100	100
Kp07799.fna	9	99.89	100	100	100	100	100	100	100	100
Kp07800.fna	9	100	100	100	100	100	100	100	100	100
Kp07801.fna	9	100	100	100	100	100	100	100	100	100
Kp07802.fna	9	100	100	100	100	100	100	100	100	100
Kp07803.fna	9	100	100	100	100	100	100	100	100	100
Kp07804.fna	9	100	100	100	100	100	100	100	100	100
Kp07805.fna	9	100	100	100	100	100	100	100	100	100
Kp07806.fna	9	100	100	100	100	100	100	100	100	100
Kp07807.fna	9	100	100	100	100	100	100	100	100	100
Kp07808.fna	9	100	100	100	100	100	100	100	100	100
Kp07809.fna	9	100	100	100	100	100	100	100	100	100
Kp07810.fna	9	100	100	100	100	100	100	100	100	100
Kp07811.fna	9	100	100	100	100	100	100	100	100	100
Kp07812.fna	9	100	100	100	100	100	100	100	100	100
Kp07813.fna	9	100	100	100	100	100	100	100	100	100
Kp07814.fna	9	100	100	100	100	100	100	100	100	100
Kp07815.fna	9	100	100	100	100	100	100	100	100	100
Kp07816.fna	9	99.89	100	100	100	100	100	100	100	100
Kp07817.fna	9	100	100	100	100	100	100	100	100	100
Kp07818.fna	9	100	100	100	100	100	100	100	100	100
Kp07819.fna	8	.	100	100	100	100	100	100	100	100
Kp07820.fna	8	.	100	100	100	100	100	100	100	100
Kp07821.fna	9	100	100	100	100	100	100	100	100	100
Kp07822.fna	9	100	100	100	100	100	100	100	100	100
Kp07823.fna	9	100	100	100	100	100	100	100	100	100
Kp07824.fna	9	100	100	100	100	100	100	100	100	100
Kp07825.fna	9	100	100	100	100	100	100	100	100	100
Kp07826.fna	9	100	100	100	100	100	100	100	100	100
Kp07827.fna	9	100	100	100	100	100	100	100	100	100
Kp07828.fna	9	100	100	100	100	100	100	100	100	100
Kp07829.fna	9	100	100	100	100	100	100	100	100	100
Kp07830.fna	9	100	100	100	100	100	100	100	100	100
Kp07831.fna	9	100	100	100	100	100	100	100	100	100
Kp07832.fna	9	100	100	100	100	100	100	100	100	100
Kp07833.fna	9	100	100	100	100	100	100	100	100	100
Kp07834.fna	9	100	100	100	100	100	100	100	100	100
Kp07835.fna	9	100	100	100	100	100	100	100	100	100
Kp07836.fna	9	100	100	100	100	100	100	100	100	100
Kp07837.fna	9	100	100	100	100	100	100	100	100	100
Kp07838.fna	9	100	100	100	100	100	100	100	100	100
Kp07839.fna	9	100	100	100	100	100	100	100	100	100
Kp07840.fna	9	100	100	100	100	100	100	100	100	100
Kp07841.fna	9	100	100	100	100	100	100	100	100	100
Kp07842.fna	9	100	100	100	100	100	100	100	100	100
Kp07843.fna	9	100	100	100	100	100	100	100	100	100
Kp07844.fna	9	100	100	100	100	100	100	100	100	100
Kp07845.fna	9	100	100	100	100	100	100	100	100	100
Kp07846.fna	9	100	100	100	100	100	100	100	100	100
Kp07847.fna	9	100	100	100	100	100	100	100	100	100
Kp07848.fna	9	100	100	100	100	100	100	100	100	100
Kp07849.fna	9	100	100	100	100	100	100	100	100	100
Kp07850.fna	9	100	100	100	100	100	100	100	100	100
Kp07851.fna	8	.	100	100	100	100	100	100	100	100
Kp07852.fna	9	100	100	100	100	100	100	100	100	100
Kp07853.fna	7	.	100	100	99.89	100	.	100	100	100
Kp07854.fna	9	100	100	100	100	100	100	100	100	100
Kp07855.fna	9	100	100	100	100	100	100	100	100	100
Kp07856.fna	9	100	100	100	100	100	100	100	100	100
Kp07857.fna	9	100	100	100	100	100	100	100	100	100
Kp07858.fna	9	100	100	100	100	100	100	100	100	100
Kp07859.fna	9	100	100	100	100	99.85	100	100	100	100
Kp07860.fna	9	100	100	100	100	100	100	100	100	100
Kp07861.fna	9	100	100	100	100	100	100	100	100	100
Kp07862.fna	9	100	100	100	100	100	100	100	100	100
Kp07863.fna	7	.	100	100	99.89	100	.	100	100	100
Kp07864.fna	9	100	100	100	100	100	100	100	100	100
Kp07865.fna	8	.	100	100	100	100	100	100	100	100
Kp07866.fna	9	100	100	100	100	100	100	100	100	100
Kp07867.fna	8	.	100	100	100	100	100	100	100	100
Kp07868.fna	9	100	100	100	100	100	100	100	100	100
Kp07869.fna	9	100	100	100	100	100	100	100	100	100
Kp07870.fna	9	100	100	100	100	100	99.88	100	100	100
Kp07871.fna	9	100	100	100	100	100	100	100	100	100
Kp07872.fna	8	.	100	100	100	100	99.42	100	100	100
Kp07873.fna	8	.	100	100	100	100	100	100	100	100
Kp07874.fna	9	100	100	100	100	100	100	100	100	100
Kp07875.fna	9	100	100	100	100	100	100	100	100	100
Kp07876.fna	9	100	100	100	100	100	100	100	100	100
Kp07877.fna	9	100	100	100	100	100	100	100	100	100
Kp07878.fna	9	100	100	100	100	100	100	100	100	100
Kp07879.fna	9	100	100	100	100	100	100	100	100	100
Kp07880.fna	9	100	100	100	100	100	100	100	100	100
Kp07881.fna	9	100	100	100	100	100	100	100	100	100
Kp07882.fna	9	100	100	100	100	100	100	100	100	100
Kp07883.fna	9	100	100	100	100	100	100	100	100	100
Kp07884.fna	9	100	100	100	100	100	100	100	100	100
Kp07885.fna	9	100	100	100	100	100	100	100	100	100
Kp07886.fna	9	100	100	100	100	100	100	100	100	100
Kp07887.fna	7	.	99.56	100	100	100	.	100	100	100
Kp07888.fna	9	100	100	100	100	100	100	100	100	100
Kp07889.fna	9	100	100	100	100	100	100	100	100	100
Kp07890.fna	9	100	100	100	100	100	100	100	100	100
Kp07891.fna	8	.	100	100	100	100	99.42	100	100	100
Kp07892.fna	9	100	100	100	100	100	100	100	100	100
Kp07893.fna	9	100	100	100	100	100	100	100	100	100
Kp07894.fna	7	.	100	100	100	100	.	100	100	100
Kp07895.fna	9	99.89	100	100	100	100	100	100	100	100
Kp07896.fna	9	99.89	100	100	100	100	100	100	100	100
Kp07897.fna	9	100	100	100	100	100	100	100	100	100
Kp07898.fna	9	100	100	100	100	100	100	100	100	100
Kp07899.fna	8	.	100	100	100	100	100	100	100	100
Kp07900.fna	9	100	100	100	100	100	100	100	100	100
Kp07901.fna	9	100	100	100	100	100	100	100	100	100
Kp07902.fna	8	.	100	100	100	100	100	100	100	100
Kp07903.fna	8	.	100	100	100	100	99.42	100	100	100
Kp07904.fna	8	.	100	100	100	100	99.42	100	100	100
Kp07905.fna	8	.	100	100	100	100	99.42	100	100	100
Kp07906.fna	8	.	100	100	100	100	100	100	100	100
Kp07907.fna	9	100	100	100	100	100	100	100	100	100
Kp07908.fna	8	.	100	100	100	100	100	100	100	100
Kp07909.fna	9	100	99.56	100	100	100	100	100	100	100
Kp07910.fna	8	.	100	100	100	100	100	100	100	100
Kp07911.fna	9	100	100	100	100	100	100	100	100	100
Kp07912.fna	9	100	100	100	100	100	100	100	100	100
Kp07914.fna	9	100	100	100	100	100	100	100	100	100
Kp07915.fna	9	100	100	100	100	100	100	100	100	100
Kp07916.fna	9	100	100	100	100	100	100	100	100	100
Kp07917.fna	9	100	100	100	100	100	100	100	100	100
Kp07918.fna	9	100	100	100	100	100	100	100	100	100
Kp07919.fna	8	.	100	100	100	100	100	100	100	100
Kp07920.fna	9	100	100	100	100	100	100	100	100	100
Kp07921.fna	8	.	100	100	100	100	100	100	100	100
Kp07922.fna	9	100	100	100	100	100	100	100	100	100
Kp07923.fna	9	100	100	100	100	100	100	100	100	100
Kp07924.fna	9	100	100	100	100	100	100	100	100	100
Kp07925.fna	9	100	100	100	100	100	100	100	100	100
Kp07926.fna	9	100	100	100	100	100	100	100	100	100
Kp07927.fna	9	100	100	100	100	100	100	100	100	100
Kp07928.fna	9	100	100	100	100	100	100	100	100	100
Kp07929.fna	9	100	100	100	100	100	100	100	100	100
Kp07930.fna	9	100	100	100	100	100	100	100	100	100
Kp07931.fna	9	100	100	100	100	100	100	100	100	100
Kp07932.fna	9	100	100	100	100	100	100	100	100	99.64
Kp07933.fna	9	100	100	100	100	100	100	100	100	100
Kp07934.fna	9	100	100	100	100	100	100	100	100	100
Kp07935.fna	9	100	100	100	100	100	100	100	100	100
Kp07936.fna	9	100	100	100	100	100	100	100	100	100
Kp07937.fna	9	100	100	100	100	100	100	100	100	100
Kp07938.fna	7	.	100	100	99.89	100	.	100	100	100
Kp07939.fna	9	100	100	100	100	100	100	100	100	100
Kp07940.fna	9	100	100	100	100	100	100	100	100	100
Kp07941.fna	9	100	100	100	99.77	100	100	100	100	100
Kp07942.fna	9	100	100	100	100	100	100	100	100	100
Kp07943.fna	9	100	100	100	100	100	100	100	100	100
Kp07944.fna	9	100	100	100	100	100	100	100	100	100
Kp07945.fna	9	100	100	100	100	100	100	100	100	100
Kp07946.fna	9	100	100	100	100	100	100	100	100	100
Kp07947.fna	9	100	100	100	100	100	100	100	100	100
Kp07949.fna	9	100	100	100	100	100	100	100	100	100
Kp07950.fna	7	.	100	100	99.89	100	.	100	100	100
Kp07951.fna	9	100	100	100	100	100	100	100	100	100
Kp07953.fna	8	.	100	100	100	100	99.42	100	100	100
Kp07954.fna	7	.	100	100	99.89	100	.	100	100	100
Kp07955.fna	9	100	100	100	100	100	100	100	100	100
Kp07956.fna	9	100	100	100	100	100	100	100	100	100
Kp07957.fna	9	100	100	100	100	100	100	100	100	100
Kp07958.fna	9	100	100	100	100	100	100	100	100	100
Kp07959.fna	9	100	100	100	100	100	100	100	100	100
Kp07960.fna	9	99.77	100	100	100	100	100	100	100	100
Kp07961.fna	9	100	100	100	100	100	100	100	100	100
Kp07962.fna	9	100	100	100	100	100	100	100	100	100
Kp07963.fna	9	100	100	100	100	100	100	100	100	100
Kp07964.fna	9	100	100	100	100	100	100	100	100	100
Kp07965.fna	9	100	100	100	100	100	99.88	100	100	100
Kp07966.fna	9	100	100	100	100	100	100	100	100	100
Kp07967.fna	9	100	100	100	100	100	100	100	100	100
Kp07968.fna	9	100	100	100	100	100	100	100	100	100
Kp07969.fna	9	100	100	100	100	100	100	100	100	100
Kp07970.fna	9	100	100	100	100	100	100	100	100	100
Kp07971.fna	9	100	100	100	100	100	100	100	100	100
Kp07972.fna	9	100	100	100	100	100	100	100	100	100
Kp07973.fna	9	100	100	100	100	100	100	100	100	100
Kp07974.fna	9	100	100	100	100	100	100	100	100	100
Kp07975.fna	9	99.77	100	100	100	100	100	100	100	100
Kp07976.fna	9	100	100	100	100	100	100	100	100	100
Kp07977.fna	7	.	100	100	99.89	100	.	100	100	100
Kp07978.fna	9	100	100	100	100	100	100	100	100	100
Kp07979.fna	8	.	100	100	100	100	100	100	100	100
Kp07980.fna	8	.	100	100	100	100	100	100	100	100
Kp07981.fna	9	100	100	100	100	100	100	100	100	100
Kp07982.fna	9	100	100	100	100	100	100	100	100	100
Kp07983.fna	8	.	100	100	100	100	100	100	100	100
Kp07984.fna	9	100	100	100	100	100	100	100	100	100
Kp07985.fna	9	100	100	100	100	100	100	100	100	100
Kp07986.fna	9	100	100	100	100	100	100	100	100	100
Kp07987.fna	9	100	100	100	100	100	100	100	100	100
Kp07988.fna	9	100	100	100	100	100	100	100	100	100
Kp07989.fna	7	.	100	100	99.89	100	.	100	100	100
Kp07990.fna	9	100	100	100	100	100	100	100	100	100
Kp07991.fna	9	100	100	100	100	100	100	100	100	100
Kp07992.fna	9	100	100	100	100	100	100	100	100	100
Kp07993.fna	9	100	100	100	100	100	100	100	100	100
Kp07994.fna	9	100	100	100	100	100	100	100	100	100
Kp07995.fna	9	100	100	100	100	100	100	100	100	100
Kp07996.fna	9	100	100	100	100	100	100	100	100	100
Kp07998.fna	9	100	100	100	100	100	100	100	100	100
Kp07999.fna	9	100	100	100	100	100	100	100	100	100
Kp08000.fna	9	100	100	100	100	100	100	100	100	100
Kp08001.fna	9	100	100	100	100	100	100	100	100	100
Kp08002.fna	8	.	100	100	100	100	100	100	100	100
Kp08003.fna	9	99.77	100	100	100	100	100	100	100	100
Kp08004.fna	9	100	100	100	100	100	100	100	100	100
Kp08005.fna	9	100	100	100	100	100	100	100	100	100
Kp08006.fna	8	.	100	100	100	100	100	100	100	100
Kp08007.fna	9	100	100	100	100	100	100	100	100	100
Kp08008.fna	7	.	100	100	99.89	100	.	100	100	100
Kp08009.fna	8	.	100	100	100	100	100	100	100	100
Kp08010.fna	9	100	100	100	100	100	100	100	100	100
Kp08011.fna	8	.	100	100	100	100	100	100	100	100
Kp08012.fna	9	100	100	100	100	100	100	100	100	100
Kp08013.fna	9	100	100	100	100	100	99.88;100.00	100	100	100
Kp08014.fna	8	.	100	100	100	100	99.42	100	100	100
Kp08015.fna	9	100	100	100	100	100	100	100	100	100
Kp08016.fna	9	100	100	100	100	100	100	100	100	100
Kp08017.fna	9	100	100	100	100	100	100	100	100	100
Kp08018.fna	9	100	100	100	100	100	100	100	100	100
Kp08019.fna	9	100	100	100	100	100	100	100	100	100
Kp08020.fna	9	100	100	100	100	100	100	100	100	100
Kp08021.fna	9	100	100	100	100	100	100	100	100	100
Kp08022.fna	9	100	100	100	100	100	100	100	100	100
Kp08023.fna	9	100	100	100	100	100	100	100	100	100
Kp08024.fna	9	100	100	100	100	100	100	100	100	100
Kp08025.fna	9	100	100	100	100	100	100	100	100	100
Kp08026.fna	9	100	100	100	100	100	100	100	100	100
Kp08027.fna	9	100	99.93	100	100	100	100	100	100	100
Kp08028.fna	9	100	100	100	100	100	100	100	100	100
Kp08029.fna	8	.	100	100	100	100	100	100	100	100
Kp08030.fna	9	100	100	100	100	100	100	100	100	100
Kp08031.fna	9	100	100	100	100	100	100	100	100	100
Kp08032.fna	9	99.77	100	100	100	100	100	100	100	100
Kp08033.fna	9	99.77	100	100	100	100	100	100	100	100
Kp08034.fna	9	100	100	100	100	100	100	100	100	100
Kp08035.fna	8	.	100	100	100	100	100	100	100	100
Kp08036.fna	9	100	100	100	100	100	100	100	100	100
Kp08037.fna	9	100	100	100	100	100	100	100	100	100
Kp08038.fna	9	100	100	100	100	100	100	100	100	100
Kp08039.fna	9	100	100	100	100	100	100	100	100	100
Kp08040.fna	9	100	100	100	100	100	100	100	100	100
Kp08041.fna	9	100	100	100	100	100	100	100	100	100
Kp08042.fna	9	100	100	100	100	100	100	100	100	100
Kp08043.fna	9	100	100	100	100	100	100	100	100	100
Kp08044.fna	9	100	100	100	100	100	100	100	100	100
Kp08045.fna	8	.	100	100	100	100	99.42	100	100	100
Kp08046.fna	9	100	100	100	100	100	100	100	100	100
Kp08047.fna	9	100	100	100	100	100	100	100	100	100
Kp08048.fna	9	100	100	100	100	100	100	100	100	100
Kp08049.fna	9	100	100	100	100	100	100	100	100	100
Kp08050.fna	9	100	100	100	100	100	100	100	100	100
Kp08051.fna	9	100	100	100	100	100	100	100	100	100
Kp08052.fna	9	100	100	100	100	100	100	100	100	100
Kp08053.fna	9	100	100	100	100	100	100	100	100	100
Kp08054.fna	9	100	100	100	100	100	100	100	100	100
Kp08055.fna	8	.	100	100	100	100	100	100	100	100
Kp08056.fna	8	.	100	100	100	100	100	100	100	100
Kp08057.fna	9	100	100	100	100	100	100	100	100	100
Kp08058.fna	9	100	100	100	100	100	100	100	100	100
Kp08059.fna	9	99.77	100	100	100	100	100	100	100	100
Kp08060.fna	8	.	100	100	100	100	99.77	99.91	99.83	99.82
Kp08061.fna	7	.	100	100	100	100	.	100	100	100
Kp08062.fna	7	.	100	100	99.77	100	.	100	100	100
Kp08063.fna	9	100	100	100	100	100	100	100	100	100
Kp08064.fna	9	100	100	100	100	100	100	100	100	100
Kp08065.fna	8	.	100	100	100	100	100	100	100	100
Kp08066.fna	8	.	100	100	100	100	100	100	100	100
Kp08067.fna	8	.	100	100	100	100	100	100	100	100
Kp08068.fna	9	100	100	100	100	100	100	100	100	100
Kp08069.fna	9	100	100	100	100	100	100	100	100	100
Kp08070.fna	7	.	99.56	100	100	100	.	100	100	100
Kp08071.fna	7	.	100	100	99.89	100	.	100	100	100
Kp08072.fna	9	100	100	100	100	100	100	100	100	100
Kp08073.fna	9	100	100	100	100	100	100	100	100	100
Kp08074.fna	8	.	100	100	100	100	100	100	100	100
Kp08075.fna	9	100	100	100	100	100	100	100	100	100
Kp08076.fna	9	100	100	100	100	100	100	100	100	100
Kp08077.fna	9	100	100	100	100	100	100	100	100	100
Kp08078.fna	9	100	100	95.08	100	100	100	100	100	100
Kp08079.fna	7	.	100	100	100	100	.	100	100	100
Kp08080.fna	9	100	100	100	100	100	100	100	100	100
Kp08081.fna	9	100	100	100	100	100	100	100	100	100
Kp08082.fna	9	100	100	100	100	100	100	100	100	100
Kp08083.fna	9	100	100	100	100	100	100	100	100	100
Kp08084.fna	9	100	100	100	100	100	100	100	100	100
Kp08085.fna	7	.	99.56	100	100	100	.	100	100	100
Kp08086.fna	9	100	100	100	100	100	100	100	100	100
Kp08087.fna	8	.	100	100	100	100	100	100	100	100
Kp08088.fna	9	100	100	100	100	100	100	100	100	100
Kp08089.fna	9	100	100	100	100	100	100	100	100	100
Kp08090.fna	9	100	100	100	100	100	100	100	100	100
Kp08091.fna	8	.	100	100	100	100	100	100	100	100
Kp08092.fna	9	100	100	95.08	100	100	100	100	100	100
Kp08093.fna	9	100	100	100	100	100	100	100	100	100
Kp08094.fna	8	.	100	100	100	100	100	100	100	100
Kp08095.fna	8	.	100	100	100	100	100	100	100	100
Kp08096.fna	9	100	100	95.08	100	100	100	100	100	100
Kp08097.fna	9	100	100	100	100	100	100	100	100	100
Kp08098.fna	9	100	100	100	100	100	100	100	100	100
Kp08099.fna	9	100	100	100	100	100	100	100	100	100
Kp08100.fna	7	.	100	100	99.89	100	.	100	100	100
Kp08101.fna	9	100	100	100	100	100	100	100	100	100
Kp08102.fna	9	100	100	100	100	100	100	100	100	100
Kp08103.fna	8	.	100	100	100	100	100	100	100	100
Kp08104.fna	9	100	100	100	100	100	100	100	100	100
Kp08105.fna	7	.	100	100	99.89	100	.	100	100	100
Kp08106.fna	8	.	100	100	100	100	100	100	100	100
Kp08107.fna	8	.	100	100	100	100	100	100	100	100
Kp08108.fna	8	.	100	100	100	100	100	100	100	100
Kp08109.fna	9	100	100	100	100	100	100	100	100	100
Kp08110.fna	8	.	100	100	100	100	100	100	100	100
Kp08111.fna	9	100	100	100	100	100	100	100	100	100
Kp08112.fna	9	100	100	100	100	100	100	100	100	100
Kp08113.fna	9	100	100	100	100	100	100	100	100	100
Kp08114.fna	8	.	100	100	100	100	100	100	100	100
Kp08115.fna	8	.	100	100	100	100	100	100	100	100
Kp08116.fna	9	100	100	100	100	100	100	100	100	100
Kp08117.fna	8	.	100	100	100	100	100	100	100	100
Kp08118.fna	8	.	99.56	100	100	100	99.42	100	100	100
Kp08119.fna	9	100	100	100	100	100	100	100	100	100
Kp08120.fna	9	100	100	100	100	100	100	100	100	100
Kp08121.fna	9	100	100	100	100	100	100	100	100	100
Kp08122.fna	8	.	100	100	100	100	100	100	100	100
Kp08123.fna	8	.	99.56	100	100	100	99.42	100	100	100
Kp08124.fna	9	100	100	100	100	100	100	100	100	100
Kp08125.fna	8	.	100	100	100	100	99.42	100	100	100
Kp08126.fna	9	100	100	100	100	100	100	100	100	100
Kp08127.fna	7	.	100	100	100	100	.	100	100	100
Kp08128.fna	8	.	100	100	100	100	100	100	100	100
Kp08129.fna	8	.	100	100	100	100	100	100	100	100
Kp08130.fna	8	.	100	100	100	100	100	100	100	100
Kp08131.fna	9	100	100	100	100	100	100	100	100	100
Kp08132.fna	9	100	100	100	100	100	100	100	100	100
Kp08133.fna	8	.	100	100	100	100	100	100	100	100
Kp08134.fna	9	100	100	95.08	100	100	100	100	100	100
Kp08135.fna	9	100	100	100	100	100	100	100	100	100
Kp08136.fna	9	100	100	100	100	100	100	100	100	100
Kp08137.fna	7	.	99.56	100	100	100	.	100	100	100
Kp08138.fna	8	.	100	100	100	100	100	100	100	100
Kp08139.fna	8	.	100	100	100	100	100	100	100	100
Kp08140.fna	9	100	100	100	100	100	100	100	100	100
Kp08141.fna	9	100	100	100	100	100	100	100	100	100
Kp08142.fna	8	.	100	100	100	100	100	100	100	100
Kp08143.fna	9	100	100	100	100	100	100	100	100	100
Kp08144.fna	9	100	100	100	100	100	100	100	100	100
Kp08145.fna	9	100	100	100	100	100	100	100	100	100
Kp08146.fna	9	100	100	100	100	100	100	100	100	100
Kp08147.fna	9	100	100	100	100	100	100	100	100	100
Kp08148.fna	9	100	100	100	100	100	100	100	100	100
Kp08149.fna	9	100	100	100	100	100	100	100	100	100
Kp08150.fna	9	100	100	100	100	100	100	100	100	100
Kp08151.fna	8	.	100	100	100	100	100	100	100	100
Kp08152.fna	9	100	100	100	100	100	100	100	100	100
Kp08153.fna	9	100	100	100	100	100	100	100	100	100
Kp08154.fna	8	.	100	100	100	100	100	100	100	100
Kp08155.fna	9	100	100	100	100	100	100	100	100	100
Kp08156.fna	9	100	100	100	100	100	100	100	100	100
Kp08157.fna	8	.	100	100	100	100	100	100	100	100
Kp08158.fna	9	100	100	100	100	100	100	100	100	100
Kp08159.fna	9	99.77	100	100	100	100	100	100	100	100
Kp08160.fna	9	100	100	100	100	100	100	100	100	100
Kp08161.fna	9	100	100	100	100	100	100	100	100	100
Kp08162.fna	8	.	100	100	100	100	100	100	100	100
Kp08163.fna	7	.	99.56	100	100	100	.	100	100	100
Kp08164.fna	9	100	100	100	100	100	100	100	100	100
Kp08165.fna	9	100	100	100	100	100	100	100	100	100
Kp08166.fna	9	100	100	100	100	100	100	100	100	100
Kp08167.fna	9	100	100	100	100	100	100	100	100	100
Kp08168.fna	9	100	100	100	100	100	100	100	100	100
Kp08169.fna	8	.	100	100	100	100	99.42	100	100	100
Kp08170.fna	9	100	100	100	100	100	100	100	100	100
Kp08171.fna	7	.	99.56	100	100	100	.	100	100	100
Kp08172.fna	9	100	100	100	100	100	100	100	100	100
Kp08173.fna	7	.	99.56	100	100	100	.	100	100	100
Kp08174.fna	7	.	99.56	100	100	100	.	100	100	100
Kp08175.fna	7	.	99.56	100	100	100	.	100	100	100
Kp08176.fna	7	.	99.56	100	100	100	.	100	100	100
Kp08177.fna	7	.	99.56	100	100	100	.	100	100	100
Kp08178.fna	7	.	99.56	100	100	100	.	100	100	100
Kp08179.fna	7	.	99.56	100	100	100	.	100	100	100
Kp08180.fna	8	.	100	100	100	100	99.42	100	100	100
Kp08181.fna	7	.	99.56	100	100	100	.	100	100	100
Kp08182.fna	7	.	99.56	100	100	100	.	100	100	100
Kp08183.fna	7	.	99.56	100	100	100	.	100	100	100
Kp08184.fna	7	.	99.56	100	100	100	.	100	100	100
Kp08185.fna	9	99.77	100	100	100	100	100	100	100	100
Kp08186.fna	9	100	100	100	100	100	100	100	100	100
Kp08187.fna	9	100	100	100	100	100	100	100	100	100
Kp08188.fna	9	99.77	100	100	100	100	100	100	100	100
Kp08189.fna	9	100	100	100	100	100	100	100	100	100
Kp08190.fna	8	.	100	100	100	100	100	100	100	100
Kp08191.fna	9	100	100	100	100	100	100	100	100	100
Kp08192.fna	9	100	100	95.08	100	100	100	100	100	100
Kp08193.fna	8	.	100	100	100	100	100	100	100	100
Kp08194.fna	9	100	100	100	100	100	100	100	100	100
Kp08195.fna	9	100	100	100	100	100	100	100	100	100
Kp08196.fna	9	100	100	100	100	100	100	100	100	100
Kp08197.fna	9	100	100	100	100	100	100	100	100	100
Kp08198.fna	8	.	100	100	100	100	100	100	100	100
Kp08199.fna	9	100	100	100	100	100	100	100	100	100
Kp08200.fna	8	.	100	100	100	100	99.42	100	100	100
Kp08201.fna	7	.	99.56	100	100	100	.	100	100	100
Kp08202.fna	9	100	100	100	100	100	100	100	100	100
Kp08203.fna	9	100	100	100	100	100	100	100	100	100
Kp08204.fna	9	100	100	100	100	100	100	100	100	100
Kp08205.fna	8	.	100	100	100	100	100	100	100	100
Kp08206.fna	8	.	100	100	100	100	100	100	100	100
Kp08207.fna	8	.	100	100	100	100	100	100	100	100
Kp08208.fna	9	99.77	100	100	100	100	100	100	100	100
Kp08209.fna	8	.	100	100	100	100	100	100	100	100
Kp08210.fna	7	.	99.56	100	100	100	.	100	100	100
Kp08211.fna	9	100	100	95.08	100	100	100	100	100	100
Kp08212.fna	9	100	100	100	100	100	100	100	100	100
Kp08213.fna	9	100	100	100	100	100	100	100	100	100
Kp08214.fna	7	.	99.56	100	100	100	.	100	100	100
Kp08215.fna	9	100	100	100	100	100	100	100	100	100
Kp08216.fna	8	.	100	100	100	100	99.42	100	100	100
Kp08217.fna	8	100	.	100	100	100	100	100	100	100
Kp08218.fna	8	.	100	100	100	100	100	100	100	100
Kp08219.fna	9	100	100	100	100	100	100	100	100	100
Kp08220.fna	9	100	100	100	100	100	100	100	100	100
Kp08221.fna	8	.	100	100	100	100	100	100	100	100
Kp08222.fna	8	.	100	100	100	100	100	100	100	100
Kp08223.fna	9	100	100	100	100	100	100	100	100	100
Kp08224.fna	9	100	100	100	100	100	100	100	100	100
Kp08225.fna	9	100	100	100	100	100	100	100	100	100
Kp08226.fna	8	.	100	100	100	100	100	100	100	100
Kp08227.fna	9	100	100	100	100	100	100	100	100	100
Kp08228.fna	8	.	100	100	100	100	99.42	100	100	100
Kp08229.fna	9	100	100	100	100	100	100	100	100	100
Kp08230.fna	8	.	100	100	99.89	100	99.42	100	100	100
Kp08231.fna	8	.	100	100	100	100	99.42	100	100	100
Kp08232.fna	8	.	100	100	100	100	99.42	100	100	100
Kp08233.fna	9	100	100	100	100	100	100	100	100	100
Kp08234.fna	9	100	100	100	100	100	100	100	100	100
Kp08235.fna	9	100	100	100	100	100	100	100	100	100
Kp08236.fna	9	100	100	100	100	100	100	100	100	100
Kp08237.fna	9	100	100	100	100	100	100	100	100	100
Kp08238.fna	9	100	100	100	100	100	100	100	100	100
Kp08239.fna	8	.	100	100	100	100	100	100	100	100
Kp08240.fna	9	100	100	100	100	100	100	100	100	100
Kp08241.fna	9	100	100	100	100	100	100	100	100	100
Kp08242.fna	9	100	100	100	100	100	100	100	100	100
Kp08243.fna	9	99.77	100	100	100	100	100	100	100	100
Kp08244.fna	9	100	100	100	100	100	100	100	100	100
Kp08245.fna	9	100	100	95.08	100	100	100	100	100	100
Kp08246.fna	8	.	100	100	100	100	100	100	100	100
Kp08247.fna	9	100	100	100	100	100	100	100	100	100
Kp08248.fna	9	100	100	100	100	100	100	100	100	100
Kp08249.fna	9	100	100	100	100	100	100	100	100	100
Kp08250.fna	7	.	100	100	100	100	.	100	100	100
Kp08251.fna	9	100	100	100	100	100	100	100	100	100
Kp08252.fna	9	100	100	100	100	100	100	100	100	100
Kp08253.fna	9	100	100	100	100	100	100	100	100	100
Kp08254.fna	9	100	100	100	100	100	100	100	100	100
Kp08255.fna	9	100	100	100	100	100	100	100	100	100
Kp08256.fna	9	100	100	100	100	100	100	100	100	100
Kp08257.fna	9	100	100	100	100	100	100	100	100	100
Kp08258.fna	9	100	100	100	100	100	100	100	100	100
Kp08259.fna	9	100	100	100	100	100	100	100	100	100
Kp08260.fna	9	99.77	100	100	100	100	100	100	100	100
Kp08261.fna	8	.	100	100	100	100	99.42	100	100	100
Kp08262.fna	9	100	100	100	100	100	100	100	100	100
Kp08263.fna	9	100	100	100	100	100	100	100	100	100
Kp08264.fna	9	100	100	100	100	100	100	100	100	100
Kp08265.fna	9	100	100	100	100	100	100	100	100	100
Kp08266.fna	8	.	100	100	100	100	100	100	100	100
Kp08267.fna	9	100	100	100	100	100	100	100	100	100
Kp08268.fna	8	100	100	100	100	100	.	100	100	100
Kp08269.fna	9	100	100	100	100	100	100	100	100	100
Kp08270.fna	9	100	100	100	100	100	100	100	100	100
Kp08271.fna	9	100	100	100	100	100	100	100	100	100
Kp08272.fna	9	100	100	100	100	100	100	100	100	100
Kp08273.fna	7	.	99.56	100	100	100	.	100	100	100
Kp08274.fna	9	100	100	100	100	100	100	100	100	100
Kp08275.fna	8	.	100	100	100	100	100	100	100	100
Kp08276.fna	9	100	100	100	100	100	100	100	100	100
Kp08277.fna	8	.	100	100	100	100	100	100	100	100
Kp08278.fna	9	100	100	100	100	100	100	100	100	100
Kp08279.fna	9	100	100	100	100	100	100	100	100	100
Kp08280.fna	9	100	100	100	100	100	100	100	100	100
Kp08281.fna	9	100	100	100	100	100	100	100	100	100
Kp08282.fna	8	.	100	100	100	100	100	100	100	100
Kp08283.fna	9	100	100	100	100	100	100	100	100	100
Kp08284.fna	9	100	100	100	100	100	100	100	100	100
Kp08285.fna	8	.	100	100	100	100	100	100	100	100
Kp08286.fna	9	100	100	100	100	100	100	100	100	100
Kp08287.fna	9	100	100	100	100	100	100	100	100	100
Kp08288.fna	9	100	100	100	100	100	100	100	100	100
Kp08289.fna	8	.	100	100	100	100	100	100	100	100
Kp08290.fna	9	100	100	100	100	100	100	100	100	100
Kp08291.fna	9	100	100	100	100	100	100	100	100	100
Kp08292.fna	9	100	100	100	100	100	100	100	100	100
Kp08293.fna	9	100	100	100	100	100	100	100	100	100
Kp08294.fna	9	100	100	100	100	100	100	100	100	100
Kp08295.fna	9	100	100	100	100	100	100	100	100	100
Kp08296.fna	9	100	100	100	100	100	100	100	100	100
Kp08297.fna	9	100	100	100	100	100	100	100	100	100
Kp08298.fna	9	100	100	100	100	100	100	100	100	100
Kp08299.fna	9	100	100	100	100	100	100	100	100	100
Kp08300.fna	9	100	100	100	100	100	100	100	100	100
Kp08301.fna	8	.	100	100	100	100	100	100	100	100
Kp08302.fna	8	.	100	100	100	100	100	100	100	100
Kp08303.fna	8	.	100	100	100	100	100	100	99.83	100
Kp08304.fna	9	100	100	100	100	100	100	100	100	100
Kp08305.fna	9	100	100	100	100	100	100	100	100	100
Kp08306.fna	9	100	100	100	100	100	100	100	100	100
Kp08307.fna	7	.	100	100	100	100	.	100	100	100
Kp08308.fna	9	100	100	100	100	100	100	100	100	100
Kp08309.fna	8	.	100	100	100	100	100	100	100	100
Kp08310.fna	8	100	100	100	100	100	.	100	100	100
Kp08311.fna	8	.	100	100	100	100	100	100	99.83	100
Kp08312.fna	9	100	100	100	100	100	100	100	100	100
Kp08313.fna	9	100	100	100	100	100	100	100	100	100
Kp08314.fna	8	.	100	100	100	100	100	100	100	100
Kp08315.fna	9	100	100	100	100	100	100	100	100	100
Kp08316.fna	9	100	100	100	100	100	100	100	100	100
Kp08318.fna	9	100	100	100	100	100	100	100	100	100
Kp08319.fna	9	100	100	100	100	100	100	100	100	100
Kp08320.fna	9	100	100	100	100	100	100	100	100	100
Kp08321.fna	9	100	100	100	100	100	100	100	100	100
Kp08322.fna	9	100	100	100	100	100	100	100	100	100
Kp08323.fna	8	.	100	100	100	100	100	100	100	100
Kp08324.fna	9	100	100	100	100	100	100	100	100	100
Kp08325.fna	9	100	100	100	100	100	100	100	100	100
Kp08326.fna	7	.	99.56	100	100	100	.	100	100	100
Kp08327.fna	9	100	100	100	100	100	100	100	100	100
Kp08328.fna	9	100	100	100	100	100	100	100	100	100
Kp08329.fna	9	100	100	100	100	100	100	100	100	100
Kp08330.fna	9	100	100	100	100	100	100	100	100	100
Kp08331.fna	9	100	100	100	100	100	100	100	100	100
Kp08332.fna	8	.	100	100	100	100	100	100	100	100
Kp08333.fna	9	100	100	100	100	100	100	100	100	100
Kp08334.fna	9	100	100	100	100	100	100	100	100	100
Kp08335.fna	9	100	100	100	100	100	100	100	100	100
Kp08336.fna	7	.	100	100	99.89	100	.	100	100	100
Kp08337.fna	7	.	100	100	99.89	100	.	100	100	100
Kp08338.fna	9	100	100	100	100	100	100	100	100	100
Kp08339.fna	9	100	100	100	100	100	100	99.91	100	100
Kp08340.fna	9	100	100	100	100	100	100	100	100	100
Kp08341.fna	9	99.77	100	100	100	100	100	100	100	100
Kp08342.fna	8	.	100	100	100	100	100	100	100	100
Kp08343.fna	9	100	100	100	100	100	100	100	100	100
Kp08344.fna	9	100	100	100	100	100	100	100	100	100
Kp08345.fna	8	100	100	100	100	.	100	100	100	100
Kp08346.fna	9	100	100	100	100	100	100	100	100	100
Kp08347.fna	7	.	100	100	99.89	100	.	99.91	100	100
Kp08348.fna	8	.	100	100	100	100	100	100	100	100
Kp08349.fna	9	100	100	100	100	100	100	100	100	100
Kp08350.fna	7	.	100	100	100	100	.	100	100	100
Kp08351.fna	8	.	100	100	100	100	100	100	100	100
Kp08352.fna	9	100	99.93	100	99.89	100	100	99.91	100	100
Kp08353.fna	9	99.77	100	99.73	100	100	100	99.91	100	99.64
Kp08354.fna	9	100	100	100	100	100	100	100	100	100
Kp08355.fna	9	100	100	100	100	100	100	100	100	100
Kp08356.fna	9	100	100	100	100	100	100	100	100	100
Kp08357.fna	9	100	100	100	100	100	100	100	100	100
Kp08358.fna	9	100	100	100	100	100	100	100	100	100
Kp08359.fna	9	100	100	100	100	100	100	100	100	100
Kp08360.fna	9	100	100	100	100	100	100	100	100	100
Kp08361.fna	9	100	100	100	100	100	100	100	100	100
Kp08362.fna	9	100	100	100	100	100	100	100	100	100
Kp08363.fna	9	100	100	100	100	100	100	100	100	100
Kp08364.fna	9	100	100	100	100	100	100	100	100	100
Kp08365.fna	9	100	100	100	100	100	100	100	100	100
Kp08366.fna	9	100	100	100	100	100	100	100	100	100
Kp08367.fna	9	100	100	100	100	100	100	100	100	100
Kp08368.fna	9	100	100	100	100	100	100	100	100	100
Kp08369.fna	9	100	100	100	100	100	100	100	100	100
Kp08370.fna	9	100	100	100	100	100	100	100	100	100
Kp08371.fna	9	100	100	100	100	100	100	100	100	100
Kp08372.fna	9	100	100	100	100	100	100	100	100	100
Kp08373.fna	9	100	100	100	100	100	100	100	100	100
Kp08374.fna	9	100	100	100	100	100	100	100	100	100
Kp08375.fna	9	100	100	100	100	100	100	100	100	100
Kp08376.fna	9	100	100	100	100	100	100	100	100	100
Kp08377.fna	9	100	100	100	100	100	100	100	100	100
Kp08378.fna	9	100	100	100	100	100	100	100	100	100
Kp08379.fna	9	100	100	100	100	100	100	81.96	100	100
Kp08380.fna	9	100	100	100	100	100	100	100	100	100
Kp08381.fna	9	100	100	100	100	100	100	100	100	100
Kp08382.fna	9	100	100	100	100	100	100	100	100	100
Kp08383.fna	8	.	100	100	100	100	100	88.49	100	100
Kp08384.fna	9	100	100	100	100	100	100	100	100	100
Kp08385.fna	9	100	100	100	100	100	100	100	100	100
Kp08386.fna	8	.	100	100	100	100	100	100	100	100
Kp08389.fna	9	99.89	99.93	100	99.89	100	100	100	100	100
Kp08391.fna	8	.	99.93	100	99.89	100	100	100	100	99.64
Kp08392.fna	8	.	99.93	100	99.89	100	100	99.91	100	99.46
Kp08394.fna	9	100	100	99.73	99.77	100	100	100	100	100
Kp08395.fna	9	100	100	100	100	100	100	100	100	100
Kp08396.fna	9	100	100	100	100	100	100	100	100	100
Kp08397.fna	9	100	100	100	100	100	100	100	100	100
Kp08398.fna	9	100	100	100	100	100	100	100	100	100
Kp08399.fna	9	100	100	100	100	100	100	100	100	100
Kp08400.fna	9	100	100	100	100	100	100	100	100	100
Kp08401.fna	9	100	100	100	100	100	100	100	100	100
Kp08402.fna	9	100	100	100	100	100	100	100	100	100
Kp08403.fna	9	100	100	100	100	100	100	100	100	100
Kp08404.fna	9	100	100	100	100	100	100	100	100	100
Kp08405.fna	9	100	100	100	100	100	100	100	100	100
Kp08406.fna	9	100	100	100	100	100	100	100	100	100
Kp08407.fna	9	100	100	100	100	100	100	100	100	100
Kp08408.fna	9	100	100	100	100	100	100	100	100	100
Kp08409.fna	9	100	100	100	100	100	100	100	100	100
Kp08410.fna	9	100	100	100	100	100	100	100	100	100
Kp08411.fna	9	100	100	100	100	100	100	100	100	100
Kp08412.fna	9	100	100	100	100	100	100	100	100	100
Kp08413.fna	9	100	100	100	100	100	100	100	100	100
Kp08414.fna	9	100	100	100	100	100	100	100	100	100
Kp08415.fna	9	100	100	100	100	100	100	100	100	100
Kp08416.fna	9	100	100	100	100	100	100	100	100	100
Kp08417.fna	9	100	100	100	100	100	100	100	100	100
Kp08418.fna	9	100	100	100	100	100	100	100	100	100
Kp08419.fna	9	100	100	100	100	100	100	100	100	100
Kp08420.fna	9	100	100	100	100	100	100	100	100	100
Kp08421.fna	9	100	100	100	100	100	100	100	100	100
Kp08422.fna	9	100	100	100	100	100	100	100	100	100
Kp08423.fna	9	100	100	100	100	100	100	100	100	100
Kp08424.fna	9	100	100	100	100	100	100	100	100	100
Kp08425.fna	9	100	100	100	100	100	100	100	100	100
Kp08426.fna	9	100	100	100	100	100	100	100	100	100
Kp08427.fna	9	100	100	100	100	100	100	100	100	100
Kp08428.fna	9	100	100	100	100	100	100	100	100	100
Kp08429.fna	9	100	100	100	100	100	100	100	100	100
Kp08430.fna	9	100	100	100	100	100	100	100	100	100
Kp08431.fna	9	100	100	100	100	100	100	100	100	100
Kp08432.fna	9	100	100	100	100	100	100	100	100	100
Kp08433.fna	9	100	100	100	100	100	100	100	100	100
Kp08434.fna	9	100	100	100	100	100	100	100	100	100
Kp08435.fna	9	100	100	100	100	100	100	100	100	100
Kp08436.fna	9	100	100	100	100	100	100	100	100	100
Kp08437.fna	9	100	100	100	100	100	100	100	100	100
Kp08438.fna	9	100	100	100	100	100	100	100	100	100
Kp08439.fna	9	100	100	100	100	100	100	100	100	100
Kp08440.fna	9	100	100	100	100	100	100	100	100	100
Kp08441.fna	9	100	100	100	100	100	100	100	100	100
Kp08442.fna	9	100	100	100	100	100	100	100	100	100
Kp08443.fna	9	100	100	100	100	100	100	100	100	100
Kp08444.fna	9	100	100	100	100	100	100	100	100	100
Kp08445.fna	9	100	100	100	100	100	100	100	100	100
Kp08446.fna	9	100	100	100	100	100	100	100	100	100
Kp08447.fna	9	100	100	100	100	100	100	100	100	100
Kp08448.fna	9	100	100	100	100	100	100	100	100	100
Kp08449.fna	9	100	100	100	100	100	100	100	100	100
Kp08450.fna	9	100	100	100	100	100	100	100	100	100
Kp08451.fna	9	100	100	100	100	100	100	100	100	100
Kp08452.fna	9	100	100	100	100	100	100	100	100	100
Kp08453.fna	9	100	100	100	100	100	100	100	100	100
Kp08454.fna	9	100	100	100	100	100	100	100	100	100
Kp08455.fna	9	100	100	100	100	100	100	100	100	100
Kp08456.fna	9	100	100	100	100	100	100	100	100	100
Kp08457.fna	9	100	100	100	100	100	100	100	100	100
Kp08458.fna	9	100	100	100	100	100	100	100	100	100
Kp08459.fna	9	100	100	100	100	100	100	100	100	100
Kp08460.fna	9	100	100	100	100	100	100	100	100	100
Kp08461.fna	9	100	100	100	100	100	100	100	100	100
Kp08462.fna	9	100	100	100	100	100	100	100	100	100
Kp08463.fna	9	100	100	100	100	100	100	100	100	100
Kp08464.fna	9	100	100	100	100	100	100	100	100	100
Kp08465.fna	9	100	100	100	100	100	100	100	100	100
Kp08466.fna	9	100	100	100	100	100	100	100	100	100
Kp08467.fna	9	100	100	100	100	100	100	100	100	100
Kp08468.fna	9	100	100	100	100	100	100	100	100	100
Kp08469.fna	9	100	100	100	100	100	100	100	100	100
Kp08470.fna	9	100	100	100	100	100	100	100	100	100
Kp08471.fna	9	100	100	100	100	100	100	100	100	100
Kp08472.fna	9	100	100	100	100	100	100	100	100	100
Kp08473.fna	9	100	100	100	100	100	100	100	100	100
Kp08474.fna	9	100	100	100	100	100	100	100	100	100
Kp08475.fna	9	100	100	100	100	100	100	100	100	100
Kp08476.fna	9	100	100	100	100	100	100	100	100	100
Kp08477.fna	9	100	100	100	100	100	100	100	100	100
Kp08478.fna	9	100	100	100	100	100	100	100	100	100
Kp08479.fna	9	100	100	100	100	100	100	100	100	100
Kp08480.fna	9	100	100	100	100	100	100	100	100	100
Kp08481.fna	9	100	100	100	100	100	100	100	100	100
Kp08482.fna	9	100	100	100	100	100	100	100	100	100
Kp08483.fna	9	100	100	100	100	100	100	100	100	100
Kp08484.fna	9	100	100	100	100	100	100	100	100	100
Kp08485.fna	9	100	100	100	100	100	100	100	100	100
Kp08486.fna	9	100	100	100	100	100	100	100	100	100
Kp08487.fna	9	100	100	100	100	100	100	100	100	100
Kp08488.fna	9	100	100	100	100	100	100	100	100	100
Kp08489.fna	9	100	100	100	100	100	100	100	100	100
Kp08490.fna	9	100	100	100	100	100	100	100	100	100
Kp08491.fna	9	100	100	100	100	100	100	100	100	100
Kp08492.fna	9	100	100	100	100	100	100	100	100	100
Kp08493.fna	9	100	100	100	100	100	100	100	100	100
Kp08494.fna	9	100	100	100	100	100	100	100	100	100
Kp08495.fna	9	100	100	100	100	100	100	100	100	100
Kp08496.fna	9	100	100	100	100	100	100	100	100	100
Kp08497.fna	9	100	100	100	100	100	100	100	100	100
Kp08498.fna	9	100	100	100	100	100	100	100	100	100
Kp08499.fna	9	100	100	100	100	100	100	100	100	100
Kp08500.fna	9	100	100	100	100	100	100	100	100	100
Kp08501.fna	9	100	100	100	100	100	100	100	100	100
Kp08502.fna	9	100	100	100	100	100	100	100	100	100
Kp08503.fna	9	100	100	100	100	100	100	100	100	100
Kp08504.fna	9	100	100	100	100	100	100	100	100	100
Kp08505.fna	9	100	100	100	100	100	100	100	100	100
Kp08506.fna	9	100	100	100	100	100	100	100	100	100
Kp08507.fna	9	100	100	100	100	100	100	100	100	100
Kp08508.fna	9	100	100	100	100	100	100	100	100	100
Kp08509.fna	9	100	100	100	100	100	100	100	100	100
Kp08510.fna	9	100	100	100	100	100	100	100	100	100
Kp08511.fna	9	100	100	100	100	100	100	100	100	100
Kp08512.fna	9	100	100	100	100	100	100	100	100	100
Kp08513.fna	9	100	100	100	100	100	100	100	100	100
Kp08514.fna	9	100	100	100	100	100	100	100	100	100
Kp08515.fna	9	100	100	100	100	100	100	100	100	100
Kp08516.fna	9	100	100	100	100	100	100	100	100	100
Kp08517.fna	9	100	100	100	100	100	100	100	100	100
Kp08518.fna	9	100	100	100	100	100	100	100	100	100
Kp08519.fna	9	100	100	100	100	100	100	100	100	100
Kp08520.fna	9	100	100	100	100	100	100	100	100	100
Kp08521.fna	9	100	100	100	100	100	100	100	100	100
Kp08522.fna	9	100	100	100	100	100	100	100	100	100
Kp08523.fna	9	100	100	100	100	100	100	100	100	100
Kp08524.fna	9	100	100	100	100	100	100	100	100	100
Kp08525.fna	9	100	100	100	100	100	100	100	100	100
Kp08526.fna	9	100	100	100	100	100	100	100	100	100
Kp08527.fna	9	100	100	100	100	100	100	100	100	100
Kp08528.fna	9	100	100	100	100	100	100	100	100	100
Kp08529.fna	9	100	100	100	100	100	100	100	100	100
Kp08530.fna	9	100	100	100	100	100	100	100	100	100
Kp08531.fna	9	100	100	100	100	100	100	100	100	100
Kp08532.fna	9	100	100	100	100	100	100	100	100	100
Kp08534.fna	9	100	100	100	100	100	100	100	100	100
Kp08535.fna	9	100	100	100	100	100	100	100	100	100
Kp08536.fna	9	100	100	100	100	100	100	100	100	100
Kp08537.fna	9	100	100	100	100	100	100	100	100	100
Kp08538.fna	9	100	100	100	100	100	100	100	100	100
Kp08539.fna	9	100	100	100	100	100	100	100	100	100
Kp08540.fna	9	100	100	100	100	100	100	100	100	100
Kp08541.fna	9	100	100	100	100	100	100	100	100	100
Kp08542.fna	9	100	100	100	100	100	100	100	100	100
Kp08543.fna	9	100	100	100	100	100	100	100	100	100
Kp08544.fna	9	100	100	100	100	100	100	100	100	100
Kp08545.fna	9	100	100	100	100	100	100	100	100	100
Kp08546.fna	9	100	100	100	100	100	100	100	100	100
Kp08547.fna	9	100	100	100	100	100	100	100	100	100
Kp08548.fna	9	100	100	100	100	100	100	100	100	100
Kp08549.fna	7	.	99.56	100	100	100	.	100	100	100
Kp08550.fna	7	.	99.56	100	100	100	.	100	100	100
Kp08551.fna	9	99.89	100	100	100	100	100	100	100	100
Kp08552.fna	9	99.89	100	100	100	100	100	100	100	100
Kp08553.fna	9	100	100	100	100	100	100	100	100	100
Kp08554.fna	9	100	100	100	100	100	100	100	100	100
Kp08555.fna	9	100	100	100	100	100	100	100	100	100
Kp08556.fna	9	100	100	100	100	100	100	100	100	100
Kp08557.fna	9	100	100	100	100	100	100	100	100	100
Kp08558.fna	9	100	100	100	100	100	99.88	100	100	100
Kp08559.fna	9	100	100	100	100	100	99.88	100	100	100
Kp08560.fna	9	100	100	100	100	100	100	100	100	100
Kp08561.fna	9	100	99.56	100	100	100	100	100	100	100
Kp08562.fna	9	100	99.56	100	100	100	100	100	100	100
Kp08563.fna	9	100	100	100	100	100	100	100	100	100
Kp08564.fna	9	100	99.56	100	100	100	100	100	100	100
Kp08565.fna	8	.	100	100	100	100	100	100	100	100
Kp08566.fna	7	.	100	100	100	100	.	100	100	100
Kp08567.fna	8	.	100	100	100	100	100	100	100	100
Kp08568.fna	8	.	100	100	100	100	100	100	100	100
Kp08569.fna	9	100	100	100	100	100	100	100	100	100
Kp08570.fna	9	100	100	100	100	100	100	100	100	100
Kp08571.fna	9	100	100	100	100	100	100	100	100	100
Kp08572.fna	9	100	100	100	100	100	100	100	100	100
Kp08573.fna	9	100	100	100	100	100	100	100	100	100
Kp08574.fna	9	100	100	100	100	100	100	100	100	100
Kp08575.fna	9	100	100	100	100	100	100	100	100	100
Kp08576.fna	9	100	100	100	100	100	100	100	100	100
Kp08577.fna	9	100	100	100	100	100	100	100	100	100
Kp08578.fna	7	.	100	100	99.89	100	.	100	100	100
Kp08579.fna	9	100	100	100	100	100	100	100	100	100
Kp08580.fna	9	100	100	100	100	100	100	100	100	100
Kp08581.fna	9	100	100	100	100	100	100	100	100	100
Kp08582.fna	9	100	100	100	100	100	100	100	100	100
Kp08583.fna	8	.	100	100	100	100	100	100	100	100
Kp08584.fna	8	.	99.56	100	100	100	99.42	100	100	100
Kp08585.fna	8	.	99.56	100	100	100	99.42	100	100	100
Kp08586.fna	9	100	100	100	100	100	100	100	100	100
Kp08587.fna	9	100	100	100	100	100	100	100	100	100
Kp08588.fna	9	100	100	100	100	100	100	100	100	100
Kp08589.fna	7	.	100	100	99.89	100	.	100	100	100
Kp08590.fna	9	100	100	100	100	100	100	100	100	100
Kp08591.fna	9	100	100	100	100	100	100	100	100	100
Kp08592.fna	9	100	100	100	100	100	100	100	100	100
Kp08593.fna	9	100	100	100	100	100	100	100	100	100
Kp08594.fna	7	.	100	100	99.89	100	.	100	100	100
Kp08595.fna	9	100	100	100	100	100	100	100	100	100
Kp08596.fna	8	.	100	100	100	100	100	100	100	100
Kp08598.fna	8	.	100	100	100	100	100	100	100	100
Kp08599.fna	9	100	100	100	100	100	100	100	100	100
Kp08600.fna	9	100	100	100	100	100	100	100	100	100
Kp08601.fna	9	100	100	100	100	100	100	100	100	100
Kp08602.fna	9	100	100	100	100	100	100	100	100	100
Kp08603.fna	9	100	100	100	100	100	100	100	100	100
Kp08604.fna	7	.	100	100	99.89	100	.	100	100	100
Kp08606.fna	9	100	100	100	100	100	100	100	100	100
Kp08607.fna	9	100	100	100	100	100	100	100	100	100
Kp08608.fna	9	100	100	100	100	100	99.88	100	100	100
Kp08609.fna	9	100	100	100	100	100	99.88	100	100	100
Kp08610.fna	9	100	100	100	100	100	100	100	100	100
Kp08611.fna	7	.	100	100	99.89	100	.	100	100	100
Kp08612.fna	9	100	100	100	100	100	100	100	100	100
Kp08613.fna	7	.	100	100	99.89	100	.	100	100	100
Kp08614.fna	9	100	100	100	100	100	100	100	100	100
Kp08615.fna	9	100	100	100	100	100	100	100	100	100
Kp08616.fna	9	100	100	100	100	100	100	100	100	100
Kp08617.fna	9	100	100	100	100	100	100	100	100	100
Kp08618.fna	9	100	100	100	100	100	100	100	100	100
Kp08627.fna	9	100	100	100	100	100	100	100	100	100
Kp08628.fna	9	100	100	100	100	100	100	100	100	100
Kp08629.fna	9	100	100	100	100	100	100	99.91	100	100
Kp08630.fna	9	100	100	100	100	100	100	100	100	100
Kp08631.fna	9	100	100	100	100	100	100	100	100	100
Kp08632.fna	9	100	100	100	100	100	100	100	100	100
Kp08633.fna	9	100	100	100	100	100	100	100	100	100
Kp08634.fna	9	100	100	100	100	100	100	100	100	100
Kp08635.fna	9	100	100	100	100	99.85	100	100	100	100
Kp08636.fna	9	100	100	100	100	100	100	100	100	100
Kp08637.fna	9	100	100	100	100	100	100	100	100	100

## Sheet: discriminatory marker annotatio
Locus Tag	Gene annotation
Kp00840_23210	AcrR
Kp00840_28730	srlR_5
Kp00840_24520	YchQ
Kp00840_01120	DgoK1_1
Kp00840_01130	dgoA_1_2
Kp00840_01160	mshD
Kp00840_01750	creD
Kp00840_02010	yhaI
Kp00844_46720	epsL
Kp00844_46740	xcpW
Kp00844_46790	epsE_1
Kp00844_46830	outB
Kp00844_23880	DsdC
Kp00844_07280	YebZ
Kp00844_07320	pphA_2
